# Supplementary material for: Single-crystal X-ray diffraction study of a host–guest system comprising monofunctionalized-hydroxy pillar[5]arene and 1-octa­namine
Source: Acta Crystallogr E Crystallogr Commun. 2018 Jul 20;74(Pt 8):1117–20. doi: 10.1107/S2056989018010034 (PMC6072997; doi:10.1107/S2056989018010034)
Supplement: Supplementary file 1 [file e-74-01117-sup1.cif]

##############################################################################
#                                                                            #
# This CIF contains the data in a paper accepted for publication in          #
# Acta Crystallographica Section E. It conforms to the requirements of       #
# Notes for Authors for Acta Crystallographica Section E, and has been       #
# peer reviewed under the auspices of the IUCr Commission on Journals.       #
#                                                                            #
# Full details of the Crystallographic Information File format               #
# are given in the paper "The Crystallographic Information File (CIF):       #
# a New Standard Archive File for Crystallography" by S. R. Hall, F. H.      #
# Allen and I. D. Brown [Acta Cryst. (1991), A47, 655-685].                  #
#                                                                            #
# The current version of the core CIF dictionary is obtainable from          #
# ftp://ftp.iucr.org/pub/cif_core.dic.                                       #
#                                                                            #
# Software is freely available for graphical display of the structure(s)     #
# in this CIF. For information consult the CIF software page                 #
# http://www.iucr.org/resources/cif/software.                                #
#                                                                            #
# This file may be used for bona fide research purposes within the           #
# scientific community so long as proper attribution is given to the journal # 
# article from which it was obtained.                                        #
#                                                                            #
##############################################################################
data_I
_audit_creation_method     'SHELXL-2017/1'
_journal_date_recd_electronic     2018-06-13
_journal_date_accepted     2018-07-11
_journal_name_full     'Acta Crystallographica, Section E'
_journal_year     2018
_journal_volume     74
_journal_issue      8
_journal_page_first     1117
_journal_page_last     1120
_journal_paper_category     GO
_journal_paper_doi     10.1107/S2056989018010034
_journal_coeditor_code     DX2005
_publ_contact_author_name     'Talal F. Al-Azemi'
_publ_contact_author_address
;
Department of Chemistry, Kuwait University,
P O Box 5969, Safat 13060,
Kuwait
;
_publ_contact_author_email     't.alazemi@ku.edu.kw'
_publ_contact_author_fax     '965 2481 6482'
_publ_contact_author_phone     '965 2498 5540'
_publ_section_title
;
Single-crystal X-ray diffraction study of a host--guest system comprising
monofunctionalized-hydroxy pillar[5]arene and 1-octanamine
;
_publ_section_title_footnote     .
loop_
    _publ_author_name
    _publ_author_footnote
    _publ_author_address
    'Al-Azemi, Talal F.' .
;
Department of Chemistry, Kuwait University,
PO Box 5969, Safat 13060,
Kuwait
;
    'Vinodh, Mickey' .
;
Department of Chemistry, Kuwait University,
PO Box 5969, Safat 13060,
Kuwait
;
    'Mohamod, Abdirahman A.' .
;
Department of Chemistry, Kuwait University,
PO Box 5969, Safat 13060,
Kuwait
;
    'Alipour, Fatemeh H.' .
;
Department of Chemistry, Kuwait University,
PO Box 5969, Safat 13060,
Kuwait
;
_publ_section_synopsis
;
The crystal structure and supramolecular interactions between a
hydroxy-functionalized pillarene and 1-octanamine guest molecule, which forms
an interesting host--guest system, are reported.
;
_chemical_name_systematic
;\
10,15,19,25,27,28,31,33,34-Nonamethoxyhexacyclo[21.2.2.2^{3,6}.2^{8,11}.\
2^{13,16}.2^{18,21}]pentatriaconta-1(25),3(35),4,6(34),8,10,13,15,18,20,\
23,26,28,30,32-pentadecaen-4-ol--1-octanamine--water (1/1/1)
;
_chemical_name_common
;\
1,2,3,4-(1,4-Dimethoxy)-5-(1-hydroxy-4-methoxy)-pillar[5]arene--\
1-octanamine--water (1/1/1)
;
_chemical_formula_moiety     'C44 H48 O10, C8 H19 N1, H2 O'
_chemical_formula_sum     'C52 H69 N O11'
_chemical_formula_weight     884.08
_chemical_melting_point     ?
_shelx_space_group_comment
;
The symmetry employed for this shelxl refinement is uniquely defined
by the following loop, which should always be used as a source of
symmetry information in preference to the above space-group names.
They are only intended as comments.
;
_space_group_crystal_system     triclinic
_space_group_name_H-M_alt     'P -1'
_space_group_name_Hall     '-P 1'
loop_
    _space_group_symop_operation_xyz
    'x, y, z'
    '-x, -y, -z'
_cell_length_a     12.147(12)
_cell_length_b     12.341(12)
_cell_length_c     19.406(19)
_cell_angle_alpha     91.433(11)
_cell_angle_beta     90.181(11)
_cell_angle_gamma     119.182(9)
_cell_volume     2539(4)
_cell_formula_units_Z     2
_cell_measurement_reflns_used     1156
_cell_measurement_theta_min     3.15
_cell_measurement_theta_max     24.45
_cell_measurement_temperature     150(2)
_exptl_crystal_description     platelet
_exptl_crystal_colour     colorless
_exptl_crystal_size_max     0.120
_exptl_crystal_size_mid     0.110
_exptl_crystal_size_min     0.020
_exptl_crystal_density_diffrn     1.157
_exptl_crystal_density_meas     ?
_exptl_crystal_density_method     ?
_exptl_crystal_F_000     952
_exptl_absorpt_coefficient_mu     0.080
_exptl_absorpt_correction_type     multi-scan
_exptl_absorpt_process_details
;
(ABSCOR; Higashi, 1995)
;
_shelx_estimated_absorpt_T_min     0.990
_shelx_estimated_absorpt_T_max     0.998
_exptl_absorpt_correction_T_min     0.000
_exptl_absorpt_correction_T_max     0.998
_diffrn_ambient_temperature     150(2)
_diffrn_radiation_type     'Mo K\a'
_diffrn_radiation_wavelength     0.71075
_diffrn_measurement_device_type     'Rigaku R-AXIS RAPID'
_diffrn_measurement_method     \w
_diffrn_detector_area_resol_mean     10.000
_diffrn_reflns_number     19245
_diffrn_reflns_av_R_equivalents     0.0782
_diffrn_reflns_theta_min     3.151
_diffrn_reflns_theta_max     24.747
_diffrn_reflns_theta_full     24.747
_diffrn_measured_fraction_theta_max     0.989
_diffrn_measured_fraction_theta_full     0.989
_diffrn_reflns_limit_h_min     -14
_diffrn_reflns_limit_h_max     14
_diffrn_reflns_limit_k_min     -14
_diffrn_reflns_limit_k_max     14
_diffrn_reflns_limit_l_min     -22
_diffrn_reflns_limit_l_max     22
_refine_special_details     ?
_reflns_number_total     8604
_reflns_number_gt     3452
_reflns_threshold_expression     'I > 2\s(I)'
_refine_ls_structure_factor_coef     Fsqd
_refine_ls_matrix_type     full
_refine_ls_R_factor_all     0.1987
_refine_ls_R_factor_gt     0.0937
_refine_ls_wR_factor_gt     0.2706
_refine_ls_wR_factor_ref     0.3488
_refine_ls_goodness_of_fit_ref     0.954
_refine_ls_restrained_S_all     0.963
_refine_ls_number_reflns     8604
_refine_ls_number_parameters     606
_refine_ls_number_restraints     44
_refine_ls_hydrogen_treatment     mixed
_refine_ls_weighting_scheme     calc
_refine_ls_weighting_details
                      'w=1/[\s^2^(Fo^2^)+(0.2000P)^2^] where P=(Fo^2^+2Fc^2^)/3'
_atom_sites_solution_hydrogens     mixed
_atom_sites_solution_primary     ?
_atom_sites_solution_secondary     ?
_refine_ls_shift/su_max     0.006
_refine_ls_shift/su_mean     0.000
_refine_diff_density_max     0.359
_refine_diff_density_min     -0.273
_refine_ls_extinction_method     none
_refine_ls_extinction_coef     .
loop_
    _atom_type_symbol
    _atom_type_description
    _atom_type_scat_dispersion_real
    _atom_type_scat_dispersion_imag
    _atom_type_scat_source
    'C' 'C' 0.0033 0.0016
                         'International Tables Vol C Tables 4.2.6.8 and 6.1.1.4'
    'H' 'H' 0.0000 0.0000
                         'International Tables Vol C Tables 4.2.6.8 and 6.1.1.4'
    'N' 'N' 0.0061 0.0033
                         'International Tables Vol C Tables 4.2.6.8 and 6.1.1.4'
    'O' 'O' 0.0106 0.0060
                         'International Tables Vol C Tables 4.2.6.8 and 6.1.1.4'
_computing_data_collection
;
<i>CrystalClear-SM Expert</i> (Rigaku, 2009)
;
_computing_cell_refinement
;
<i>CrystalClear-SM Expert</i> (Rigaku, 2009)
;
_computing_data_reduction
;
<i>CrystalClear-SM Expert</i> (Rigaku, 2009);
<i>CrystalStructure</i> (Rigaku, 2010)
;
_computing_structure_solution
;
<i>Il Milione</i> (Burla <i>et al.</i>,  2007)
;
_computing_structure_refinement
;
SHELXL2017 (Sheldrick, 2015); <i>ShelXl</i>e (H\"ubschle <i>et al.</i>,
2011)
;
_computing_molecular_graphics
;
Mercury (Macrae <i>et al.</i>,  2006)
;
_computing_publication_material
;
SHELXL2017 (Sheldrick, 2015)
;
loop_
    _atom_site_type_symbol
    _atom_site_label
    _atom_site_fract_x
    _atom_site_fract_y
    _atom_site_fract_z
    _atom_site_U_iso_or_equiv
    _atom_site_adp_type
    _atom_site_calc_flag
    _atom_site_occupancy
    _atom_site_disorder_assembly
    _atom_site_disorder_group
    O O1 0.7998(4) 0.4416(4) 0.5308(2) 0.0863(12) Uani d 1 . .
    H H1 0.873(4) 0.497(8) 0.537(6) 0.26(6) Uiso d 1 . .
    H H1B 0.8643(19) 0.2821(17) 0.283(3) 0.9(3) Uiso d 1 . .
    H H1A 0.926(2) 0.402(4) 0.266(2) 1.075 Uiso d 1 . .
    O O2 0.5570(4) 0.6085(3) 0.35282(19) 0.0828(11) Uani d 1 . .
    O O3 1.0480(4) 0.7681(4) 0.3574(2) 0.0900(12) Uani d 1 . .
    O O4 0.7543(4) 0.6894(4) 0.1205(2) 0.0960(12) Uani d 1 . .
    O O5 1.1318(4) 0.5864(4) 0.1524(2) 0.1013(13) Uani d 1 . .
    O O6 0.6840(4) 0.2542(4) 0.0134(2) 0.0930(12) Uani d 1 . .
    O O7 0.9401(4) 0.1253(4) 0.1904(2) 0.1032(14) Uani d 1 . .
    O O8 0.4150(4) -0.0913(4) 0.1898(2) 0.0999(13) Uani d 1 . .
    O O9 0.7136(3) 0.0036(3) 0.41713(19) 0.0793(10) Uani d 1 . .
    O O10 0.3518(4) 0.1570(3) 0.3987(2) 0.0856(11) Uani d 1 . .
    O O11 0.9620(6) 0.3882(5) 0.4297(4) 0.1282(17) Uani d 1 . .
    H H11A 0.952(8) 0.382(8) 0.3873(8) 0.14(4) Uiso d 1 . .
    H H11B 0.895(6) 0.381(14) 0.444(4) 0.36(10) Uiso d 1 . .
    N N1 0.8665(8) 0.3545(9) 0.2964(4) 0.187(3) Uani d 1 . .
    C C1 0.6093(5) 0.4038(4) 0.4726(2) 0.0616(13) Uani d 1 . .
    C C2 0.7389(5) 0.4832(4) 0.4870(3) 0.0646(13) Uani d 1 . .
    C C3 0.8014(5) 0.5997(4) 0.4566(2) 0.0657(13) Uani d 1 . .
    H H3 0.888107 0.652169 0.467812 0.079 Uiso calc 1 . .
    C C4 0.7446(5) 0.6424(4) 0.4117(2) 0.0619(13) Uani d 1 . .
    C C5 0.6149(5) 0.5637(4) 0.3974(2) 0.0648(13) Uani d 1 . .
    C C6 0.5476(5) 0.4457(5) 0.4282(3) 0.0663(13) Uani d 1 . .
    H H6 0.460041 0.394896 0.418505 0.080 Uiso calc 1 . .
    C C7 0.8171(5) 0.7667(4) 0.3762(3) 0.0717(14) Uani d 1 . .
    H H7A 0.761602 0.803975 0.371036 0.086 Uiso calc 1 . .
    H H7B 0.890363 0.824020 0.405532 0.086 Uiso calc 1 . .
    C C8 0.8632(5) 0.7517(4) 0.3053(3) 0.0653(13) Uani d 1 . .
    C C9 0.9770(5) 0.7500(4) 0.2978(3) 0.0703(14) Uani d 1 . .
    C C10 1.0164(5) 0.7319(4) 0.2321(3) 0.0711(14) Uani d 1 . .
    H H10 1.095015 0.733265 0.227972 0.085 Uiso calc 1 . .
    C C11 0.9414(5) 0.7118(4) 0.1728(3) 0.0671(14) Uani d 1 . .
    C C12 0.8273(5) 0.7131(4) 0.1804(3) 0.0651(13) Uani d 1 . .
    C C13 0.7897(5) 0.7325(4) 0.2446(3) 0.0723(14) Uani d 1 . .
    H H13 0.711909 0.732931 0.248182 0.087 Uiso calc 1 . .
    C C14 0.9834(5) 0.6858(5) 0.1028(3) 0.0783(16) Uani d 1 . .
    H H14A 0.944839 0.710599 0.065626 0.094 Uiso calc 1 . .
    H H14B 1.076111 0.737002 0.099692 0.094 Uiso calc 1 . .
    C C15 0.9459(5) 0.5487(5) 0.0917(3) 0.0677(13) Uani d 1 . .
    C C16 1.0202(5) 0.4986(5) 0.1180(3) 0.0708(14) Uani d 1 . .
    C C17 0.9803(5) 0.3735(5) 0.1099(3) 0.0775(16) Uani d 1 . .
    H H17 1.030774 0.342342 0.129389 0.093 Uiso calc 1 . .
    C C18 0.8681(5) 0.2895(5) 0.0741(2) 0.0645(13) Uani d 1 . .
    C C19 0.7951(5) 0.3381(5) 0.0473(3) 0.0673(13) Uani d 1 . .
    C C20 0.8359(5) 0.4660(5) 0.0550(2) 0.0698(14) Uani d 1 . .
    H H20 0.786551 0.497525 0.034485 0.084 Uiso calc 1 . .
    C C21 0.8264(5) 0.1518(5) 0.0693(3) 0.0744(15) Uani d 1 . .
    H H21A 0.901999 0.141389 0.065517 0.089 Uiso calc 1 . .
    H H21B 0.774835 0.115675 0.026728 0.089 Uiso calc 1 . .
    C C22 0.7501(5) 0.0799(4) 0.1308(3) 0.0659(13) Uani d 1 . .
    C C23 0.8092(5) 0.0688(5) 0.1907(3) 0.0726(14) Uani d 1 . .
    C C24 0.7356(5) 0.0045(5) 0.2471(3) 0.0703(14) Uani d 1 . .
    H H24 0.777006 -0.003112 0.286797 0.084 Uiso calc 1 . .
    C C25 0.6053(5) -0.0481(4) 0.2471(3) 0.0613(12) Uani d 1 . .
    C C26 0.5478(5) -0.0366(4) 0.1869(3) 0.0703(14) Uani d 1 . .
    C C27 0.6189(5) 0.0249(4) 0.1303(3) 0.0690(14) Uani d 1 . .
    H H27 0.576768 0.029565 0.090089 0.083 Uiso calc 1 . .
    C C28 0.5313(5) -0.1097(4) 0.3107(3) 0.0677(14) Uani d 1 . .
    H H28A 0.568733 -0.155795 0.332925 0.081 Uiso calc 1 . .
    H H28B 0.443199 -0.169888 0.297094 0.081 Uiso calc 1 . .
    C C29 0.5322(5) -0.0127(4) 0.3623(3) 0.0620(13) Uani d 1 . .
    C C30 0.6251(5) 0.0447(4) 0.4141(3) 0.0644(13) Uani d 1 . .
    C C31 0.6250(5) 0.1358(4) 0.4595(3) 0.0625(13) Uani d 1 . .
    H H31 0.688553 0.172627 0.494462 0.075 Uiso calc 1 . .
    C C32 0.5330(5) 0.1733(4) 0.4541(3) 0.0623(13) Uani d 1 . .
    C C33 0.4413(5) 0.1172(4) 0.4021(3) 0.0639(13) Uani d 1 . .
    C C34 0.4409(5) 0.0264(4) 0.3580(3) 0.0667(14) Uani d 1 . .
    H H34 0.376598 -0.010753 0.323403 0.080 Uiso calc 1 . .
    C C35 0.5383(5) 0.2750(4) 0.5031(3) 0.0696(14) Uani d 1 . .
    H H35A 0.451230 0.256429 0.513752 0.084 Uiso calc 1 . .
    H H35B 0.580257 0.274780 0.546904 0.084 Uiso calc 1 . .
    C C36 0.4254(6) 0.5339(6) 0.3381(3) 0.0957(19) Uani d 1 . .
    H H36A 0.408099 0.451973 0.320346 0.115 Uiso calc 1 . .
    H H36B 0.399726 0.574028 0.303425 0.115 Uiso calc 1 . .
    H H36C 0.377979 0.524540 0.380332 0.115 Uiso calc 1 . .
    C C37 1.1307(6) 0.7168(6) 0.3582(4) 0.112(2) Uani d 1 . .
    H H37A 1.081350 0.626170 0.353112 0.134 Uiso calc 1 . .
    H H37B 1.178058 0.739408 0.402066 0.134 Uiso calc 1 . .
    H H37C 1.189692 0.749539 0.320081 0.134 Uiso calc 1 . .
    C C38 0.6446(7) 0.7030(7) 0.1244(4) 0.123(3) Uani d 1 . .
    H H38A 0.612310 0.700893 0.077804 0.148 Uiso calc 1 . .
    H H38B 0.666172 0.782534 0.147599 0.148 Uiso calc 1 . .
    H H38C 0.579948 0.635015 0.150610 0.148 Uiso calc 1 . .
    C C39 1.2011(6) 0.5426(7) 0.1908(4) 0.123(3) Uani d 1 . .
    H H39A 1.272954 0.612981 0.214202 0.147 Uiso calc 1 . .
    H H39B 1.231752 0.499850 0.159669 0.147 Uiso calc 1 . .
    H H39C 1.146332 0.484752 0.225219 0.147 Uiso calc 1 . .
    C C40 0.6167(6) 0.2999(6) -0.0255(4) 0.108(2) Uani d 1 . .
    H H40A 0.673850 0.360864 -0.057917 0.130 Uiso calc 1 . .
    H H40B 0.582687 0.339461 0.005726 0.130 Uiso calc 1 . .
    H H40C 0.547291 0.230861 -0.051165 0.130 Uiso calc 1 . .
    C C41 1.0011(6) 0.1111(8) 0.2487(4) 0.148(4) Uani d 1 . .
    H H41A 1.092620 0.162445 0.244320 0.178 Uiso calc 1 . .
    H H41B 0.979315 0.023797 0.251913 0.178 Uiso calc 1 . .
    H H41C 0.973832 0.137279 0.290344 0.178 Uiso calc 1 . .
    C C42 0.3518(6) -0.0589(6) 0.1393(4) 0.111(2) Uani d 1 . .
    H H42A 0.261287 -0.100430 0.148697 0.133 Uiso calc 1 . .
    H H42B 0.365018 -0.085150 0.093413 0.133 Uiso calc 1 . .
    H H42C 0.385380 0.031267 0.140919 0.133 Uiso calc 1 . .
    C C43 0.8110(6) 0.0576(6) 0.4702(3) 0.0908(17) Uani d 1 . .
    H H43A 0.866291 0.145762 0.461515 0.109 Uiso calc 1 . .
    H H43B 0.860600 0.014439 0.469794 0.109 Uiso calc 1 . .
    H H43C 0.771997 0.049224 0.515331 0.109 Uiso calc 1 . .
    C C44 0.2507(6) 0.0996(6) 0.3489(4) 0.106(2) Uani d 1 . .
    H H44A 0.198668 0.140194 0.351356 0.128 Uiso calc 1 . .
    H H44B 0.198738 0.011365 0.358742 0.128 Uiso calc 1 . .
    H H44C 0.285413 0.107841 0.302639 0.128 Uiso calc 1 . .
    C C45 0.7525(8) 0.3574(8) 0.2971(4) 0.122(2) Uani d 1 . .
    H H45A 0.769361 0.436453 0.320385 0.146 Uiso calc 1 . .
    H H45B 0.693821 0.289613 0.326564 0.146 Uiso calc 1 . .
    C C46 0.6862(9) 0.3467(8) 0.2329(4) 0.127(3) Uani d 1 . .
    H H46A 0.743711 0.418069 0.205191 0.152 Uiso calc 1 . .
    H H46B 0.676467 0.271179 0.208279 0.152 Uiso calc 1 . .
    C C47 0.5660(9) 0.3407(9) 0.2301(5) 0.151(3) Uani d 1 . .
    H H47A 0.574930 0.416845 0.253525 0.181 Uiso calc 1 . .
    H H47B 0.507509 0.269708 0.257773 0.181 Uiso calc 1 . .
    C C48 0.5038(11) 0.3280(11) 0.1620(5) 0.167(3) Uani d 1 . .
    H H48A 0.557335 0.404621 0.136891 0.201 Uiso calc 1 . .
    H H48B 0.505917 0.258918 0.136166 0.201 Uiso calc 1 . .
    C C49 0.3773(12) 0.3068(13) 0.1576(6) 0.204(4) Uani d 1 . .
    H H49A 0.374764 0.375760 0.183428 0.244 Uiso calc 1 . .
    H H49B 0.323332 0.229943 0.182388 0.244 Uiso calc 1 . .
    C C50 0.3154(13) 0.2945(13) 0.0869(6) 0.231(4) Uani d 1 . .
    H H50A 0.275598 0.347951 0.089220 0.278 Uiso calc 1 . .
    H H50B 0.384862 0.332588 0.053709 0.278 Uiso calc 1 . .
    C C51 0.2189(15) 0.1723(13) 0.0547(8) 0.284(6) Uani d 1 . .
    H H51A 0.268135 0.146093 0.024831 0.341 Uiso calc 1 . .
    H H51B 0.169054 0.193908 0.023020 0.341 Uiso calc 1 . .
    C C52 0.1227(15) 0.0544(14) 0.0877(9) 0.293(7) Uani d 1 . .
    H H52A 0.165112 0.028166 0.121064 0.439 Uiso calc 1 . .
    H H52B 0.080349 -0.011013 0.052049 0.439 Uiso calc 1 . .
    H H52C 0.060180 0.069646 0.111430 0.439 Uiso calc 1 . .
loop_
    _atom_site_aniso_label
    _atom_site_aniso_U_11
    _atom_site_aniso_U_22
    _atom_site_aniso_U_33
    _atom_site_aniso_U_12
    _atom_site_aniso_U_13
    _atom_site_aniso_U_23
    O1 0.082(3) 0.084(2) 0.094(3) 0.040(2) -0.007(2) 0.024(2)
    O2 0.090(3) 0.090(2) 0.084(3) 0.056(2) -0.009(2) 0.008(2)
    O3 0.081(3) 0.106(3) 0.077(3) 0.042(2) -0.021(2) -0.002(2)
    O4 0.101(3) 0.128(3) 0.082(3) 0.074(3) -0.016(2) -0.003(2)
    O5 0.076(3) 0.101(3) 0.130(4) 0.045(2) -0.020(3) 0.003(3)
    O6 0.099(3) 0.097(3) 0.090(3) 0.053(2) -0.031(2) -0.006(2)
    O7 0.072(3) 0.140(3) 0.103(3) 0.054(3) 0.004(2) 0.041(3)
    O8 0.074(3) 0.113(3) 0.093(3) 0.031(2) -0.015(2) 0.008(2)
    O9 0.084(3) 0.083(2) 0.083(3) 0.051(2) -0.013(2) -0.0055(19)
    O10 0.074(3) 0.087(2) 0.103(3) 0.046(2) -0.010(2) -0.005(2)
    O11 0.101(4) 0.122(4) 0.140(6) 0.038(3) -0.012(4) 0.000(4)
    N1 0.177(8) 0.276(11) 0.143(7) 0.138(8) -0.019(6) -0.021(7)
    C1 0.071(4) 0.062(3) 0.060(3) 0.038(3) 0.005(3) -0.001(2)
    C2 0.070(4) 0.060(3) 0.064(3) 0.032(3) -0.005(3) 0.005(2)
    C3 0.068(3) 0.064(3) 0.063(3) 0.031(3) -0.001(3) -0.001(2)
    C4 0.077(4) 0.058(3) 0.058(3) 0.039(3) -0.003(3) -0.002(2)
    C5 0.090(4) 0.068(3) 0.055(3) 0.053(3) -0.002(3) -0.002(2)
    C6 0.067(3) 0.077(3) 0.064(3) 0.043(3) 0.000(3) -0.006(3)
    C7 0.087(4) 0.058(3) 0.073(4) 0.038(3) -0.005(3) 0.002(2)
    C8 0.085(4) 0.050(3) 0.059(3) 0.031(3) -0.001(3) 0.007(2)
    C9 0.065(3) 0.062(3) 0.073(4) 0.023(3) -0.011(3) 0.008(3)
    C10 0.066(3) 0.072(3) 0.070(4) 0.030(3) 0.003(3) 0.014(3)
    C11 0.080(4) 0.061(3) 0.059(3) 0.033(3) 0.001(3) 0.010(2)
    C12 0.074(4) 0.069(3) 0.057(3) 0.038(3) -0.010(3) 0.004(2)
    C13 0.079(4) 0.073(3) 0.073(4) 0.044(3) -0.003(3) 0.010(3)
    C14 0.080(4) 0.078(3) 0.075(4) 0.036(3) 0.007(3) 0.016(3)
    C15 0.061(3) 0.077(3) 0.061(3) 0.030(3) 0.010(3) 0.014(3)
    C16 0.052(3) 0.081(4) 0.075(4) 0.029(3) -0.003(3) 0.008(3)
    C17 0.075(4) 0.098(4) 0.077(4) 0.055(3) 0.011(3) 0.017(3)
    C18 0.067(3) 0.081(3) 0.049(3) 0.038(3) 0.006(3) 0.005(2)
    C19 0.071(4) 0.076(3) 0.053(3) 0.035(3) -0.006(3) 0.002(3)
    C20 0.072(4) 0.092(4) 0.055(3) 0.046(3) 0.006(3) 0.016(3)
    C21 0.086(4) 0.086(4) 0.067(4) 0.054(3) 0.006(3) 0.003(3)
    C22 0.081(4) 0.067(3) 0.059(3) 0.043(3) 0.001(3) -0.001(2)
    C23 0.071(4) 0.079(3) 0.077(4) 0.044(3) 0.002(3) 0.006(3)
    C24 0.083(4) 0.074(3) 0.064(3) 0.046(3) -0.006(3) 0.008(3)
    C25 0.064(3) 0.055(3) 0.065(3) 0.028(2) -0.008(3) -0.006(2)
    C26 0.060(3) 0.063(3) 0.078(4) 0.022(3) -0.015(3) -0.007(3)
    C27 0.084(4) 0.070(3) 0.051(3) 0.037(3) -0.012(3) -0.008(2)
    C28 0.069(3) 0.048(2) 0.076(4) 0.021(2) -0.011(3) -0.004(2)
    C29 0.060(3) 0.053(3) 0.064(3) 0.021(2) 0.005(3) 0.012(2)
    C30 0.063(3) 0.064(3) 0.067(3) 0.031(3) 0.002(3) 0.010(3)
    C31 0.061(3) 0.058(3) 0.058(3) 0.022(2) -0.003(2) 0.007(2)
    C32 0.064(3) 0.057(3) 0.065(3) 0.028(2) 0.011(3) 0.014(2)
    C33 0.055(3) 0.060(3) 0.072(4) 0.025(2) -0.002(3) 0.004(3)
    C34 0.061(3) 0.058(3) 0.067(3) 0.018(2) -0.006(2) 0.007(3)
    C35 0.071(3) 0.069(3) 0.065(3) 0.031(3) 0.010(3) 0.004(3)
    C36 0.100(5) 0.109(4) 0.095(5) 0.065(4) -0.023(4) -0.005(4)
    C37 0.101(5) 0.111(5) 0.120(6) 0.048(4) -0.038(4) 0.008(4)
    C38 0.130(6) 0.174(7) 0.110(6) 0.110(6) -0.029(5) -0.014(5)
    C39 0.086(5) 0.139(6) 0.143(7) 0.055(5) -0.029(5) -0.002(5)
    C40 0.113(5) 0.126(5) 0.103(5) 0.072(4) -0.035(4) -0.015(4)
    C41 0.077(5) 0.207(8) 0.151(7) 0.058(5) -0.008(5) 0.080(6)
    C42 0.079(4) 0.128(5) 0.119(6) 0.045(4) -0.024(4) 0.000(4)
    C43 0.087(4) 0.098(4) 0.101(5) 0.056(3) -0.014(4) -0.006(3)
    C44 0.088(5) 0.118(5) 0.121(6) 0.056(4) -0.023(4) -0.002(4)
    C45 0.114(6) 0.152(7) 0.094(6) 0.060(5) 0.000(5) -0.008(5)
    C46 0.141(7) 0.147(6) 0.107(6) 0.082(6) 0.020(6) 0.015(5)
    C47 0.137(8) 0.208(10) 0.106(7) 0.084(7) 0.018(6) 0.000(6)
    C48 0.197(9) 0.218(8) 0.118(6) 0.125(8) -0.005(6) 0.009(6)
    C49 0.212(8) 0.273(8) 0.146(6) 0.134(8) -0.011(6) 0.003(6)
    C50 0.248(10) 0.291(9) 0.162(8) 0.137(8) -0.038(6) 0.002(7)
    C51 0.294(12) 0.301(11) 0.205(10) 0.105(9) -0.034(8) 0.016(8)
    C52 0.302(16) 0.275(12) 0.300(16) 0.141(10) 0.016(12) -0.015(11)
_geom_special_details
;
 All esds (except the esd in the dihedral angle between two l.s. planes)
 are estimated using the full covariance matrix.  The cell esds are taken
 into account individually in the estimation of esds in distances, angles
 and torsion angles; correlations between esds in cell parameters are only
 used when they are defined by crystal symmetry.  An approximate (isotropic)
 treatment of cell esds is used for estimating esds involving l.s. planes.
;
loop_
    _geom_bond_atom_site_label_1
    _geom_bond_atom_site_label_2
    _geom_bond_site_symmetry_2
    _geom_bond_distance
    _geom_bond_publ_flag
    O1 C2 . 1.387(6) ?
    O1 H1 . 0.822(11) ?
    O2 C5 . 1.396(5) ?
    O2 C36 . 1.426(7) ?
    O3 C9 . 1.387(6) ?
    O3 C37 . 1.426(7) ?
    O4 C12 . 1.395(6) ?
    O4 C38 . 1.423(7) ?
    O5 C16 . 1.408(6) ?
    O5 C39 . 1.421(7) ?
    O6 C19 . 1.387(6) ?
    O6 C40 . 1.422(6) ?
    O7 C23 . 1.390(6) ?
    O7 C41 . 1.411(7) ?
    O8 C26 . 1.414(6) ?
    O8 C42 . 1.423(7) ?
    O9 C30 . 1.396(6) ?
    O9 C43 . 1.447(7) ?
    O10 C33 . 1.396(6) ?
    O10 C44 . 1.434(7) ?
    O11 H11A . 0.827(10) ?
    O11 H11B . 0.823(10) ?
    N1 C45 . 1.403(9) ?
    N1 H1B . 0.9100(13) ?
    N1 H1A . 0.9102(12) ?
    C1 C6 . 1.403(6) ?
    C1 C2 . 1.413(7) ?
    C1 C35 . 1.528(6) ?
    C2 C3 . 1.404(6) ?
    C3 C4 . 1.374(6) ?
    C3 H3 . 0.9500 ?
    C4 C5 . 1.412(7) ?
    C4 C7 . 1.530(6) ?
    C5 C6 . 1.425(7) ?
    C6 H6 . 0.9500 ?
    C7 C8 . 1.528(7) ?
    C7 H7A . 0.9900 ?
    C7 H7B . 0.9900 ?
    C8 C9 . 1.401(7) ?
    C8 C13 . 1.419(7) ?
    C9 C10 . 1.414(7) ?
    C10 C11 . 1.405(7) ?
    C10 H10 . 0.9500 ?
    C11 C12 . 1.402(7) ?
    C11 C14 . 1.534(7) ?
    C12 C13 . 1.383(7) ?
    C13 H13 . 0.9500 ?
    C14 C15 . 1.532(7) ?
    C14 H14A . 0.9900 ?
    C14 H14B . 0.9900 ?
    C15 C20 . 1.400(7) ?
    C15 C16 . 1.420(7) ?
    C16 C17 . 1.378(7) ?
    C17 C18 . 1.412(7) ?
    C17 H17 . 0.9500 ?
    C18 C19 . 1.397(7) ?
    C18 C21 . 1.519(7) ?
    C19 C20 . 1.409(7) ?
    C20 H20 . 0.9500 ?
    C21 C22 . 1.526(7) ?
    C21 H21A . 0.9900 ?
    C21 H21B . 0.9900 ?
    C22 C27 . 1.394(7) ?
    C22 C23 . 1.408(7) ?
    C23 C24 . 1.409(7) ?
    C24 C25 . 1.387(7) ?
    C24 H24 . 0.9500 ?
    C25 C26 . 1.405(7) ?
    C25 C28 . 1.516(7) ?
    C26 C27 . 1.391(7) ?
    C27 H27 . 0.9500 ?
    C28 C29 . 1.538(7) ?
    C28 H28A . 0.9900 ?
    C28 H28B . 0.9900 ?
    C29 C30 . 1.401(7) ?
    C29 C34 . 1.411(7) ?
    C30 C31 . 1.411(7) ?
    C31 C32 . 1.407(7) ?
    C31 H31 . 0.9500 ?
    C32 C33 . 1.394(7) ?
    C32 C35 . 1.531(7) ?
    C33 C34 . 1.392(7) ?
    C34 H34 . 0.9500 ?
    C35 H35A . 0.9900 ?
    C35 H35B . 0.9900 ?
    C36 H36A . 0.9800 ?
    C36 H36B . 0.9800 ?
    C36 H36C . 0.9800 ?
    C37 H37A . 0.9800 ?
    C37 H37B . 0.9800 ?
    C37 H37C . 0.9800 ?
    C38 H38A . 0.9800 ?
    C38 H38B . 0.9800 ?
    C38 H38C . 0.9800 ?
    C39 H39A . 0.9800 ?
    C39 H39B . 0.9800 ?
    C39 H39C . 0.9800 ?
    C40 H40A . 0.9800 ?
    C40 H40B . 0.9800 ?
    C40 H40C . 0.9800 ?
    C41 H41A . 0.9800 ?
    C41 H41B . 0.9800 ?
    C41 H41C . 0.9800 ?
    C42 H42A . 0.9800 ?
    C42 H42B . 0.9800 ?
    C42 H42C . 0.9800 ?
    C43 H43A . 0.9800 ?
    C43 H43B . 0.9800 ?
    C43 H43C . 0.9800 ?
    C44 H44A . 0.9800 ?
    C44 H44B . 0.9800 ?
    C44 H44C . 0.9800 ?
    C45 C46 . 1.448(10) ?
    C45 H45A . 0.9900 ?
    C45 H45B . 0.9900 ?
    C46 C47 . 1.428(10) ?
    C46 H46A . 0.9900 ?
    C46 H46B . 0.9900 ?
    C47 C48 . 1.486(12) ?
    C47 H47A . 0.9900 ?
    C47 H47B . 0.9900 ?
    C48 C49 . 1.429(13) ?
    C48 H48A . 0.9900 ?
    C48 H48B . 0.9900 ?
    C49 C50 . 1.529(8) ?
    C49 H49A . 0.9900 ?
    C49 H49B . 0.9900 ?
    C50 C51 . 1.505(9) ?
    C50 H50A . 0.9900 ?
    C50 H50B . 0.9900 ?
    C51 C52 . 1.512(9) ?
    C51 H51A . 0.9900 ?
    C51 H51B . 0.9900 ?
    C52 H52A . 0.9800 ?
    C52 H52B . 0.9800 ?
    C52 H52C . 0.9800 ?
loop_
    _geom_angle_atom_site_label_1
    _geom_angle_atom_site_label_2
    _geom_angle_atom_site_label_3
    _geom_angle_site_symmetry_1
    _geom_angle_site_symmetry_3
    _geom_angle
    _geom_angle_publ_flag
    C2 O1 H1 . . 109(8) ?
    C5 O2 C36 . . 118.7(4) ?
    C9 O3 C37 . . 117.5(5) ?
    C12 O4 C38 . . 117.8(5) ?
    C16 O5 C39 . . 118.3(5) ?
    C19 O6 C40 . . 119.1(4) ?
    C23 O7 C41 . . 117.6(4) ?
    C26 O8 C42 . . 118.3(4) ?
    C30 O9 C43 . . 117.9(4) ?
    C33 O10 C44 . . 119.2(5) ?
    H11A O11 H11B . . 103.8(17) ?
    C45 N1 H1B . . 118.2(13) ?
    C45 N1 H1A . . 118.1(13) ?
    H1B N1 H1A . . 95.8(10) ?
    C6 C1 C2 . . 118.0(4) ?
    C6 C1 C35 . . 120.7(5) ?
    C2 C1 C35 . . 121.4(4) ?
    O1 C2 C3 . . 122.5(5) ?
    O1 C2 C1 . . 117.9(4) ?
    C3 C2 C1 . . 119.6(4) ?
    C4 C3 C2 . . 123.9(5) ?
    C4 C3 H3 . . 118.0 ?
    C2 C3 H3 . . 118.0 ?
    C3 C4 C5 . . 116.7(4) ?
    C3 C4 C7 . . 122.6(5) ?
    C5 C4 C7 . . 120.6(4) ?
    O2 C5 C4 . . 116.5(4) ?
    O2 C5 C6 . . 122.4(5) ?
    C4 C5 C6 . . 121.1(4) ?
    C1 C6 C5 . . 120.7(5) ?
    C1 C6 H6 . . 119.6 ?
    C5 C6 H6 . . 119.6 ?
    C8 C7 C4 . . 111.9(4) ?
    C8 C7 H7A . . 109.2 ?
    C4 C7 H7A . . 109.2 ?
    C8 C7 H7B . . 109.2 ?
    C4 C7 H7B . . 109.2 ?
    H7A C7 H7B . . 107.9 ?
    C9 C8 C13 . . 117.1(5) ?
    C9 C8 C7 . . 121.3(5) ?
    C13 C8 C7 . . 121.5(5) ?
    O3 C9 C8 . . 116.8(5) ?
    O3 C9 C10 . . 122.5(5) ?
    C8 C9 C10 . . 120.7(5) ?
    C11 C10 C9 . . 121.2(5) ?
    C11 C10 H10 . . 119.4 ?
    C9 C10 H10 . . 119.4 ?
    C12 C11 C10 . . 118.1(5) ?
    C12 C11 C14 . . 121.9(5) ?
    C10 C11 C14 . . 120.0(5) ?
    C13 C12 O4 . . 123.2(5) ?
    C13 C12 C11 . . 120.7(5) ?
    O4 C12 C11 . . 116.1(5) ?
    C12 C13 C8 . . 122.3(5) ?
    C12 C13 H13 . . 118.8 ?
    C8 C13 H13 . . 118.8 ?
    C15 C14 C11 . . 112.3(4) ?
    C15 C14 H14A . . 109.1 ?
    C11 C14 H14A . . 109.1 ?
    C15 C14 H14B . . 109.1 ?
    C11 C14 H14B . . 109.1 ?
    H14A C14 H14B . . 107.9 ?
    C20 C15 C16 . . 116.5(5) ?
    C20 C15 C14 . . 121.5(5) ?
    C16 C15 C14 . . 122.0(5) ?
    C17 C16 O5 . . 125.5(5) ?
    C17 C16 C15 . . 120.4(5) ?
    O5 C16 C15 . . 114.2(5) ?
    C16 C17 C18 . . 123.2(5) ?
    C16 C17 H17 . . 118.4 ?
    C18 C17 H17 . . 118.4 ?
    C19 C18 C17 . . 116.9(5) ?
    C19 C18 C21 . . 122.2(5) ?
    C17 C18 C21 . . 120.8(4) ?
    O6 C19 C18 . . 116.3(5) ?
    O6 C19 C20 . . 123.6(4) ?
    C18 C19 C20 . . 120.1(5) ?
    C15 C20 C19 . . 122.9(5) ?
    C15 C20 H20 . . 118.6 ?
    C19 C20 H20 . . 118.6 ?
    C18 C21 C22 . . 113.7(4) ?
    C18 C21 H21A . . 108.8 ?
    C22 C21 H21A . . 108.8 ?
    C18 C21 H21B . . 108.8 ?
    C22 C21 H21B . . 108.8 ?
    H21A C21 H21B . . 107.7 ?
    C27 C22 C23 . . 117.5(5) ?
    C27 C22 C21 . . 121.0(4) ?
    C23 C22 C21 . . 121.4(5) ?
    O7 C23 C22 . . 116.6(5) ?
    O7 C23 C24 . . 123.6(5) ?
    C22 C23 C24 . . 119.7(5) ?
    C25 C24 C23 . . 122.8(5) ?
    C25 C24 H24 . . 118.6 ?
    C23 C24 H24 . . 118.6 ?
    C24 C25 C26 . . 116.8(5) ?
    C24 C25 C28 . . 120.6(4) ?
    C26 C25 C28 . . 122.5(5) ?
    C27 C26 C25 . . 121.2(5) ?
    C27 C26 O8 . . 124.3(5) ?
    C25 C26 O8 . . 114.4(5) ?
    C26 C27 C22 . . 122.0(5) ?
    C26 C27 H27 . . 119.0 ?
    C22 C27 H27 . . 119.0 ?
    C25 C28 C29 . . 110.9(4) ?
    C25 C28 H28A . . 109.5 ?
    C29 C28 H28A . . 109.5 ?
    C25 C28 H28B . . 109.5 ?
    C29 C28 H28B . . 109.5 ?
    H28A C28 H28B . . 108.0 ?
    C30 C29 C34 . . 116.6(5) ?
    C30 C29 C28 . . 122.4(5) ?
    C34 C29 C28 . . 121.1(5) ?
    O9 C30 C29 . . 115.1(5) ?
    O9 C30 C31 . . 124.0(5) ?
    C29 C30 C31 . . 120.9(5) ?
    C32 C31 C30 . . 121.5(5) ?
    C32 C31 H31 . . 119.2 ?
    C30 C31 H31 . . 119.2 ?
    C33 C32 C31 . . 117.6(5) ?
    C33 C32 C35 . . 122.4(5) ?
    C31 C32 C35 . . 119.9(5) ?
    C34 C33 C32 . . 120.7(5) ?
    C34 C33 O10 . . 123.6(5) ?
    C32 C33 O10 . . 115.7(5) ?
    C33 C34 C29 . . 122.8(5) ?
    C33 C34 H34 . . 118.6 ?
    C29 C34 H34 . . 118.6 ?
    C1 C35 C32 . . 112.3(4) ?
    C1 C35 H35A . . 109.1 ?
    C32 C35 H35A . . 109.1 ?
    C1 C35 H35B . . 109.1 ?
    C32 C35 H35B . . 109.1 ?
    H35A C35 H35B . . 107.9 ?
    O2 C36 H36A . . 109.5 ?
    O2 C36 H36B . . 109.5 ?
    H36A C36 H36B . . 109.5 ?
    O2 C36 H36C . . 109.5 ?
    H36A C36 H36C . . 109.5 ?
    H36B C36 H36C . . 109.5 ?
    O3 C37 H37A . . 109.5 ?
    O3 C37 H37B . . 109.5 ?
    H37A C37 H37B . . 109.5 ?
    O3 C37 H37C . . 109.5 ?
    H37A C37 H37C . . 109.5 ?
    H37B C37 H37C . . 109.5 ?
    O4 C38 H38A . . 109.5 ?
    O4 C38 H38B . . 109.5 ?
    H38A C38 H38B . . 109.5 ?
    O4 C38 H38C . . 109.5 ?
    H38A C38 H38C . . 109.5 ?
    H38B C38 H38C . . 109.5 ?
    O5 C39 H39A . . 109.5 ?
    O5 C39 H39B . . 109.5 ?
    H39A C39 H39B . . 109.5 ?
    O5 C39 H39C . . 109.5 ?
    H39A C39 H39C . . 109.5 ?
    H39B C39 H39C . . 109.5 ?
    O6 C40 H40A . . 109.5 ?
    O6 C40 H40B . . 109.5 ?
    H40A C40 H40B . . 109.5 ?
    O6 C40 H40C . . 109.5 ?
    H40A C40 H40C . . 109.5 ?
    H40B C40 H40C . . 109.5 ?
    O7 C41 H41A . . 109.5 ?
    O7 C41 H41B . . 109.5 ?
    H41A C41 H41B . . 109.5 ?
    O7 C41 H41C . . 109.5 ?
    H41A C41 H41C . . 109.5 ?
    H41B C41 H41C . . 109.5 ?
    O8 C42 H42A . . 109.5 ?
    O8 C42 H42B . . 109.5 ?
    H42A C42 H42B . . 109.5 ?
    O8 C42 H42C . . 109.5 ?
    H42A C42 H42C . . 109.5 ?
    H42B C42 H42C . . 109.5 ?
    O9 C43 H43A . . 109.5 ?
    O9 C43 H43B . . 109.5 ?
    H43A C43 H43B . . 109.5 ?
    O9 C43 H43C . . 109.5 ?
    H43A C43 H43C . . 109.5 ?
    H43B C43 H43C . . 109.5 ?
    O10 C44 H44A . . 109.5 ?
    O10 C44 H44B . . 109.5 ?
    H44A C44 H44B . . 109.5 ?
    O10 C44 H44C . . 109.5 ?
    H44A C44 H44C . . 109.5 ?
    H44B C44 H44C . . 109.5 ?
    N1 C45 C46 . . 119.9(7) ?
    N1 C45 H45A . . 107.3 ?
    C46 C45 H45A . . 107.3 ?
    N1 C45 H45B . . 107.3 ?
    C46 C45 H45B . . 107.3 ?
    H45A C45 H45B . . 106.9 ?
    C47 C46 C45 . . 122.9(8) ?
    C47 C46 H46A . . 106.6 ?
    C45 C46 H46A . . 106.6 ?
    C47 C46 H46B . . 106.6 ?
    C45 C46 H46B . . 106.6 ?
    H46A C46 H46B . . 106.6 ?
    C46 C47 C48 . . 119.4(8) ?
    C46 C47 H47A . . 107.5 ?
    C48 C47 H47A . . 107.5 ?
    C46 C47 H47B . . 107.5 ?
    C48 C47 H47B . . 107.5 ?
    H47A C47 H47B . . 107.0 ?
    C49 C48 C47 . . 120.8(9) ?
    C49 C48 H48A . . 107.1 ?
    C47 C48 H48A . . 107.1 ?
    C49 C48 H48B . . 107.1 ?
    C47 C48 H48B . . 107.1 ?
    H48A C48 H48B . . 106.8 ?
    C48 C49 C50 . . 119.8(11) ?
    C48 C49 H49A . . 107.4 ?
    C50 C49 H49A . . 107.4 ?
    C48 C49 H49B . . 107.4 ?
    C50 C49 H49B . . 107.4 ?
    H49A C49 H49B . . 106.9 ?
    C51 C50 C49 . . 123.4(13) ?
    C51 C50 H50A . . 106.5 ?
    C49 C50 H50A . . 106.5 ?
    C51 C50 H50B . . 106.5 ?
    C49 C50 H50B . . 106.5 ?
    H50A C50 H50B . . 106.5 ?
    C50 C51 C52 . . 130.4(16) ?
    C50 C51 H51A . . 104.7 ?
    C52 C51 H51A . . 104.7 ?
    C50 C51 H51B . . 104.7 ?
    C52 C51 H51B . . 104.7 ?
    H51A C51 H51B . . 105.7 ?
    C51 C52 H52A . . 109.5 ?
    C51 C52 H52B . . 109.5 ?
    H52A C52 H52B . . 109.5 ?
    C51 C52 H52C . . 109.5 ?
    H52A C52 H52C . . 109.5 ?
    H52B C52 H52C . . 109.5 ?
loop_
    _geom_torsion_atom_site_label_1
    _geom_torsion_atom_site_label_2
    _geom_torsion_atom_site_label_3
    _geom_torsion_atom_site_label_4
    _geom_torsion_site_symmetry_1
    _geom_torsion_site_symmetry_2
    _geom_torsion_site_symmetry_3
    _geom_torsion_site_symmetry_4
    _geom_torsion
    _geom_torsion_publ_flag
    C6 C1 C2 O1 . . . . -179.9(4) ?
    C35 C1 C2 O1 . . . . -1.1(7) ?
    C6 C1 C2 C3 . . . . -0.3(7) ?
    C35 C1 C2 C3 . . . . 178.5(5) ?
    O1 C2 C3 C4 . . . . 178.3(5) ?
    C1 C2 C3 C4 . . . . -1.3(8) ?
    C2 C3 C4 C5 . . . . 1.6(7) ?
    C2 C3 C4 C7 . . . . -176.4(5) ?
    C36 O2 C5 C4 . . . . -178.5(5) ?
    C36 O2 C5 C6 . . . . 0.6(7) ?
    C3 C4 C5 O2 . . . . 178.7(4) ?
    C7 C4 C5 O2 . . . . -3.3(7) ?
    C3 C4 C5 C6 . . . . -0.4(7) ?
    C7 C4 C5 C6 . . . . 177.6(4) ?
    C2 C1 C6 C5 . . . . 1.4(7) ?
    C35 C1 C6 C5 . . . . -177.4(4) ?
    O2 C5 C6 C1 . . . . 179.8(4) ?
    C4 C5 C6 C1 . . . . -1.1(7) ?
    C3 C4 C7 C8 . . . . 93.5(6) ?
    C5 C4 C7 C8 . . . . -84.4(6) ?
    C4 C7 C8 C9 . . . . -85.0(6) ?
    C4 C7 C8 C13 . . . . 91.6(5) ?
    C37 O3 C9 C8 . . . . 153.9(5) ?
    C37 O3 C9 C10 . . . . -26.7(7) ?
    C13 C8 C9 O3 . . . . -179.6(4) ?
    C7 C8 C9 O3 . . . . -2.8(6) ?
    C13 C8 C9 C10 . . . . 1.0(7) ?
    C7 C8 C9 C10 . . . . 177.8(4) ?
    O3 C9 C10 C11 . . . . 179.0(4) ?
    C8 C9 C10 C11 . . . . -1.7(7) ?
    C9 C10 C11 C12 . . . . 1.4(7) ?
    C9 C10 C11 C14 . . . . -176.9(4) ?
    C38 O4 C12 C13 . . . . 9.0(8) ?
    C38 O4 C12 C11 . . . . -173.3(5) ?
    C10 C11 C12 C13 . . . . -0.6(7) ?
    C14 C11 C12 C13 . . . . 177.7(4) ?
    C10 C11 C12 O4 . . . . -178.3(4) ?
    C14 C11 C12 O4 . . . . 0.0(7) ?
    O4 C12 C13 C8 . . . . 177.5(4) ?
    C11 C12 C13 C8 . . . . 0.0(7) ?
    C9 C8 C13 C12 . . . . -0.2(7) ?
    C7 C8 C13 C12 . . . . -177.0(4) ?
    C12 C11 C14 C15 . . . . -94.5(5) ?
    C10 C11 C14 C15 . . . . 83.8(6) ?
    C11 C14 C15 C20 . . . . 96.3(6) ?
    C11 C14 C15 C16 . . . . -83.4(6) ?
    C39 O5 C16 C17 . . . . -9.9(8) ?
    C39 O5 C16 C15 . . . . 169.1(5) ?
    C20 C15 C16 C17 . . . . -2.9(7) ?
    C14 C15 C16 C17 . . . . 176.8(5) ?
    C20 C15 C16 O5 . . . . 178.0(4) ?
    C14 C15 C16 O5 . . . . -2.3(7) ?
    O5 C16 C17 C18 . . . . -179.1(5) ?
    C15 C16 C17 C18 . . . . 1.9(8) ?
    C16 C17 C18 C19 . . . . -1.2(8) ?
    C16 C17 C18 C21 . . . . -177.5(5) ?
    C40 O6 C19 C18 . . . . -168.9(5) ?
    C40 O6 C19 C20 . . . . 10.7(8) ?
    C17 C18 C19 O6 . . . . -178.8(4) ?
    C21 C18 C19 O6 . . . . -2.5(7) ?
    C17 C18 C19 C20 . . . . 1.6(7) ?
    C21 C18 C19 C20 . . . . 177.9(4) ?
    C16 C15 C20 C19 . . . . 3.5(7) ?
    C14 C15 C20 C19 . . . . -176.3(4) ?
    O6 C19 C20 C15 . . . . 177.5(5) ?
    C18 C19 C20 C15 . . . . -2.9(8) ?
    C19 C18 C21 C22 . . . . -90.5(6) ?
    C17 C18 C21 C22 . . . . 85.6(6) ?
    C18 C21 C22 C27 . . . . 91.1(6) ?
    C18 C21 C22 C23 . . . . -87.4(6) ?
    C41 O7 C23 C22 . . . . -177.5(6) ?
    C41 O7 C23 C24 . . . . 3.5(9) ?
    C27 C22 C23 O7 . . . . -179.4(4) ?
    C21 C22 C23 O7 . . . . -0.8(7) ?
    C27 C22 C23 C24 . . . . -0.3(7) ?
    C21 C22 C23 C24 . . . . 178.3(4) ?
    O7 C23 C24 C25 . . . . 178.1(5) ?
    C22 C23 C24 C25 . . . . -0.9(8) ?
    C23 C24 C25 C26 . . . . 1.1(7) ?
    C23 C24 C25 C28 . . . . -176.3(4) ?
    C24 C25 C26 C27 . . . . -0.1(7) ?
    C28 C25 C26 C27 . . . . 177.3(4) ?
    C24 C25 C26 O8 . . . . -179.7(4) ?
    C28 C25 C26 O8 . . . . -2.3(7) ?
    C42 O8 C26 C27 . . . . -14.8(8) ?
    C42 O8 C26 C25 . . . . 164.8(5) ?
    C25 C26 C27 C22 . . . . -1.2(8) ?
    O8 C26 C27 C22 . . . . 178.3(5) ?
    C23 C22 C27 C26 . . . . 1.4(7) ?
    C21 C22 C27 C26 . . . . -177.2(4) ?
    C24 C25 C28 C29 . . . . 82.2(6) ?
    C26 C25 C28 C29 . . . . -95.1(5) ?
    C25 C28 C29 C30 . . . . -90.2(5) ?
    C25 C28 C29 C34 . . . . 87.3(5) ?
    C43 O9 C30 C29 . . . . -179.0(4) ?
    C43 O9 C30 C31 . . . . 0.2(7) ?
    C34 C29 C30 O9 . . . . 179.8(4) ?
    C28 C29 C30 O9 . . . . -2.5(6) ?
    C34 C29 C30 C31 . . . . 0.7(6) ?
    C28 C29 C30 C31 . . . . 178.3(4) ?
    O9 C30 C31 C32 . . . . -179.8(4) ?
    C29 C30 C31 C32 . . . . -0.7(7) ?
    C30 C31 C32 C33 . . . . 0.0(6) ?
    C30 C31 C32 C35 . . . . -178.3(4) ?
    C31 C32 C33 C34 . . . . 0.7(7) ?
    C35 C32 C33 C34 . . . . 179.0(4) ?
    C31 C32 C33 O10 . . . . 179.9(4) ?
    C35 C32 C33 O10 . . . . -1.8(6) ?
    C44 O10 C33 C34 . . . . 2.3(7) ?
    C44 O10 C33 C32 . . . . -176.9(5) ?
    C32 C33 C34 C29 . . . . -0.8(7) ?
    O10 C33 C34 C29 . . . . -179.9(4) ?
    C30 C29 C34 C33 . . . . 0.0(7) ?
    C28 C29 C34 C33 . . . . -177.6(4) ?
    C6 C1 C35 C32 . . . . 84.2(6) ?
    C2 C1 C35 C32 . . . . -94.6(6) ?
    C33 C32 C35 C1 . . . . -84.7(6) ?
    C31 C32 C35 C1 . . . . 93.5(5) ?
    N1 C45 C46 C47 . . . . 175.8(8) ?
    C45 C46 C47 C48 . . . . -179.2(9) ?
    C46 C47 C48 C49 . . . . 172.4(10) ?
    C47 C48 C49 C50 . . . . 179.8(10) ?
    C48 C49 C50 C51 . . . . 103.8(18) ?
    C49 C50 C51 C52 . . . . 30(3) ?
loop_
    _geom_hbond_atom_site_label_d
    _geom_hbond_atom_site_label_h
    _geom_hbond_atom_site_label_a
    _geom_hbond_site_symmetry_d
    _geom_hbond_site_symmetry_h
    _geom_hbond_site_symmetry_a
    _geom_hbond_distance_dh
    _geom_hbond_distance_ha
    _geom_hbond_distance_da
    _geom_hbond_angle_dha
    _geom_hbond_publ_flag
    O11 H11A N1 1_555 1_555 1_555 0.83(2) 1.98(5) 2.770(10) 159(7) y
    O11 H11B O1 1_555 1_555 1_555 0.80(10) 2.40(10) 3.060(10) 145(10) y
    O1 H1 O11 1_555 1_555 2_766 0.82(5) 1.90(5) 2.711(7) 168(9) y
_shelx_hkl_file
;
   0   0   3 6405.83  308.97
   0   0  -3 6481.04  296.34
   0   0   4 8919.67  527.63
   0   0  -4 9336.89  560.57
   0   0   5    6.51   14.43
   0   0  -5   13.72   16.14
   0   0   6   11.66    8.67
   0   0  -6    7.08    9.25
   0   0   7  310.64   29.95
   0   0  -7  302.46   23.36
   0   0   8   -5.28   13.65
   0   0  -8   15.11   15.88
   0   0   9   39.87   16.94
   0   0  -9   17.35   19.93
   0   0  10   22.26   10.91
   0   0 -10   19.37   12.99
   0   0  11    0.10   15.95
   0   0 -11    9.91   12.43
   0   0 -12   -2.57   19.42
   0   0  13   26.29   20.59
   0   0 -13   22.01   24.91
   0   0  14   94.01   18.50
   0   0 -14   79.00   22.14
   0   0  15    9.43   14.80
   0   0 -15    7.56   17.30
   0   0  16   93.39   31.06
   0   0 -16   40.46   37.89
   0   0  17  997.00  103.14
   0   0 -17  997.88  132.55
   0   0  18  307.70   38.71
   0   0 -18  327.49   53.23
   0   0  19   77.77   36.18
   0   0 -19   59.63   31.96
   0   0  20    7.87   28.51
   0   0 -20   36.65   42.60
   0   0  21   28.58   21.58
   0   0 -21   27.09   41.62
   0   0  22   -0.33   18.39
   0   0 -22   -2.40   24.66
   0   1 -22   -1.75   19.37
   0  -1  22   30.76   20.41
   0   1 -21   -9.94   18.08
   0   1 -21   15.42   37.51
   0   1 -20   32.67   31.32
   0   1 -20   -6.34   17.77
   0   1 -19   -5.03   20.15
   0   1 -19    5.68   11.84
   0  -1  19   11.32   16.32
   0   1 -18  218.91   37.16
   0  -1  18  247.77   45.98
   0   1 -17   30.10   30.83
   0  -1  17   39.08   27.21
   0   1 -16  750.03  100.21
   0  -1  16  780.71   58.10
   0   1 -15  224.81   35.44
   0  -1  15  273.54   39.58
   0   1 -14   29.22   18.80
   0  -1  14   42.93   21.92
   0   1 -13   72.24   18.09
   0  -1  13   51.80   14.57
   0   1 -12  145.99   31.40
   0  -1  12   94.06   23.19
   0   1 -11   40.05   20.98
   0  -1  11    9.59   15.77
   0   1 -10   -1.19   16.90
   0  -1  10   16.11    9.29
   0   1  -9  922.00   63.00
   0  -1   9  792.73   53.36
   0   1  -8  276.75   32.91
   0  -1   8  310.87   29.37
   0   1  -7  104.28   20.00
   0  -1   7   99.46   18.62
   0   1  -6   46.39   16.18
   0  -1   6   51.34    9.38
   0   1  -528019.48 2752.12
   0  -1   525124.38 2452.16
   0   1  -4  273.90   13.23
   0   1  -4  264.73   23.29
   0  -1   4  294.26   21.57
   0   1  -3 3236.15  108.30
   0   1  -3 3667.25  134.31
   0  -1   3 3736.89  135.64
   0   1   3  904.02   33.02
   0  -1  -3  914.19   48.95
   0   1   4   44.89   15.86
   0  -1  -4   39.40   11.15
   0   1   5 1156.98   65.44
   0  -1  -5  988.74   49.95
   0  -1  -6   93.57   23.59
   0   1   7  262.40   30.52
   0  -1  -7  254.25   35.20
   0   1   8  116.80   22.31
   0  -1  -8   90.92   17.19
   0   1   9  119.04   23.12
   0  -1  -9   98.25   27.48
   0   1  10   23.22   11.13
   0  -1 -10   -5.07   12.43
   0   1  11  195.71   21.36
   0  -1 -11  189.15   23.79
   0   1  12  277.91   25.59
   0  -1 -12  282.40   41.97
   0   1  13    5.31   18.60
   0  -1 -13   -8.03   21.80
   0   1  14   22.23   22.89
   0  -1 -14   16.80   17.47
   0   1  15    4.75   15.15
   0  -1 -15   22.16   27.16
   0   1  16   13.13   16.62
   0  -1 -16   -9.19   30.33
   0   1  17   22.44   20.25
   0  -1 -17   15.67   23.24
   0   1  18  245.00   54.85
   0  -1 -18  241.77   45.73
   0   1  19   64.98   33.03
   0  -1 -19   -1.96   44.13
   0   1  20    2.95   18.91
   0  -1 -20   35.63   42.66
   0   1  21  -13.37   19.03
   0  -1 -21   27.87   27.23
   0   2 -22   -5.90   12.58
   0  -2  22    5.59   26.37
   0   2 -21   12.07   20.93
   0  -2  21   32.49   29.32
   0   2 -20   -2.89   18.87
   0   2 -20   31.12   22.08
   0  -2  20   -3.39   16.58
   0   2 -19   -9.51   17.55
   0   2 -19  -12.88   21.55
   0  -2  19   -4.65   23.93
   0   2 -18   37.43   13.14
   0   2 -18   57.60   22.77
   0  -2  18   29.01   26.79
   0   2 -17   17.87   11.62
   0   2 -17   19.62   30.73
   0  -2  17   36.08   16.26
   0   2 -16  117.24   38.17
   0   2 -16  122.42   23.62
   0  -2  16   84.10   29.67
   0   2 -15  271.52   51.00
   0   2 -15  460.86   36.72
   0  -2  15  345.87   43.73
   0   2 -14  174.93   36.79
   0   2 -14  252.12   25.52
   0  -2  14  195.94   21.29
   0   2 -13  202.39   20.47
   0   2 -13   95.28   28.26
   0  -2  13   66.76   25.07
   0   2 -12   86.62   23.04
   0   2 -12  116.18   16.82
   0  -2  12   69.67   13.39
   0   2 -11    4.44   10.58
   0   2 -11    7.17   14.25
   0  -2  11  -14.24   12.48
   0   2 -10  717.56   36.94
   0   2 -10  591.76   46.50
   0  -2  10  573.79   31.00
   0   2  -9  930.39   57.84
   0   2  -9  829.67   34.25
   0  -2   9  864.16   53.47
   0   2  -8  713.69   27.86
   0   2  -8  723.89   47.24
   0  -2   8  680.06   32.82
   0   2  -7   -6.57    9.67
   0   2  -7    0.70    7.00
   0  -2   7    2.68    6.12
   0   2  -6   -5.73    6.49
   0  -2   6   -8.01    6.27
   0   2  -5   22.06    6.58
   0  -2   5   32.03    9.46
   0  -2   5   24.32    7.25
   0   2  -4 4142.73  182.07
   0  -2   4 4830.48  197.70
   0  -2   4 4907.76  200.89
   0   2  -3 1452.62   46.57
   0  -2   3 1373.41   39.83
   0  -2   3 1133.02   41.58
   0   2  -2    6.84    4.05
   0   2  -2   10.09   10.16
   0  -2   2   10.95    6.27
   0  -2   2    7.89    4.83
   0   2  -1  754.39   22.52
   0   2  -1  768.65   36.05
   0  -2   1  721.74   22.57
   0  -2   1  735.73   24.81
   0   2   0   12.09    6.37
   0   2   0    0.15   10.53
   0  -2   0    1.46    6.19
   0   2   114717.08 1008.29
   0  -2  -114238.22  991.18
   0  -2  -115242.37 1064.63
   0   2   2  626.36   26.21
   0  -2  -2  679.84   29.82
   0   2   324513.02 2372.18
   0  -2  -327235.21 2601.50
   0   2   4 2778.58  142.94
   0  -2  -4 2674.51  123.16
   0   2   5  573.77   32.24
   0  -2  -5  601.31   48.94
   0   2   6  499.81   29.49
   0  -2  -6  438.93   32.30
   0   2   7  185.40   27.88
   0  -2  -7  205.31   32.95
   0   2   8  139.41   26.15
   0  -2  -8  153.99   20.47
   0   2   9  161.92   28.65
   0  -2  -9  198.70   34.78
   0   2  10  -14.48   17.58
   0  -2 -10   -7.65   13.53
   0   2  11  152.11   20.56
   0  -2 -11  181.33   35.72
   0   2  12   22.15   15.06
   0  -2 -12   37.75   25.35
   0   2  13  746.41   53.57
   0  -2 -13  786.15   60.64
   0   2  14   83.77   20.79
   0  -2 -14  116.31   37.47
   0   2  15  255.81   47.47
   0  -2 -15  261.22   59.44
   0   2  16  167.41   46.87
   0  -2 -16  252.19   39.50
   0   2  17   60.52   35.29
   0  -2 -17   72.95   28.49
   0   2  18  581.35   58.08
   0  -2 -18  579.79  105.79
   0   2  19  102.63   29.56
   0  -2 -19  169.02   41.20
   0   2  20    9.35   31.23
   0  -2 -20  -23.44   27.00
   0   2  21  114.52   45.20
   0  -2 -21   17.01   60.23
   0   2  22    8.99   41.43
   0  -2 -22   74.77   38.55
   0   3 -22   22.91   13.84
   0  -3  22    6.23   26.39
   0   3 -21   11.05   12.86
   0  -3  21    1.35   16.63
   0   3 -20   -6.77   17.94
   0  -3  20   17.83   22.72
   0   3 -19    3.91   18.32
   0  -3  19    8.16   22.52
   0   3 -18   24.80   19.68
   0  -3  18   14.08   15.00
   0   3 -17  477.60   44.67
   0  -3  17  272.98   45.79
   0   3 -16  653.48   49.33
   0  -3  16  350.25   51.69
   0   3 -15  854.48   55.10
   0  -3  15  502.08   38.93
   0   3 -14  -20.74   14.99
   0  -3  14   13.85   15.18
   0   3 -13  582.56   39.19
   0  -3  13  361.96   27.46
   0   3 -12  179.89   21.86
   0  -3  12  122.01   22.88
   0   3 -11   17.19   13.34
   0  -3  11   26.91   13.99
   0   3 -10    1.34   10.66
   0  -3  10    3.28   11.07
   0   3  -9  288.23   16.78
   0  -3   9  320.44   24.23
   0   3  -8  782.95   39.78
   0  -3   8  762.11   39.96
   0   3  -7   -6.28    7.07
   0  -3   7   -2.01    8.61
   0   3  -6  456.39   28.23
   0  -3   6  311.67   14.26
   0  -3   6  459.40   25.65
   0  -3   6  287.15   20.36
   0   3  -5  355.89   18.58
   0  -3   5  379.11   13.39
   0  -3   5  445.93   28.14
   0   3  -4  754.76   31.04
   0  -3   4  715.53   29.57
   0  -3   4  737.44   21.97
   0   3  -3    9.35    7.51
   0   3  -3   14.95    4.69
   0  -3   3   14.06   12.61
   0  -3   3   10.35    5.21
   0   3  -2 6822.17  315.91
   0   3  -2 8347.58  425.60
   0  -3   2 6227.06  337.73
   0  -3   2 7322.14  338.18
   0   3  -114215.59  936.79
   0   3  -114623.06 1080.82
   0  -3   113722.70  996.59
   0  -3   114445.83  971.22
   0   3   010650.25  639.86
   0   3   011036.22  694.41
   0  -3   011006.93  738.96
   0  -3   0 9735.68  594.33
   0   3   1 1045.51   51.81
   0  -3  -1 1018.17   45.41
   0  -3  -1 1101.00   56.56
   0   3   2   94.14   11.45
   0  -3  -2  172.80   21.34
   0   3   3 1653.33   88.98
   0  -3  -3 1766.72  101.77
   0   3   4  233.01   28.40
   0  -3  -4  283.91   33.33
   0   3   5  121.54   14.78
   0  -3  -5  163.90   18.38
   0   3   6  101.31   14.40
   0  -3  -6   35.73   23.50
   0   3   7 1110.11   56.48
   0  -3  -7 1159.60   64.05
   0   3   8  757.76   58.70
   0  -3  -8  856.15   72.84
   0   3   9   39.62   19.79
   0  -3  -9   41.56   16.40
   0   3  10  223.71   33.98
   0  -3 -10  282.69   43.31
   0   3  11  244.06   35.37
   0  -3 -11  243.63   32.38
   0   3  12   37.77   23.53
   0  -3 -12   31.67   19.48
   0   3  13   19.96   22.06
   0  -3 -13    6.44   28.09
   0   3  14  117.26   24.16
   0  -3 -14  126.43   28.41
   0   3  15  103.78   23.13
   0  -3 -15   87.93   29.93
   0   3  16  377.59   43.57
   0   3  17   31.84   20.95
   0  -3 -17   22.64   25.89
   0   3  18  137.90   46.33
   0  -3 -18  160.18   38.97
   0   3  19  -19.01   36.53
   0  -3 -19  -70.06   46.71
   0   3  20  -59.63   35.31
   0  -3 -20   40.72   46.07
   0   3  21  -49.05   27.35
   0  -3 -21  -38.77   36.18
   0   3  22   31.90   26.13
   0   4 -21   12.50   14.77
   0  -4  21    6.26   15.39
   0   4 -20   11.08   14.89
   0  -4  20   27.68   23.24
   0   4 -19   56.09   25.76
   0  -4  19   31.96   25.41
   0   4 -18   16.11   19.38
   0  -4  18    3.25   12.78
   0   4 -17   -5.41   19.07
   0  -4  17  -11.29   18.42
   0   4 -16  436.61   42.49
   0  -4  16  266.91   25.74
   0   4 -15   15.93   17.20
   0  -4  15   -2.98   15.64
   0   4 -14  267.08   29.20
   0  -4  14  134.07   16.79
   0   4 -13   55.48   12.68
   0  -4  13   48.06   17.30
   0   4 -12   -1.52    8.77
   0  -4  12    9.83   11.92
   0   4 -11   -1.63    8.36
   0  -4  11   -1.30    6.91
   0   4 -10   73.77   15.90
   0  -4  10   52.11    5.63
   0  -4  10   56.68   13.07
   0   4  -9   32.26   12.70
   0  -4   9   24.44    6.81
   0  -4   9   24.08   10.16
   0   4  -8  856.10   34.76
   0  -4   8  659.33   26.34
   0  -4   8  766.91   26.38
   0  -4   8  755.17   34.82
   0   4  -7  304.17   26.79
   0  -4   7  258.96   18.12
   0  -4   7  320.20   13.12
   0  -4   7  342.14   17.60
   0   4  -6  163.62   14.64
   0  -4   6  137.72   15.30
   0  -4   6  217.89   10.14
   0   4  -5 1056.31   59.73
   0  -4   5 1257.41   38.57
   0  -4   5  846.72   41.48
   0   4  -4  446.70   31.87
   0   4  -4  356.10   14.54
   0  -4   4  400.30   16.13
   0  -4   4  417.80   25.09
   0   4  -3  604.51   21.23
   0   4  -3  707.15   45.50
   0  -4   3  618.31   22.58
   0  -4   3  689.10   31.74
   0   4  -2  740.91   29.24
   0   4  -2  817.42   40.15
   0  -4   2  758.39   35.74
   0  -4   2  697.58   30.30
   0   4  -1  606.64   43.72
   0   4  -1  551.61   19.67
   0  -4   1  622.70   29.98
   0  -4   1  579.33   31.02
   0   4   0  553.35   30.50
   0   4   0  530.26   22.47
   0  -4   0  573.86   40.07
   0  -4   0  570.44   33.83
   0   4   1   46.08   12.97
   0  -4  -1   49.18   17.42
   0  -4  -1   51.14   14.37
   0   4   2   54.11   15.35
   0  -4  -2   24.41   17.91
   0  -4  -2   87.40   18.25
   0   4   3  104.13   20.12
   0  -4  -3  155.42   23.98
   0  -4  -3  113.95   14.48
   0   4   4   71.85   12.57
   0  -4  -4   93.06   14.99
   0   4   5  215.08   27.92
   0  -4  -5  221.94   32.38
   0   4   6   73.67   14.09
   0  -4  -6   94.25   16.43
   0   4   7  525.69   43.32
   0  -4  -7  455.87   36.60
   0   4   8 1413.00   93.52
   0  -4  -8 1519.35   88.60
   0   4   9  250.79   33.74
   0  -4  -9  204.92   42.87
   0   4  10   50.34   23.31
   0  -4 -10   54.71   20.06
   0   4  11   27.69   22.71
   0  -4 -11   20.06   28.77
   0   4  12  359.28   50.28
   0  -4 -12  369.17   42.70
   0   4  13    2.10   21.83
   0  -4 -13    9.29   19.69
   0   4  14   30.14   28.30
   0  -4 -14   16.83   35.06
   0   4  15  519.75   74.51
   0  -4 -15  585.10   61.87
   0   4  16   42.88   32.57
   0  -4 -16   31.33   27.08
   0   4  17   71.48   34.47
   0  -4 -17  -19.24   42.58
   0   4  18   24.46   21.15
   0  -4 -18  -26.50   39.47
   0   4  19   14.52   19.87
   0  -4 -19  -21.75   25.05
   0   4  20   14.37   20.73
   0  -4 -20  -68.40   42.34
   0   4  21   19.82   36.36
   0  -4 -21  -49.64   46.94
   0   5 -21   39.55   15.47
   0  -5  21   -4.62   23.28
   0   5 -20   17.59   14.70
   0  -5  20   10.98   21.22
   0   5 -19  176.22   23.97
   0  -5  19  147.37   32.65
   0   5 -18  137.94   21.87
   0  -5  18  137.95   28.48
   0   5 -17   21.33   13.63
   0  -5  17   24.38    6.64
   0  -5  17   34.20   18.34
   0   5 -16   53.64   13.98
   0  -5  16   15.77   17.10
   0  -5  16   17.05    9.92
   0   5 -15  160.17   19.58
   0  -5  15  142.71   13.94
   0  -5  15   71.50   22.72
   0   5 -14   24.26   11.37
   0  -5  14   21.41   14.16
   0  -5  14   11.14    8.83
   0   5 -13    0.10    9.87
   0  -5  13    6.30    8.04
   0  -5  13    9.51    7.54
   0   5 -12    6.20   15.10
   0  -5  12    9.70   11.68
   0  -5  12   12.81    7.45
   0   5 -11  -12.02   13.04
   0  -5  11    0.41    6.33
   0  -5  11   18.50    9.60
   0   5 -10   -0.27   12.91
   0  -5  10   -1.49    5.75
   0  -5  10   -6.15    8.99
   0   5  -9   13.01    8.50
   0  -5   9   11.04    9.56
   0  -5   9    3.48    6.14
   0  -5   9    4.88    8.14
   0   5  -8  309.40   30.05
   0  -5   8  329.40   17.41
   0  -5   8  276.43   20.03
   0  -5   8  369.91   20.43
   0   5  -7   28.28    9.27
   0  -5   7    3.74    5.59
   0  -5   7   26.63    6.47
   0  -5   7   15.13   14.83
   0   5  -6  490.29   39.71
   0  -5   6  560.36   41.40
   0  -5   6  573.80   20.39
   0   5  -5   31.65    6.16
   0   5  -5   27.10   10.71
   0  -5   5   26.40    6.08
   0  -5   5   25.87   14.58
   0   5  -4   33.33    5.79
   0   5  -4   15.88   17.18
   0  -5   4   23.20    6.74
   0  -5   4   30.15   16.48
   0   5  -3 1625.28   58.55
   0   5  -3 1804.94  104.15
   0  -5   3 1676.72   65.29
   0  -5   3 1798.39   81.88
   0   5  -2  599.98   34.83
   0   5  -2  562.51   25.72
   0  -5   2  691.76   35.96
   0  -5   2  560.38   30.61
   0   5  -116480.87 1306.43
   0   5  -116699.76 1429.68
   0  -5   116348.76 1387.71
   0  -5   117000.63 1388.35
   0   5   0  505.73   31.21
   0  -5   0  574.06   35.51
   0  -5   0  591.61   33.77
   0   5   1   16.09   11.35
   0  -5  -1   10.34    8.49
   0  -5  -1   11.92   10.76
   0   5   2   33.93    9.25
   0  -5  -2   37.78   11.12
   0  -5  -2   38.93   17.69
   0   5   3  116.30   20.11
   0  -5  -3  131.46   23.86
   0  -5  -3  114.68   22.64
   0   5   4  203.59   23.82
   0  -5  -4  151.42   17.30
   0  -5  -4  157.39   19.39
   0   5   5  284.22   30.97
   0  -5  -5  324.74   37.69
   0   5   6   45.67   13.00
   0  -5  -6   51.46   15.65
   0   5   7  177.32   28.29
   0  -5  -7  160.50   35.33
   0   5   8   15.60   18.36
   0  -5  -8   12.67   14.20
   0   5   9   59.14   15.86
   0  -5  -9   55.30   29.87
   0   5  10  989.61   64.92
   0  -5 -10 1155.50   81.50
   0   5  11  140.34   23.09
   0  -5 -11  136.96   29.77
   0   5  12  122.05   23.98
   0  -5 -12  128.21   45.98
   0   5  13   33.13   18.95
   0  -5 -13   49.66   25.14
   0   5  14  362.08   40.15
   0  -5 -14  331.42   51.65
   0   5  15   88.49   26.83
   0  -5 -15   82.89   47.33
   0   5  16   59.79   24.66
   0  -5 -16   66.76   31.34
   0   5  17   29.07   29.88
   0  -5 -17  -13.84   24.81
   0   5  18   24.71   36.24
   0   5  19   36.02   34.87
   0  -5 -19   -0.80   30.33
   0   5  20   87.91   41.78
   0  -5 -20    6.00   35.53
   0   6 -20    2.20   15.14
   0  -6  20    5.88    8.46
   0  -6  20   -1.05   17.41
   0   6 -19   34.46   16.14
   0  -6  19   -4.40   19.72
   0  -6  19   31.29    9.94
   0   6 -18   52.51   17.24
   0  -6  18   36.24   20.28
   0  -6  18   46.41   10.70
   0   6 -17   14.46   13.18
   0  -6  17   -2.75    8.15
   0  -6  17  -13.71   13.79
   0   6 -16   80.21   17.49
   0  -6  16   72.77   11.37
   0  -6  16   44.62   18.33
   0   6 -15   11.54   11.38
   0  -6  15   -1.53    5.00
   0  -6  15    0.11   11.95
   0   6 -14    5.54   11.02
   0  -6  14    0.66   11.45
   0  -6  14   -1.59    7.26
   0   6 -13   -8.31   10.43
   0  -6  13   -1.03   10.78
   0  -6  13    1.68    7.20
   0   6 -12   18.92   17.65
   0  -6  12   11.34   11.06
   0  -6  12   15.32    7.65
   0   6 -11   24.06   17.30
   0  -6  11   25.77   10.46
   0  -6  11   32.30    8.17
   0   6 -10   11.96   11.11
   0  -6  10   15.12    8.98
   0  -6  10   24.04    9.44
   0  -6  10   24.87   12.25
   0   6  -9   -4.27    9.37
   0  -6   9   -6.73   14.67
   0  -6   9    6.26    8.17
   0  -6   9    5.92    6.38
   0   6  -8   12.51   16.78
   0  -6   8   14.76    6.45
   0  -6   8   15.74   16.59
   0  -6   8   19.82    8.71
   0   6  -7   19.71   10.29
   0  -6   7   14.14   10.32
   0  -6   7    6.00    6.04
   0   6  -6 2158.42  129.49
   0  -6   6 2148.59   79.87
   0  -6   6 2100.61  107.25
   0   6  -5   84.15    8.22
   0   6  -5   62.47   14.83
   0  -6   5   75.05   11.05
   0  -6   5   69.00   14.03
   0   6  -4  183.53   11.82
   0   6  -4  182.01   29.69
   0  -6   4  180.12   13.60
   0  -6   4  182.40   26.90
   0   6  -3   13.20    7.49
   0   6  -3    1.31   11.93
   0  -6   3   21.98   16.05
   0  -6   3   21.00    8.96
   0   6  -2  877.98   37.62
   0   6  -2  908.20   69.65
   0  -6   2  950.29   43.74
   0  -6   2  857.34   47.15
   0   6  -1  520.53   28.32
   0  -6   1  437.15   31.77
   0  -6   1  520.31   31.54
   0   6   0  230.71   14.16
   0  -6   0  268.28   31.00
   0  -6   0  243.91   16.34
   0   6   1   21.42    8.17
   0  -6  -1   18.13   11.50
   0  -6  -1   14.77   15.28
   0   6   2   19.80    8.98
   0  -6  -2   13.84   10.40
   0  -6  -2   10.77   11.63
   0   6   3   10.32   14.03
   0  -6  -3    1.05   15.32
   0  -6  -3    9.88   16.00
   0   6   4   51.35   18.99
   0  -6  -4   70.19   15.00
   0  -6  -4   67.52   13.79
   0   6   5    8.96   10.73
   0  -6  -5   17.22   19.75
   0  -6  -5   16.33   16.14
   0   6   6   44.88   12.62
   0  -6  -6   21.02   15.17
   0  -6  -6   31.68   11.56
   0   6   7   22.20   18.35
   0  -6  -7    7.44    9.85
   0  -6  -7    6.77   22.12
   0   6   8   19.21   13.54
   0  -6  -8   29.19   17.51
   0   6   9   18.03   14.07
   0  -6  -9    8.12   26.14
   0   6  10  156.90   23.60
   0  -6 -10  124.54   45.81
   0   6  11  389.27   37.69
   0  -6 -11  386.94   48.96
   0   6  12   31.60   19.26
   0  -6 -12   41.30   36.34
   0   6  13  184.56   41.77
   0  -6 -13  130.51   39.42
   0   6  14   10.94   28.41
   0  -6 -14   16.97   24.77
   0   6  15    2.61   20.31
   0  -6 -15  -84.88   40.11
   0   6  16   -3.99   21.31
   0  -6 -16   83.46   40.42
   0   6  17   55.57   24.60
   0  -6 -17   -4.27   30.30
   0   6  18   23.20   25.32
   0  -6 -18   68.52   50.60
   0   6  19  -30.90   27.91
   0  -6 -19  -66.96   55.95
   0   7 -19   24.94   25.97
   0  -7  19   29.02    9.54
   0  -7  19    6.52   16.17
   0   7 -18  -21.92   24.18
   0  -7  18  -16.53   14.63
   0  -7  18  -14.01    9.66
   0   7 -17   26.46   15.16
   0  -7  17   11.89    6.31
   0   7 -16   28.54   15.64
   0  -7  16   17.00   10.00
   0  -7  16   32.75   13.89
   0   7 -15    7.36   13.16
   0  -7  15   23.29   11.56
   0  -7  15    1.12    8.10
   0   7 -14   10.12   12.39
   0  -7  14    6.93    8.19
   0  -7  14   -0.47   11.23
   0   7 -13    6.06   13.26
   0  -7  13   29.39   11.13
   0  -7  13   14.04    8.50
   0   7 -12   -0.40   19.01
   0  -7  12   22.32    9.77
   0  -7  12   10.49    7.96
   0   7 -11    9.10   16.74
   0  -7  11    0.61    6.28
   0  -7  11   -2.34    8.26
   0  -7  11    0.12   12.83
   0   7 -10    9.65   12.36
   0  -7  10   19.40    7.48
   0  -7  10   31.15   20.75
   0  -7  10   14.00    8.91
   0   7  -9   21.41   12.45
   0  -7   9    6.57   12.50
   0  -7   9   12.60    6.76
   0  -7   9    9.81    8.17
   0   7  -8   18.49   16.12
   0  -7   8   -1.68    5.56
   0  -7   8    4.51   11.47
   0  -7   8   -2.27    5.70
   0   7  -7   41.09   13.63
   0  -7   7   51.47   20.04
   0  -7   7   22.27    6.65
   0   7  -6   10.79    6.34
   0   7  -6    8.23   12.17
   0  -7   6    0.91   11.23
   0  -7   6    3.06    8.58
   0   7  -5   56.40    8.27
   0   7  -5   54.79   22.26
   0  -7   5   50.68   15.35
   0  -7   5   49.07    9.87
   0   7  -4   83.97   10.05
   0   7  -4   67.75   16.29
   0  -7   4   78.14   12.09
   0  -7   4   80.93   22.72
   0   7  -3   31.99   15.89
   0   7  -3   53.68    9.98
   0  -7   3   57.80   14.16
   0  -7   3   48.28   12.16
   0   7  -2   75.00   17.26
   0   7  -2   65.54   12.22
   0  -7   2   77.44   16.04
   0  -7   2   60.27   13.90
   0   7  -1   17.81    6.93
   0  -7   1   13.53    8.24
   0  -7   1   16.26   19.15
   0   7   0  776.87   45.73
   0  -7   0  810.00   49.99
   0  -7   0  783.65   47.25
   0   7   1  474.29   34.41
   0  -7  -1  528.00   30.75
   0  -7  -1  463.49   34.93
   0   7   2  644.01   34.36
   0  -7  -2  726.10   55.10
   0  -7  -2  692.85   56.84
   0   7   3   19.56   10.33
   0  -7  -3   12.72   12.49
   0  -7  -3   22.41   12.90
   0   7   4   30.16   19.18
   0  -7  -4   56.75   21.44
   0  -7  -4   18.98   21.33
   0   7   5   19.15   12.56
   0  -7  -5   21.76   14.36
   0  -7  -5   20.50   11.92
   0   7   6   26.25   20.85
   0  -7  -6   27.60   18.77
   0  -7  -6   29.93   24.22
   0   7   7   94.71   25.12
   0  -7  -7   72.96   30.97
   0  -7  -7   38.38   22.55
   0   7   8   17.11   14.72
   0  -7  -8   21.98   11.91
   0  -7  -8   21.84   17.65
   0   7   9   21.50   14.37
   0  -7  -9    7.02   26.45
   0  -7  -9   -3.78   10.93
   0   7  10   -7.56   22.82
   0  -7 -10    6.24   10.59
   0  -7 -10  -10.99   30.22
   0   7  11    9.29   33.07
   0  -7 -11  104.26   29.37
   0   7  12  322.23   54.68
   0  -7 -12  333.94   76.86
   0   7  13  215.96   48.49
   0  -7 -13  163.56   66.57
   0   7  14   45.78   39.28
   0  -7 -14  122.58   35.90
   0   7  15   22.69   37.91
   0  -7 -15  117.63   50.26
   0   7  16  -42.20   36.53
   0  -7 -16  -16.80   46.16
   0   7  17   -2.47   34.11
   0  -7 -17  -10.89   28.68
   0   7  18   13.18   43.03
   0  -7 -18 -147.17   55.18
   0   8 -18   75.95   33.72
   0   8 -17   61.56   31.56
   0   8 -16  110.36   37.62
   0  -8  16  133.08   12.73
   0  -8  16  110.69   16.20
   0   8 -15    0.59   14.96
   0  -8  15   14.00    9.06
   0  -8  15   -1.06    7.17
   0   8 -14   -6.83   14.61
   0  -8  14    6.31    9.05
   0  -8  14    7.08    9.24
   0   8 -13   13.87   13.64
   0  -8  13   -7.66    8.18
   0  -8  13    1.82    6.57
   0   8 -12   -6.76   20.33
   0  -8  12    5.24    8.05
   0  -8  12    5.84    6.49
   0   8 -11    8.52   19.82
   0  -8  11   -4.55   10.14
   0  -8  11    4.77   14.49
   0  -8  11    4.42    6.31
   0   8 -10  -11.57   20.37
   0  -8  10    0.40    8.23
   0  -8  10  -12.00   12.62
   0  -8  10    1.70    5.89
   0   8  -9   59.87   15.72
   0  -8   9   53.07   23.68
   0  -8   9   32.43    6.02
   0  -8   9   -6.41    9.31
   0   8  -8   -1.57   19.19
   0  -8   8    8.99   12.31
   0  -8   8    0.07    6.19
   0   8  -7   14.34   21.74
   0  -8   7   12.85    8.02
   0  -8   7   19.79   21.53
   0   8  -6   21.92   13.67
   0   8  -6   12.82    7.31
   0  -8   6   10.03    8.92
   0  -8   6    7.67   13.40
   0   8  -5   26.59   20.02
   0   8  -5    5.34    7.27
   0  -8   5    6.18   13.42
   0  -8   5    3.50    8.94
   0   8  -4   42.14   16.74
   0   8  -4   24.78    9.24
   0  -8   4   18.79   11.65
   0  -8   4    7.59   24.90
   0   8  -3 1356.30   87.62
   0   8  -3 1419.24   66.27
   0  -8   3 1414.49   75.13
   0  -8   3 1323.86   83.68
   0   8  -2  433.78   28.72
   0  -8   2  383.23   31.11
   0  -8   2  395.55   51.22
   0   8  -1  373.75   27.86
   0  -8   1  424.58   36.34
   0  -8   1  414.18   35.41
   0   8   0  155.59   21.18
   0  -8   0  181.79   18.00
   0  -8   0  203.57   34.58
   0   8   1   55.78   17.72
   0  -8  -1   79.49   16.57
   0  -8  -1   69.59   21.31
   0   8   2   69.65   18.24
   0  -8  -2   55.09   17.28
   0  -8  -2   59.86   14.94
   0   8   3   31.75   11.56
   0  -8  -3    3.95   20.78
   0  -8  -3   16.98   14.01
   0   8   4    4.69   17.84
   0  -8  -4  -21.70   20.35
   0  -8  -4    3.64   20.63
   0   8   5   12.14   12.42
   0  -8  -5  -11.36   14.79
   0  -8  -5    3.84   12.67
   0   8   6   56.54   24.23
   0  -8  -6    2.30   28.67
   0  -8  -6   40.83   22.04
   0   8   7   32.10   15.70
   0  -8  -7   11.82   19.32
   0  -8  -7   23.45   13.40
   0   8   8   45.64   18.69
   0  -8  -8   39.03   22.14
   0  -8  -8   50.37   14.91
   0   8   9   76.14   31.17
   0  -8  -9   22.57   37.29
   0  -8  -9   52.52   23.15
   0   8  10   19.51   26.21
   0  -8 -10    8.89   12.14
   0  -8 -10    1.25   21.82
   0   8  11   25.95   19.78
   0  -8 -11    5.86   24.68
   0  -8 -11   23.11   13.42
   0   8  12   14.08   18.50
   0  -8 -12  117.74   38.85
   0  -8 -12    0.26   14.22
   0   8  13   -3.18   20.41
   0  -8 -13  -16.59   15.79
   0  -8 -13  -39.25   27.14
   0   8  14   19.76   21.94
   0  -8 -14    8.09   15.64
   0  -8 -14   32.45   28.30
   0   8  15  109.32   25.87
   0  -8 -15  -14.84   19.73
   0  -8 -15  186.26   53.09
   0   8  16   17.36   23.70
   0  -8 -16   -0.01   17.10
   0  -8 -16  107.13   45.81
   0   8  17  -27.96   24.54
   0  -8 -17    9.66   31.81
   0   9 -16    5.29   26.30
   0   9 -15   27.16   29.81
   0   9 -14   14.66   17.26
   0   9 -13  -10.85   15.83
   0  -9  13    0.64    5.56
   0  -9  13    7.67    8.27
   0   9 -12   32.53   16.08
   0  -9  12   12.61   17.16
   0  -9  12    2.07    6.27
   0  -9  12    0.23    6.50
   0   9 -11   11.56   22.58
   0  -9  11   16.87   23.36
   0  -9  11    0.22    8.70
   0  -9  11   -1.95    4.25
   0   9 -10    2.37   22.57
   0  -9  10    5.57    6.13
   0  -9  10    2.91    8.07
   0  -9  10    3.29   15.13
   0   9  -9   -4.82   13.76
   0  -9   9   -6.69   23.68
   0  -9   9    2.16    6.74
   0  -9   9    6.10    9.03
   0   9  -8    3.57   14.54
   0  -9   8   -2.79   15.62
   0  -9   8    2.97    7.43
   0   9  -7   16.26   22.30
   0  -9   7    2.59    8.36
   0  -9   7    3.77   21.48
   0   9  -6   36.38   24.82
   0   9  -6   11.69    7.86
   0  -9   6   -3.46   15.34
   0  -9   6    8.90    9.16
   0   9  -5   15.18    8.31
   0   9  -5    4.32   16.69
   0  -9   5    6.43   10.63
   0  -9   5   17.75   17.11
   0   9  -4  111.05   13.71
   0   9  -4   -5.87   22.08
   0  -9   4  148.72   33.19
   0  -9   4  102.81   16.76
   0   9  -3  641.47   37.04
   0  -9   3  695.42   47.05
   0  -9   3  630.89   52.17
   0   9  -2   14.70   13.53
   0  -9   2   21.02   26.17
   0  -9   2   34.50   10.62
   0   9  -1    4.43   11.72
   0  -9   1   -4.22   14.30
   0  -9   1   14.34   15.17
   0   9   0   31.26   10.19
   0  -9   0   24.62   26.82
   0  -9   0   31.79   18.97
   0   9   1    5.40   13.71
   0  -9  -1    6.81   11.32
   0  -9  -1  -10.47   13.86
   0   9   2  108.63   22.12
   0  -9  -2   20.65   26.95
   0  -9  -2  101.47   20.63
   0   9   3    6.63   17.05
   0  -9  -3   10.13   13.88
   0  -9  -3    4.57   22.21
   0   9   4   37.30   13.39
   0  -9  -4   23.79   16.49
   0  -9  -4   20.85   16.61
   0   9   5    3.00   18.78
   0  -9  -5   -4.85   20.17
   0  -9  -5   10.34   23.09
   0   9   6    0.23   13.34
   0  -9  -6   -7.43   13.98
   0  -9  -6    6.57   15.64
   0   9   7   21.78   15.46
   0  -9  -7    6.52   13.85
   0  -9  -7   -8.94   18.76
   0   9   8   26.02   25.79
   0  -9  -8   23.30   31.17
   0  -9  -8    5.00   21.53
   0   9   9   45.45   30.39
   0  -9  -9   10.81   37.07
   0  -9  -9   30.81   22.19
   0   9  10   -9.51   16.67
   0  -9 -10    0.85   11.77
   0  -9 -10   11.56   20.99
   0   9  11   19.47   21.31
   0  -9 -11   17.41   14.87
   0  -9 -11   76.98   39.18
   0   9  12   -7.74   19.45
   0  -9 -12   -0.45   20.45
   0  -9 -12   52.51   37.29
   0   9  13   57.82   33.37
   0  -9 -13   -2.54   28.38
   0  -9 -13   -4.76   24.68
   0   9  14  -14.73   33.23
   0  -9 -14   -1.22   29.34
   0  -9 -14   -8.92   25.60
   0   9  15   48.79   37.49
   0  -9 -15   32.26   49.72
   0  -9 -15    3.81   28.97
   0  10 -14  -53.38   33.62
   0  10 -13  -14.07   29.35
   0  10 -12   -4.50   16.80
   0 -10  12   14.61   19.65
   0  10 -11   20.88   17.63
   0 -10  11   -4.20   29.21
   0  10 -10  -40.00   23.56
   0 -10  10    1.50    7.12
   0 -10  10    2.20    5.92
   0 -10  10   -2.78   16.11
   0  10  -9  -29.35   24.36
   0 -10   9    7.16   25.95
   0 -10   9    2.08    9.26
   0 -10   9    3.99    9.03
   0  10  -8   67.36   19.50
   0 -10   8   10.22    9.73
   0 -10   8   34.71   20.34
   0  10  -7   66.98   17.69
   0 -10   7  -23.96   27.35
   0 -10   7   -4.91   10.35
   0  10  -6  100.60   26.18
   0  10  -6  119.00   13.51
   0 -10   6   82.46   24.86
   0 -10   6   68.25   15.87
   0  10  -5   -1.71    8.45
   0  10  -5  -25.29   16.56
   0 -10   5    6.76   11.31
   0 -10   5    4.38   26.63
   0  10  -4   -2.58   11.39
   0 -10   4   44.36   13.94
   0 -10   4   74.00   22.35
   0  10  -3   62.20   13.95
   0 -10   3   54.93   34.74
   0 -10   3   45.81   18.15
   0  10  -2    7.09   12.09
   0 -10   2    3.25   15.16
   0 -10   2    3.10   17.23
   0  10  -1   -1.23   13.84
   0 -10   1  -17.35   16.04
   0 -10   1   10.97   26.58
   0  10   0   20.06   14.61
   0 -10   0   32.89   18.35
   0 -10   0    4.39   18.73
   0  10   1    4.39   10.18
   0 -10  -1   -4.21   18.46
   0 -10  -1    5.81   23.77
   0  10   2    7.16   10.48
   0 -10  -2   -8.75   13.31
   0 -10  -2   14.25   23.81
   0  10   3  -10.62   17.46
   0 -10  -3   13.45   20.96
   0 -10  -3    6.94   15.41
   0  10   4   -4.42   11.97
   0 -10  -4  -13.50   24.20
   0 -10  -4    1.79   23.49
   0  10   5   12.69   21.57
   0 -10  -5   10.01   16.23
   0 -10  -5   10.73   17.17
   0  10   6    2.11   14.30
   0 -10  -6    5.00   14.74
   0 -10  -6    0.53   17.95
   0  10   7  -11.38   22.05
   0 -10  -7    8.54   21.05
   0 -10  -7    6.78   27.79
   0  10   8   12.65   24.44
   0 -10  -8   -4.99   20.88
   0 -10  -8   -7.99   30.25
   0  10   9   15.00   18.09
   0 -10  -9  -20.05   22.14
   0 -10  -9   -8.68   13.91
   0  10  10   -8.08   20.17
   0 -10 -10   19.21   14.45
   0 -10 -10   -5.53   24.47
   0  10  11   57.74   38.94
   0 -10 -11   34.94   28.16
   0 -10 -11   90.46   46.99
   0  10  12  -39.14   34.76
   0 -10 -12  -29.36   28.54
   0 -10 -12    2.73   24.59
   0  10  13   42.28   45.00
   0 -10 -13   90.22   36.76
   0 -10 -13   56.54   31.86
   0  11 -11   33.55   23.06
   0 -11  11   56.22   35.88
   0  11 -10  -61.80   23.88
   0 -11  10  -44.26   24.38
   0  11  -9  -26.48   18.75
   0 -11   9   52.68   31.09
   0  11  -8   28.14   18.92
   0 -11   8   -0.74    8.75
   0 -11   8   13.85   20.50
   0  11  -7   54.88   20.57
   0 -11   7   64.86   34.38
   0 -11   7   11.92   11.79
   0  11  -6   17.51   10.22
   0 -11   6   21.06   13.08
   0 -11   6   30.45   20.81
   0  11  -5    8.92   10.08
   0 -11   5   59.66   33.09
   0 -11   5   32.60   14.35
   0  11  -4   21.62    7.59
   0 -11   4    3.59   22.49
   0 -11   4   34.15   16.00
   0  11  -3    4.72   11.37
   0 -11   3   34.05   29.29
   0 -11   3   -8.58   14.63
   0  11  -2   38.01   14.64
   0 -11   2   -5.95   18.24
   0 -11   2   25.03   31.91
   0  11  -1   -8.62   15.15
   0 -11   1    8.81   19.62
   0 -11   1   18.35   11.70
   0  11   0   -2.29   15.01
   0 -11   0   -3.50   19.02
   0 -11   0  -19.67   28.84
   0  11   1  -14.55   15.92
   0 -11  -1   -5.08   19.93
   0 -11  -1   11.14   18.31
   0  11   2   -4.01   11.36
   0 -11  -2    1.62   25.68
   0 -11  -2   15.46   20.85
   0  11   3    1.45   20.06
   0 -11  -3    8.29   15.88
   0 -11  -3   28.69   26.96
   0  11   4  -10.70   20.33
   0 -11  -4  -15.49   16.93
   0 -11  -4   11.40   16.43
   0  11   5    0.13   14.48
   0 -11  -5   -4.03   26.49
   0 -11  -5   20.48   16.83
   0  11   6   -1.85   25.03
   0 -11  -6  -36.00   27.02
   0 -11  -6   -8.52   31.38
   0  11   7   21.07   25.94
   0 -11  -7   10.79   16.47
   0 -11  -7    7.93   34.57
   0  11   8    0.83   17.37
   0 -11  -8  -21.85   14.73
   0 -11  -8   36.65   22.18
   0  11   9    3.94   20.04
   0 -11  -9   -2.98   39.62
   0 -11  -9  -33.97   16.32
   0  11  10   40.60   35.18
   0 -11 -10  -93.48   45.81
   0 -11 -10   74.15   26.08
   0 -12   7  -22.68   38.48
   0 -12   6   51.84   27.07
   0  12  -5   28.74   12.13
   0 -12   5   32.20   16.48
   0 -12   5   68.36   25.52
   0  12  -4    8.57   12.05
   0 -12   4   27.35   38.46
   0 -12   4   31.65   17.10
   0  12  -3    5.89   13.57
   0 -12   3  -14.78   25.39
   0 -12   3   51.18   17.89
   0  12  -2   -7.18    8.71
   0 -12   2   41.31   34.55
   0 -12   2   -2.05   18.16
   0  12  -1    5.88   10.26
   0 -12   1   35.02   21.22
   0 -12   1  -13.27   19.54
   0  12   0   -8.31   18.41
   0 -12   0   52.11   14.46
   0 -12   0  -41.15   22.20
   0  12   1    0.40   16.88
   0 -12  -1   21.97   30.56
   0 -12  -1  -19.16   14.75
   0  12   2   -3.45   18.98
   0 -12  -2  -40.40   21.38
   0 -12  -2   14.21   23.57
   0  12   3    0.44   13.58
   0 -12  -3   -3.11   25.40
   0 -12  -3   33.77   19.71
   0  12   4  -16.64   21.47
   0 -12  -4    6.70   25.56
   0 -12  -4   30.98   28.60
   0  12   5    4.92   16.38
   0 -12  -5   64.83   31.26
   0 -12  -5  -10.78   29.76
   0  12   6    5.87   26.79
   0 -12  -6   35.60   18.21
   0 -12  -6  -13.35   22.87
  -1  13   2  -10.35   19.39
   1 -13  -1   26.92   26.57
   1 -13  -1   40.09   33.63
  -1  13   1   16.95   18.29
   1 -13   0   87.05   40.20
   1 -13   0   35.29   25.47
  -1  13   0   25.69   12.41
   1 -13   1   17.40   25.66
   1 -13   1   30.39   22.05
  -1  13  -1   20.19   10.40
   1 -13   2  125.70   34.75
   1 -13   2  -34.41   17.62
  -1  13  -2   -1.73   10.86
   1 -13   3   40.12   26.52
   1 -12  -8  -19.06   12.11
   1 -12  -8   40.75   34.00
  -1  12   8   26.01   27.05
   1 -12  -7   -2.13   21.43
   1 -12  -7   25.24   21.94
  -1  12   7    8.79   16.83
   1 -12  -6   13.04   19.84
  -1  12   6    0.43   24.54
   1 -12  -5   -3.76   26.48
   1 -12  -5   13.97   15.26
  -1  12   5   -9.48   13.74
   1 -12  -4  -21.61   17.94
   1 -12  -4   -2.14   28.13
  -1  12   4   -7.36   21.26
   1 -12  -3    4.24   23.39
   1 -12  -3   18.00   26.26
  -1  12   3   -2.10   11.48
   1 -12  -2  -12.61   30.00
   1 -12  -2   62.18   25.59
  -1  12   2   17.59   19.04
   1 -12  -1    7.74   24.26
   1 -12  -1   31.70   20.69
  -1  12   1   28.13   18.14
   1 -12   0   47.50   23.83
   1 -12   0   48.00   36.18
  -1  12   0   44.86   17.30
   1 -12   1  -14.57   12.40
   1 -12   1   -0.02   31.53
  -1  12  -1    2.48   14.20
   1 -12   2   41.10   20.33
   1 -12   2   43.02   24.93
  -1  12  -2   34.97   14.41
   1 -12   3   -8.38   34.56
   1 -12   3   34.59   15.76
  -1  12  -3    3.22   10.71
   1 -12   4   13.31   13.97
   1 -12   4   -8.71   21.69
  -1  12  -4   10.47    9.52
   1 -12   5   -0.42   10.67
   1 -12   5  -17.14   28.22
  -1  12  -5   -3.08    7.58
   1 -12   6   64.61   36.71
  -1  12  -6   39.04   23.78
   1 -12   7   10.51   22.54
  -1  12  -7  -37.60   21.12
   1 -12   8   74.44   33.17
  -1  12  -8   -8.08   20.44
   1 -12   9   -2.78   19.82
  -1  12  -9   25.37   20.95
   1 -11 -12    2.57   10.58
  -1  11  12   24.92   21.96
   1 -11 -11  179.29   59.12
  -1  11  11   95.87   49.54
   1 -11 -10   33.87   11.29
   1 -11 -10  138.91   44.79
  -1  11  10   64.14   37.61
   1 -11  -9   32.81   12.44
   1 -11  -9   23.29   26.79
  -1  11   9   35.00   32.41
   1 -11  -8   33.15   25.08
   1 -11  -8   27.35   20.49
  -1  11   8   26.83   20.57
   1 -11  -7    7.58   31.02
   1 -11  -7    5.03   19.50
  -1  11   7    9.53   16.68
   1 -11  -6   -4.86   12.90
   1 -11  -6   14.65   26.85
  -1  11   6    0.49   21.23
   1 -11  -5  -21.18   22.76
   1 -11  -5   -1.69   26.78
  -1  11   5   -8.13   14.16
   1 -11  -4    2.61   15.41
   1 -11  -4    5.58   23.04
  -1  11   4   -1.67   18.37
   1 -11  -3   -2.21   15.76
   1 -11  -3   -0.10   14.58
  -1  11   3   -5.89   11.34
   1 -11  -2   -5.51   16.89
   1 -11  -2  -27.71   21.02
  -1  11   2    3.12   16.71
   1 -11  -1   -1.47   19.45
   1 -11  -1    6.38   24.35
  -1  11   1  -11.29   14.89
   1 -11   0   17.10   17.19
   1 -11   0  -13.74   15.55
  -1  11   0    1.64   12.69
   1 -11   1   95.72   23.93
   1 -11   1   94.36   40.21
  -1  11  -1  101.51   18.31
   1 -11   2    7.40   15.77
   1 -11   2   23.55   19.78
  -1  11  -2   16.91   11.69
   1 -11   3   68.17   16.62
   1 -11   3   62.71   22.47
  -1  11  -3   31.91    8.23
   1 -11   4   45.60   13.91
   1 -11   4   64.35   31.40
  -1  11  -4   19.44    9.68
  -1  11  -4    0.42   20.58
   1 -11   5   18.55   17.93
   1 -11   5   12.26    9.95
  -1  11  -5   -2.57    7.57
  -1  11  -5   -4.45   18.04
   1 -11   6   -5.09   26.98
   1 -11   6    5.91    7.99
  -1  11  -6   -0.71    5.71
  -1  11  -6  -14.02   17.58
   1 -11   7    1.30    6.40
   1 -11   7    8.22   18.50
  -1  11  -7   57.04   26.81
   1 -11   8   24.96   30.67
  -1  11  -8   16.84   28.68
   1 -11   9   24.81   19.86
  -1  11  -9   15.38   18.03
   1 -11  10  -52.94   30.44
  -1  11 -10   39.36   18.65
   1 -11  11   25.07   22.00
  -1  11 -11    2.46   17.84
  -1  11 -12   47.55   33.60
  -1  11 -13  -95.70   42.25
   1 -10 -14   10.25   26.61
   1 -10 -14   -7.00   10.14
  -1  10  14   65.58   32.99
   1 -10 -13   84.18   28.47
   1 -10 -13    3.42   10.87
  -1  10  13   67.60   34.68
   1 -10 -12    1.37    6.81
   1 -10 -12   10.67   36.67
  -1  10  12   18.87   29.38
   1 -10 -11   -8.33    7.74
   1 -10 -11  -10.44   37.46
  -1  10  11    0.73   30.52
   1 -10 -10    5.04   23.68
   1 -10 -10   14.85   13.71
  -1  10  10    6.69   29.12
   1 -10  -9  -25.92   21.74
   1 -10  -9   -3.05   14.63
  -1  10   9    7.68   16.98
   1 -10  -8   14.61   33.69
   1 -10  -8   27.62   12.18
  -1  10   8   32.72   18.90
   1 -10  -7    7.47   11.70
   1 -10  -7    6.36   27.98
  -1  10   7    8.10   23.11
   1 -10  -6   -9.35   17.59
   1 -10  -6    6.37   19.14
  -1  10   6  -10.43   21.50
   1 -10  -5   19.35   23.01
   1 -10  -5   52.97   18.66
  -1  10   5   16.92   15.51
   1 -10  -4   13.00   14.13
   1 -10  -4   -4.39   23.00
  -1  10   4    4.60   18.34
   1 -10  -3   -1.03   20.87
   1 -10  -3    5.19   22.48
  -1  10   3  -13.70   11.21
   1 -10  -2    5.11   15.01
   1 -10  -2   -8.40   18.57
  -1  10   2  -10.91   14.96
   1 -10  -1   40.32   12.75
   1 -10  -1   14.31   16.96
  -1  10   1   12.24   15.68
   1 -10   0    3.08   23.36
   1 -10   0    9.45   10.87
  -1  10   0    9.30   13.01
   1 -10   1   11.60   14.62
   1 -10   1    6.86   15.47
  -1  10  -1    5.63   11.21
   1 -10   2   35.08   15.91
   1 -10   2   38.13   30.60
  -1  10  -2   36.99   13.13
   1 -10   3  200.64   33.76
   1 -10   3  178.77   23.24
  -1  10  -3  232.52   18.71
   1 -10   4  104.23   38.61
   1 -10   4  111.93   17.11
  -1  10  -4  103.54   25.53
  -1  10  -4  150.09   13.54
   1 -10   5   45.66   18.68
   1 -10   5   40.44   11.22
  -1  10  -5   59.54   30.68
  -1  10  -5   31.57    7.98
   1 -10   6    5.33    7.78
   1 -10   6   -7.52   25.38
  -1  10  -6    8.56    5.84
  -1  10  -6   13.27   23.10
   1 -10   7   16.49    7.96
   1 -10   7   23.15   17.96
  -1  10  -7    3.69   17.68
   1 -10   8  -16.69   31.63
  -1  10  -8  -81.62   29.87
   1 -10   9  -14.41   17.11
  -1  10  -9   -9.49   25.91
   1 -10  10   -0.42   27.21
  -1  10 -10   12.32   16.39
   1 -10  11    4.71   19.01
  -1  10 -11  -23.48   17.72
  -1  10 -12   38.07   20.15
  -1  10 -13   18.95   29.80
  -1  10 -14  -49.22   34.07
  -1  10 -15   17.34   29.80
   1  -9 -16   -1.22   16.40
   1  -9 -16  -27.47   43.85
  -1   9  16  -19.85   32.77
   1  -9 -15  -19.86   26.50
   1  -9 -15   -3.51   11.94
  -1   9  15   33.19   32.03
   1  -9 -14   -0.09   10.82
   1  -9 -14  -57.76   28.81
  -1   9  14  -70.81   32.88
   1  -9 -13    1.04    5.92
   1  -9 -13   10.71   36.11
  -1   9  13   18.20   28.81
   1  -9 -12   -2.70    5.76
   1  -9 -12   66.73   36.07
  -1   9  12    6.44   27.67
   1  -9 -11   10.16   10.68
   1  -9 -11   20.20   23.61
  -1   9  11    7.46   29.27
   1  -9 -10   30.26   23.02
   1  -9 -10   10.65   13.01
  -1   9  10    7.14   18.00
   1  -9  -9  -17.75   31.67
   1  -9  -9   -8.97    9.23
  -1   9   9   -7.00   16.89
   1  -9  -8   -0.15   10.15
   1  -9  -8    6.57   27.55
  -1   9   8  -16.50   15.49
   1  -9  -7    0.75   18.12
   1  -9  -7    4.99   18.07
  -1   9   7   25.91   22.12
   1  -9  -6   15.46   16.81
   1  -9  -6    4.68   12.52
  -1   9   6   15.33   13.41
   1  -9  -5   -7.95   21.95
   1  -9  -5    1.19   11.59
  -1   9   5   -3.31   12.18
   1  -9  -4   -6.69   17.51
   1  -9  -4   -3.60   19.48
  -1   9   4    6.97   16.20
   1  -9  -3   21.72   13.62
   1  -9  -3    7.58   19.26
  -1   9   3   11.26   17.21
   1  -9  -2   69.75   14.39
   1  -9  -2   47.40   25.48
  -1   9   2   53.99   12.12
   1  -9  -1    1.83   15.37
   1  -9  -1    6.06   13.24
  -1   9   1    5.35   12.53
   1  -9   0    6.14   15.32
   1  -9   0   36.27   22.76
  -1   9   0   23.01   12.62
   1  -9   1   84.60   18.72
   1  -9   1   88.66   17.65
  -1   9  -1   70.05   15.07
   1  -9   2    3.66    7.96
   1  -9   2   23.57   22.22
  -1   9  -2   25.89   15.92
  -1   9  -2   17.85    9.38
   1  -9   3    8.61   11.19
   1  -9   3   19.54   15.25
  -1   9  -3   17.50    8.91
  -1   9  -3   24.33   16.04
   1  -9   4    2.77   23.81
   1  -9   4   20.07   10.21
  -1   9  -4    8.08   22.12
  -1   9  -4   16.61    7.70
   1  -9   5   42.46   16.40
   1  -9   5   28.52    9.10
  -1   9  -5   37.97    6.94
  -1   9  -5   38.55   16.47
   1  -9   6   40.23    7.96
   1  -9   6   26.90   26.24
  -1   9  -6   19.65   25.57
   1  -9   7  120.86   23.34
   1  -9   7  139.26   11.20
  -1   9  -7  131.30   23.83
   1  -9   8   62.14    7.48
   1  -9   8  121.52   29.80
   1  -9   8  106.20    7.54
  -1   9  -8  104.99   21.07
   1  -9   9  -14.93   14.36
  -1   9  -9    7.18   23.42
   1  -9  10   -2.36   24.47
  -1   9 -10  -10.83   21.24
  -1   9 -11   -8.45   15.25
  -1   9 -12   31.45   17.37
  -1   9 -13   -2.79   15.68
  -1   9 -14  -40.11   30.93
  -1   9 -15  -23.61   29.11
  -1   9 -16   30.05   28.80
  -1   9 -17   54.97   33.73
   1  -8 -17    4.97   47.49
   1  -8 -17   12.94   14.73
  -1   8  17   23.28   24.03
   1  -8 -16    7.71   42.12
   1  -8 -16   -5.10   12.36
  -1   8  16   -8.67   21.60
   1  -8 -15   22.81   13.02
   1  -8 -15  129.59   35.28
  -1   8  15  111.20   26.07
   1  -8 -14  108.36   31.83
   1  -8 -14   34.87   10.99
  -1   8  14  113.72   25.68
   1  -8 -13  -55.33   37.40
   1  -8 -13   14.72    7.41
  -1   8  13   29.09   20.32
   1  -8 -12   19.85   11.18
   1  -8 -12   23.72   40.33
  -1   8  12   28.69   19.78
   1  -8 -11    0.41    9.96
   1  -8 -11    7.86   20.40
  -1   8  11  -13.05   16.01
   1  -8 -10    9.81   20.09
   1  -8 -10   10.81   10.62
  -1   8  10  -11.32   15.43
   1  -8  -9   -5.98    7.52
   1  -8  -9    8.23   26.67
  -1   8   9   18.74   13.78
   1  -8  -8    5.41   28.13
   1  -8  -8   11.25   14.71
  -1   8   8   21.25   21.95
   1  -8  -7   41.68   19.75
   1  -8  -7   40.39   19.31
  -1   8   7   41.30   23.90
   1  -8  -6   17.44   26.52
   1  -8  -6   36.14   13.30
  -1   8   6   36.74   14.96
   1  -8  -5   -2.20   17.10
   1  -8  -5  -12.57   20.43
  -1   8   5   33.43   17.90
   1  -8  -4    3.52   10.56
   1  -8  -4   -7.52   11.96
  -1   8   4   12.48   15.59
   1  -8  -3   -0.18   19.29
   1  -8  -3   33.83   11.87
  -1   8   3    7.19   16.23
   1  -8  -2   15.21   13.11
   1  -8  -2   21.58   17.44
  -1   8   2   37.67   10.32
   1  -8  -1   27.55   19.47
   1  -8  -1   19.52   15.26
  -1   8   1   19.88   12.63
   1  -8   0  153.98   14.96
   1  -8   0  163.07   21.27
  -1   8   0  176.19   18.18
   1  -8   1   13.26   18.04
   1  -8   1   18.31   11.83
  -1   8  -1    2.55    9.62
  -1   8  -1    4.48   13.39
   1  -8   2  903.96   45.14
   1  -8   2  768.39   50.72
  -1   8  -2  912.48   74.90
  -1   8  -2  832.01   37.38
   1  -8   3   56.14   16.27
   1  -8   3   65.76   11.65
  -1   8  -3   44.43    9.09
  -1   8  -3   53.43   16.16
   1  -8   4  316.04   18.55
   1  -8   4  286.71   41.23
  -1   8  -4  291.27   14.70
  -1   8  -4  278.29   41.84
   1  -8   5  210.37   25.72
   1  -8   5  274.75   14.81
  -1   8  -5  266.72   11.96
  -1   8  -5  239.20   27.85
   1  -8   6   29.70   18.41
   1  -8   6    2.21    5.45
  -1   8  -6    3.17   12.16
   1  -8   7   38.16   12.83
   1  -8   7   10.09    4.21
   1  -8   7    1.96    3.54
  -1   8  -7   18.76   18.36
   1  -8   8   48.75    4.87
   1  -8   8   53.29   16.40
   1  -8   8   56.44    4.67
  -1   8  -8   62.05   15.99
   1  -8   9   10.30   19.89
   1  -8   9    9.24    3.01
   1  -8   9    5.34    2.84
  -1   8  -9   14.22   18.76
   1  -8  10   20.92   15.10
  -1   8 -10    8.48   20.38
  -1   8 -11   -7.30   12.87
   1  -8  12   15.72    5.07
   1  -8  12    7.56    2.34
  -1   8 -12   28.53   14.22
   1  -8  13    8.10    4.85
   1  -8  13   12.20    6.04
  -1   8 -13    9.03   14.61
   1  -8  14    0.84    4.02
   1  -8  14   -1.31    5.12
  -1   8 -14    0.23   20.18
   1  -8  15    4.04    4.69
   1  -8  15    5.41    7.61
  -1   8 -15   38.90   23.00
   1  -8  16   46.44    7.24
   1  -8  16   30.62    8.23
  -1   8 -16   78.30   29.57
  -1   8 -17  171.25   43.33
  -1   8 -18   41.65   30.67
   1  -7 -19 -105.20   47.19
  -1   7  19   52.53   34.98
   1  -7 -18   33.10   37.44
  -1   7  18  103.33   46.87
   1  -7 -17   41.25   51.35
  -1   7  17   68.42   41.37
  -1   7  16   30.33   36.79
   1  -7 -15   12.21   26.62
  -1   7  15   15.44   20.96
   1  -7 -14  -38.15   25.22
  -1   7  14   -4.63   20.14
   1  -7 -13  -13.46   32.82
  -1   7  13    7.41   16.87
   1  -7 -12  188.39   55.86
  -1   7  12  161.08   29.89
   1  -7 -11  124.58   32.09
  -1   7  11  121.07   24.84
   1  -7 -10   88.82   23.49
   1  -7 -10   32.35    8.51
  -1   7  10   57.55   17.67
   1  -7  -9   17.45    8.13
   1  -7  -9   14.41   27.98
  -1   7   9   16.39   23.57
   1  -7  -8    2.06   23.18
   1  -7  -8    1.81   11.31
  -1   7   8   -7.94   18.04
   1  -7  -7    8.12    8.40
   1  -7  -7    0.45   14.19
  -1   7   7   -8.00   17.75
   1  -7  -6    0.65   13.67
   1  -7  -6   23.58   19.65
  -1   7   6   -4.26   11.08
   1  -7  -5    3.13   18.60
   1  -7  -5    9.40   10.14
  -1   7   5   -0.67   16.22
   1  -7  -4   28.97   13.51
   1  -7  -4   64.05   19.19
  -1   7   4   43.98   17.84
   1  -7  -3   11.75   10.72
   1  -7  -3   23.81   16.67
  -1   7   3   14.74   14.31
   1  -7  -2  673.25   53.33
   1  -7  -2  748.04   51.08
  -1   7   2  724.38   35.35
   1  -7  -1 1417.39   74.13
   1  -7  -1 1465.65   71.52
  -1   7   1 1609.39   78.64
   1  -7   0  544.24   35.98
   1  -7   0  526.19   33.86
  -1   7   0  531.72   35.79
  -1   7   0  570.20   31.15
   1  -7   1 1366.05   90.90
   1  -7   1 1410.58   68.50
  -1   7  -1 1423.46  100.43
  -1   7  -1 1407.74   60.53
   1  -7   2  227.86   17.19
   1  -7   2  195.29   20.09
  -1   7  -2  203.24   14.60
  -1   7  -2  214.39   22.49
   1  -7   3 1009.67   57.22
   1  -7   3 1048.13   42.04
  -1   7  -3 1006.77   77.82
  -1   7  -3 1081.46   39.63
   1  -7   4  210.87   12.71
   1  -7   4  210.90   30.16
  -1   7  -4  200.41   12.53
  -1   7  -4  192.23   21.63
   1  -7   5  315.03   14.84
   1  -7   5  240.73   23.87
  -1   7  -5  289.40   10.75
  -1   7  -5  276.59   34.43
   1  -7   6   71.09    7.41
   1  -7   6   67.14   14.87
  -1   7  -6   46.54   14.29
   1  -7   7    0.03    3.35
   1  -7   7   12.33   15.76
   1  -7   7   -4.94    4.66
  -1   7  -7   -8.50   14.73
   1  -7   8   -2.11    3.89
   1  -7   8   -5.65   10.05
   1  -7   8    4.41    4.57
  -1   7  -8   -1.13    9.84
   1  -7   9    1.09    4.92
   1  -7   9   -1.14   11.39
   1  -7   9   -0.04    2.51
  -1   7  -9    2.53   15.52
   1  -7  10    0.20    4.40
   1  -7  10   -1.31    3.42
  -1   7 -10    6.11   15.57
   1  -7  11    4.30    4.07
   1  -7  11    1.67    5.02
  -1   7 -11  -22.52   17.08
   1  -7  12   23.92    7.68
   1  -7  12   31.97    6.95
  -1   7 -12   13.44   13.70
   1  -7  13    7.77    7.40
   1  -7  13    6.31    5.66
  -1   7 -13    4.37   13.30
   1  -7  14   -2.15    7.91
   1  -7  14   -0.10    5.74
  -1   7 -14   11.33   12.65
   1  -7  15   17.03   10.61
   1  -7  15   24.10    7.49
  -1   7 -15   19.08   24.50
   1  -7  16   -4.73    6.87
   1  -7  16   11.87   10.20
  -1   7 -16   38.33   21.84
   1  -7  17   -1.44    6.85
   1  -7  17   -8.29   10.13
  -1   7 -17   39.74   22.63
   1  -7  18   31.94   14.38
   1  -7  18   45.48    8.96
  -1   7 -18   75.40   30.74
   1  -7  19    8.25    7.14
   1  -7  19    3.49   12.17
  -1   7 -19   13.80   25.52
   1  -6 -20   31.97   47.19
  -1   6  20  -14.69   23.39
   1  -6 -19   20.25   50.11
  -1   6  19   32.85   27.06
   1  -6 -18  -10.42   29.06
  -1   6  18   35.21   23.45
   1  -6 -17   28.17   27.62
  -1   6  17   17.39   23.10
   1  -6 -16  249.26   61.49
  -1   6  16  120.59   52.72
   1  -6 -15   14.50   36.73
  -1   6  15  -28.87   28.64
   1  -6 -14    5.45   23.93
  -1   6  14   35.09   29.80
   1  -6 -13   94.52   31.75
  -1   6  13  116.62   37.20
   1  -6 -12  -29.09   28.85
  -1   6  12   10.61   23.46
   1  -6 -11  280.83   38.68
  -1   6  11  249.41   45.22
   1  -6 -10   35.97   20.39
  -1   6  10   35.74   24.70
   1  -6  -9    8.12   23.70
  -1   6   9    1.16   19.09
   1  -6  -8   12.98   22.58
   1  -6  -8    5.35    7.30
  -1   6   8   11.19   18.53
   1  -6  -7   86.14   18.93
   1  -6  -7   75.79   11.60
  -1   6   7   97.69   23.84
   1  -6  -6   34.87   15.40
   1  -6  -6   45.22   24.07
  -1   6   6   55.87   13.33
   1  -6  -5  207.52   17.21
   1  -6  -5  255.60   32.13
  -1   6   5  186.94   19.02
   1  -6  -4 1225.95   66.79
   1  -6  -4 1281.68   62.43
  -1   6   4 1298.66   76.31
   1  -6  -3   66.16   18.93
   1  -6  -3   69.80   19.11
  -1   6   3   56.44   11.72
   1  -6  -2  254.84   26.35
   1  -6  -2  207.48   18.52
  -1   6   2  247.70   22.41
   1  -6  -1  178.08   14.77
   1  -6  -1  178.79   16.99
  -1   6   1  194.17   18.60
   1  -6   0  330.50   25.45
   1  -6   0  315.66   34.85
  -1   6   0  369.19   22.57
  -1   6   0  347.51   25.38
   1  -6   1  633.80   33.25
   1  -6   1  678.23   49.82
  -1   6  -1  665.39   30.06
  -1   6  -1  605.43   37.83
   1  -6   2 2785.12  119.75
   1  -6   2 2955.99  146.50
  -1   6  -2 2779.45  111.18
  -1   6  -2 2953.92  149.94
   1  -6   3  242.33   13.51
   1  -6   3  225.30   21.29
  -1   6  -3  244.11   11.95
  -1   6  -3  259.22   30.07
   1  -6   4  -14.85    9.20
   1  -6   4   -1.05    4.80
  -1   6  -4   -3.30    4.88
  -1   6  -4  -11.28   10.04
   1  -6   5    8.55    5.26
   1  -6   5    4.53   15.10
  -1   6  -5   13.66    9.21
   1  -6   6   38.46   19.11
   1  -6   6   48.79    4.65
  -1   6  -6   53.09   11.85
   1  -6   7  810.49   21.55
   1  -6   7  728.39   24.28
   1  -6   7  810.55   43.00
  -1   6  -7  825.73   54.43
   1  -6   8  136.20    9.66
   1  -6   8  136.25   25.88
   1  -6   8  153.50    6.59
  -1   6  -8  178.13   16.32
   1  -6   9   13.71    5.84
   1  -6   9   26.18    5.87
  -1   6  -9   30.69   16.12
   1  -6  10    9.15    6.43
   1  -6  10   10.49    5.96
  -1   6 -10   38.79   15.50
   1  -6  11   42.92    9.17
   1  -6  11   70.01    7.10
  -1   6 -11   72.81   13.85
   1  -6  12   35.75    9.81
   1  -6  12   41.95    6.76
  -1   6 -12   33.74   12.95
   1  -6  13   -0.85    9.24
   1  -6  13    4.76    5.85
  -1   6 -13    6.06   11.65
   1  -6  14   -4.43    9.43
   1  -6  14    2.19    6.19
  -1   6 -14    2.39   18.19
   1  -6  15  147.63   18.95
   1  -6  15  122.00   11.64
  -1   6 -15  129.69   31.57
   1  -6  16   78.88    7.52
   1  -6  16   93.13   12.26
  -1   6 -16  101.63   29.77
   1  -6  17  103.73   20.58
   1  -6  17   92.70   11.46
  -1   6 -17   94.21   32.15
   1  -6  18   -7.75   13.92
   1  -6  18   13.80    7.60
  -1   6 -18  -35.97   21.81
   1  -6  19    5.65   16.34
   1  -6  19   18.63    8.31
  -1   6 -19   35.82   25.29
   1  -6  20    5.53    7.45
   1  -6  20   -3.12   15.45
  -1   6 -20  -18.26   23.17
  -1   5  21   -7.67   25.47
   1  -5 -20   10.92   31.08
  -1   5  20   26.61   38.14
   1  -5 -19  -11.84   43.39
  -1   5  19   12.94   32.34
   1  -5 -18  -73.27   43.96
  -1   5  18    1.99   35.08
   1  -5 -17  -16.52   25.30
  -1   5  17   -9.82   20.17
   1  -5 -16   35.39   25.54
  -1   5  16   13.77   21.42
   1  -5 -15   68.84   45.34
  -1   5  15   83.86   23.10
   1  -5 -14   24.96   34.23
  -1   5  14   12.24   18.32
   1  -5 -13    5.93   19.42
  -1   5  13   13.83   24.57
   1  -5 -12   21.65   20.93
  -1   5  12   33.56   23.80
   1  -5 -11   37.74   31.81
  -1   5  11   39.15   24.61
   1  -5 -10   38.10   19.30
  -1   5  10   48.08   23.08
   1  -5  -9  112.25   22.89
  -1   5   9  134.35   27.91
   1  -5  -8  363.34   50.12
  -1   5   8  414.95   41.98
   1  -5  -7  155.38   31.39
  -1   5   7  114.05   25.67
   1  -5  -6  517.12   37.55
  -1   5   6  513.13   31.74
   1  -5  -5 1161.48   64.85
   1  -5  -5 1133.60   83.34
  -1   5   5 1064.67   56.12
   1  -5  -4 3450.31  168.29
   1  -5  -4 3250.95  205.40
  -1   5   4 3367.65  191.33
   1  -5  -3  360.42   23.68
   1  -5  -3  331.26   24.25
  -1   5   3  325.30   21.60
   1  -5  -2  332.39   31.31
   1  -5  -2  319.65   30.41
  -1   5   2  307.53   26.45
   1  -5  -1  525.25   37.03
   1  -5  -1  453.27   24.96
  -1   5   1  494.25   31.38
  -1   5   1  454.09   30.10
   1  -5   0 1951.33   92.31
   1  -5   0 2140.57  111.96
  -1   5   0 2237.96  101.64
  -1   5   0 1922.13   83.49
   1  -5   1  178.77   23.81
   1  -5   1  153.77   14.53
  -1   5  -1  186.28   17.28
  -1   5  -1  163.04   12.77
   1  -5   2 5160.62  245.07
   1  -5   2 5476.23  310.59
  -1   5  -2 4895.71  212.87
  -1   5  -2 5698.65  299.66
   1  -5   3  594.01   19.10
   1  -5   3  669.86   44.19
  -1   5  -3  580.57   19.49
  -1   5  -3  612.88   44.00
   1  -5   4   68.45    6.43
   1  -5   4   68.89   10.91
  -1   5  -4   71.60   17.31
  -1   5  -4   59.60    5.10
   1  -5   5    1.05    3.50
   1  -5   5   -3.67    8.21
  -1   5  -5   -2.55    7.61
   1  -5   6    2.37    9.03
   1  -5   6    8.85    3.64
   1  -5   6   11.34    4.50
  -1   5  -6    9.66   12.51
   1  -5   7    1.78    4.81
   1  -5   7   -0.87    8.47
   1  -5   7    3.65    3.89
  -1   5  -7   -2.97    7.56
   1  -5   8  170.40    7.34
   1  -5   8  186.24   10.21
  -1   5  -8  187.26   22.17
   1  -5   9    4.74    3.91
   1  -5   9    1.31    6.08
  -1   5  -9    1.02   13.35
   1  -5  10    2.07    4.80
   1  -5  10    5.41    6.94
  -1   5 -10    7.21    9.25
   1  -5  11  133.96   13.81
   1  -5  11  130.45    9.61
  -1   5 -11  138.36   16.87
   1  -5  12   14.03    9.97
  -1   5 -12   36.01   18.16
   1  -5  13  509.56   35.04
  -1   5 -13  722.38   54.78
   1  -5  14   16.08   13.18
  -1   5 -14   19.60   19.37
   1  -5  15  208.65   25.65
  -1   5 -15  174.66   34.90
   1  -5  16  259.56   32.34
  -1   5 -16  326.84   42.88
   1  -5  17  518.09   49.69
  -1   5 -17  716.28   65.30
   1  -5  18   48.42   20.34
  -1   5 -18   68.99   27.19
   1  -5  19   41.30   14.33
  -1   5 -19   58.29   29.24
   1  -5  20   35.25   21.41
  -1   5 -20   68.75   28.94
   1  -5  21  -11.58   17.76
  -1   5 -21   19.90   22.82
   1  -4 -21   95.92   67.59
  -1   4  21   86.86   48.68
   1  -4 -20   53.07   52.42
  -1   4  20   43.37   27.36
   1  -4 -19   10.19   29.95
  -1   4  19   30.61   22.84
   1  -4 -18  139.38   51.73
  -1   4  18   45.85   40.19
   1  -4 -17   -4.00   36.68
  -1   4  17   16.59   28.80
   1  -4 -16   51.44   26.33
  -1   4  16   34.52   34.75
   1  -4 -15   20.36   23.10
  -1   4  15   21.25   19.20
   1  -4 -14   51.79   39.84
  -1   4  14   87.34   23.69
   1  -4 -13  -22.15   26.64
  -1   4  13   13.74   15.19
   1  -4 -12   19.49   16.33
  -1   4  12   -5.43   14.68
   1  -4 -11    6.50   15.01
  -1   4  11   -2.01   19.92
   1  -4 -10   66.74   30.94
  -1   4  10  109.72   27.09
   1  -4  -9  158.52   39.94
  -1   4   9  234.39   34.25
   1  -4  -8  646.58   47.36
  -1   4   8  720.56   57.40
   1  -4  -7  288.32   40.26
  -1   4   7  306.79   35.07
   1  -4  -6  136.29   30.11
  -1   4   6  131.98   24.83
   1  -4  -5 2381.48  126.92
  -1   4   5 2308.63  137.90
   1  -4  -4  369.07   22.37
   1  -4  -4  374.07   41.10
  -1   4   4  391.52   26.15
   1  -4  -3  160.59   14.86
   1  -4  -3  209.67   24.95
  -1   4   3  168.80   22.83
   1  -4  -2 1538.99   68.24
   1  -4  -2 1592.36   83.20
  -1   4   2 1520.07   63.71
   1  -4  -1 1441.79   69.12
   1  -4  -1 1205.46   71.80
  -1   4   1 1469.16   61.34
  -1   4   1 1222.60   74.99
   1  -4   0  249.15   19.98
   1  -4   0  267.21   24.65
  -1   4   0  303.18   18.89
  -1   4   0  258.07   16.06
   1  -4   1   53.65    8.71
   1  -4   1   48.66    9.67
  -1   4  -1   58.87   10.81
  -1   4  -1   62.39    7.48
   1  -4   2  341.73   16.03
   1  -4   2  373.87   20.87
  -1   4  -2  325.97   13.71
  -1   4  -2  368.45   20.41
   1  -4   3   19.79    4.48
   1  -4   3   15.15    7.94
  -1   4  -3   16.28    3.58
  -1   4  -3   24.18    8.48
   1  -4   4  432.14   22.32
   1  -4   4  386.96    9.99
  -1   4  -4  393.44   19.60
   1  -4   5   46.26    4.41
   1  -4   5   57.94    9.50
   1  -4   5   40.67    3.66
  -1   4  -5   42.49   15.01
   1  -4   6   78.83    5.29
   1  -4   6   69.72    5.63
   1  -4   6   61.67   11.58
  -1   4  -6   54.15   10.68
   1  -4   7  253.83    8.97
   1  -4   7  298.57   15.87
  -1   4  -7  266.31   23.29
   1  -4   8   81.77    8.85
  -1   4  -8   64.17   10.82
   1  -4   9   51.51    9.68
  -1   4  -9   40.68   15.78
   1  -4  10  144.03   15.26
  -1   4 -10  177.89   22.66
   1  -4  11  184.60   19.56
  -1   4 -11  276.63   27.52
  -1   4 -12   11.94   10.14
   1  -4  13  727.15   50.45
  -1   4 -13  937.36   49.63
   1  -4  14   66.17   18.50
  -1   4 -14   71.80   15.19
   1  -4  15   66.24   19.52
  -1   4 -15   63.43   16.07
   1  -4  16   -2.55   16.71
  -1   4 -16   -8.50   12.85
   1  -4  17  903.92   82.11
  -1   4 -17 1295.80   95.87
   1  -4  18   -1.54   17.96
  -1   4 -18   18.62   20.88
   1  -4  19   -4.09   18.67
  -1   4 -19   -5.46   20.97
   1  -4  20   33.61   15.71
  -1   4 -20   13.35   24.09
   1  -4  21    5.93   21.29
  -1   4 -21   15.02   22.00
   1  -4  22    5.17   21.09
  -1   4 -22   -6.57   14.34
   1  -3 -22  -15.36   33.82
  -1   3  22   12.31   22.70
   1  -3 -21   16.53   38.91
  -1   3  21   61.98   27.28
   1  -3 -20  101.81   65.29
   1  -3 -19   40.25   46.13
   1  -3 -18  -16.10   23.01
  -1   3  18   15.91   19.12
   1  -3 -17  157.99   37.52
  -1   3  17  153.91   32.66
   1  -3 -16  101.41   38.87
  -1   3  16    7.94   20.68
   1  -3 -15  106.78   48.70
  -1   3  15  164.36   40.94
   1  -3 -14  -19.25   19.62
  -1   3  14    0.98   25.18
   1  -3 -13    3.52   16.07
  -1   3  13   -7.75   14.70
   1  -3 -12  -31.83   23.35
  -1   3  12   15.96   13.33
   1  -3 -11   15.51   24.38
  -1   3  11   23.92   14.64
   1  -3 -10   47.06   16.88
  -1   3  10   20.25   21.02
   1  -3  -9  708.09   49.47
  -1   3   9  716.22   61.75
   1  -3  -8  403.79   49.17
  -1   3   8  403.46   42.62
   1  -3  -7  873.85   74.04
  -1   3   7  973.71   68.17
   1  -3  -6 2638.76  140.72
  -1   3   6 2544.99  154.81
   1  -3  -5 1322.49   71.83
  -1   3   5 1368.38   84.45
   1  -3  -4  403.89   41.02
  -1   3   4  387.57   36.58
   1  -3  -323169.09 2166.77
   1  -3  -324268.41 2136.97
  -1   3   321971.68 2095.38
   1  -3  -2 6658.74  357.72
   1  -3  -2 6516.94  344.98
  -1   3   2 6287.38  327.15
   1  -3  -170985.1211537.89
   1  -3  -168592.1811168.31
  -1   3   168822.9511264.80
  -1   3   167615.2311152.72
   1  -3   016863.22 1205.27
   1  -3   016096.61 1183.90
  -1   3   016439.29 1148.65
  -1   3   016687.85 1230.66
   1  -3   119368.38 1556.49
   1  -3   118982.48 1375.97
  -1   3  -119084.49 1335.23
  -1   3  -117914.61 1456.04
   1  -3   2  843.98   20.08
   1  -3   2  988.15   35.68
  -1   3  -2  853.25   18.27
  -1   3  -2  913.45   33.21
   1  -3   3 4616.03  225.62
  -1   3  -3 4407.21  192.16
   1  -3   4  272.05   21.86
  -1   3  -4  195.94   13.17
   1  -3   5   72.83    5.91
  -1   3  -5   90.64   15.03
   1  -3   6  113.98   11.21
  -1   3  -6  104.12   11.39
   1  -3   7   14.00    7.23
  -1   3  -7    8.52    8.02
  -1   3  -7    6.55   11.53
   1  -3   8   35.17    9.21
  -1   3  -8   24.88    9.54
  -1   3  -8   15.36    8.19
   1  -3   9   20.37   10.13
  -1   3  -9   20.01    7.49
  -1   3  -9   18.53    7.86
   1  -3  10  860.02   45.80
  -1   3 -10 1026.90   51.40
  -1   3 -10  695.58   48.73
   1  -3  11  125.48   16.49
  -1   3 -11   59.96   17.99
  -1   3 -11   70.30   18.49
   1  -3  12  717.02   36.72
  -1   3 -12  603.89   51.83
  -1   3 -12  915.46   51.16
   1  -3  13  223.91   26.60
  -1   3 -13  270.94   26.81
  -1   3 -13  174.27   20.33
   1  -3  14  239.65   25.37
  -1   3 -14   76.99   24.13
  -1   3 -14   90.20   18.25
   1  -3  15  404.03   40.95
  -1   3 -15  503.82   39.78
  -1   3 -15  262.88   46.47
   1  -3  16 1226.71   72.87
  -1   3 -16 1394.23   96.64
  -1   3 -16  924.30   96.52
   1  -3  17    6.26   20.38
  -1   3 -17   12.34   12.35
  -1   3 -17   -8.62   26.18
   1  -3  18  737.13   71.19
  -1   3 -18  833.08   54.92
  -1   3 -18  732.20   93.89
   1  -3  19   80.15   20.28
  -1   3 -19   82.02   27.24
  -1   3 -19  118.28   28.02
   1  -3  20   34.42   24.09
  -1   3 -20   20.90   22.74
  -1   3 -20   10.84   22.04
   1  -3  21    5.50   25.81
  -1   3 -21   10.54   25.15
  -1   3 -21   44.71   24.48
   1  -3  22   19.04   23.80
  -1   3 -22  -10.42   14.32
   1  -2 -22   92.62   62.13
   1  -2 -21  167.11   79.28
   1  -2 -20   87.06   38.82
  -1   2  20   61.54   28.76
   1  -2 -19  116.17   37.39
  -1   2  19   44.26   27.19
   1  -2 -18 1177.77  136.54
  -1   2  18  556.14   92.95
   1  -2 -17    3.18   76.96
  -1   2  17  573.18   63.11
   1  -2 -16    4.76   21.06
  -1   2  16  -16.57   17.39
   1  -2 -15   84.81   25.18
  -1   2  15   52.42   20.98
   1  -2 -14  -12.26   18.16
  -1   2  14   -0.61   23.09
   1  -2 -13   34.28   25.02
  -1   2  13   -8.28   21.11
   1  -2 -12   21.47   21.53
  -1   2  12   -2.06   12.52
   1  -2 -11   27.30   15.90
  -1   2  11   26.45   13.86
   1  -2 -10  196.68   23.55
  -1   2  10  154.44   30.46
   1  -2  -9   -4.05   19.85
  -1   2   9   18.25   16.72
  -1   2   8  168.88   18.80
   1  -2  -7   56.02   22.56
  -1   2   7   64.66   13.91
   1  -2  -6   27.44   13.40
  -1   2   6   46.71   12.33
   1  -2  -5 4353.67  224.15
  -1   2   5 3990.80  239.09
   1  -2  -423066.79 2144.04
  -1   2   423237.58 2239.10
   1  -2  -3 3564.02  160.57
  -1   2   3 3602.36  161.00
   1  -2  -2   92.22   11.10
   1  -2  -2  107.31    6.54
  -1   2   2   97.65    9.61
   1  -2  -1    4.73    5.29
   1  -2  -1    2.83    3.73
  -1   2   1    4.62    4.01
  -1   2   1    3.08    3.62
   1  -2   0 4081.29  155.68
   1  -2   0 3904.93  139.51
  -1   2   0 3815.67  134.52
  -1   2   0 3793.07  135.57
   1  -2   1 5796.67  207.24
   1  -2   1 5659.84  240.00
  -1   2  -1 5718.25  257.62
  -1   2  -1 6165.70  218.68
   1  -2   219348.20 1474.62
  -1   2  -219291.81 1439.02
  -1   2  -3  649.92   24.44
  -1   2  -3  834.40   21.80
   1  -2   4 2254.53   71.31
  -1   2  -4 2374.06   86.72
  -1   2  -4 2325.74   78.84
   1  -2   5  150.05   11.35
  -1   2  -5  130.68   13.42
   1  -2   6  182.61   14.64
  -1   2  -6  126.37   16.93
   1  -2   7  268.59   21.04
  -1   2  -7  256.65   23.77
   1  -2   8   20.47   11.21
  -1   2  -8   17.27    8.40
   1  -2   9  735.28   45.33
  -1   2  -9  774.40   49.91
   1  -2  10  150.00   14.12
  -1   2 -10   92.36   22.60
   1  -2  11 1254.16   72.89
  -1   2 -11 1182.69   81.04
   1  -2  12   48.43   17.28
  -1   2 -12   39.63   13.81
   1  -2  13  864.16   59.38
  -1   2 -13  734.80   69.04
   1  -2  14   93.49   16.28
  -1   2 -14   72.88   28.88
   1  -2  15  -19.07   13.33
  -1   2 -15    3.75   25.78
   1  -2  16  264.81   40.90
  -1   2 -16  268.18   35.69
   1  -2  17    3.45   18.93
  -1   2 -17   -2.66   27.08
   1  -2  18    5.70   23.21
  -1   2 -18   36.45   31.66
   1  -2  19   -9.17   13.92
  -1   2 -19    4.96   13.08
  -1   2 -19    1.19   26.63
   1  -2  20   14.71   23.88
  -1   2 -20   13.06   19.47
  -1   2 -20   -1.90   13.27
   1  -2  21   14.75   27.55
  -1   2 -21   21.10   23.02
   1  -2  22   15.86   17.83
  -1   2 -22   -8.27   20.34
   1  -1 -21   13.50   26.14
  -1   1  21  -29.85   22.05
   1  -1 -20    1.34   22.86
  -1   1  20    2.17   28.71
   1  -1 -19   51.81   39.07
  -1   1  19   -2.70   31.82
   1  -1 -18  -20.70   43.21
  -1   1  18   48.87   21.92
   1  -1 -17  379.00   53.28
  -1   1  17  350.05   42.81
   1  -1 -16  222.17   40.19
  -1   1  16  216.27   46.14
   1  -1 -15   27.10   22.71
  -1   1  15   29.21   25.48
   1  -1 -14  146.48   43.67
  -1   1  14  113.93   21.71
   1  -1 -13    6.12   22.70
  -1   1  13  -14.80   19.72
   1  -1 -12   10.79   14.83
  -1   1  12   24.26   19.54
   1  -1 -11    7.48   13.23
  -1   1  11    9.35   11.27
   1  -1 -10   81.68   16.61
  -1   1  10   36.92   21.81
   1  -1  -9   -8.79   11.54
  -1   1   9   11.66   15.79
   1  -1  -8  289.85   37.54
  -1   1   8  270.46   24.70
   1  -1  -7  409.97   44.71
  -1   1   7  445.57   42.09
   1  -1  -6   35.90   19.70
  -1   1   6   30.49   11.79
   1  -1  -5   92.30   22.25
  -1   1   5   60.31   21.48
   1  -1  -4  163.44   17.11
  -1   1   4  162.67   15.39
   1  -1  -3 2610.87  124.66
  -1   1   3 2608.79  100.11
   1  -1   3  511.17   16.85
  -1   1  -3  254.84   10.75
   1  -1   4 1431.68   44.02
  -1   1  -4 1169.90   41.17
   1  -1   5 2891.65  127.62
  -1   1  -5 2517.51  103.65
   1  -1   6  760.18   32.01
  -1   1  -6  666.29   29.98
   1  -1   7   15.40   11.82
  -1   1  -7   16.99   14.13
   1  -1   8  491.90   35.90
  -1   1  -8  453.08   28.88
   1  -1   9  502.37   38.78
  -1   1  -9  489.58   44.62
   1  -1  10  148.01   21.42
  -1   1 -10   98.31   15.61
   1  -1  11  238.46   28.54
  -1   1 -11  221.70   32.81
   1  -1  12  640.42   38.82
  -1   1 -12  644.06   59.87
   1  -1  13    6.73   11.32
  -1   1 -13    8.00   12.99
   1  -1  14  675.70   59.02
  -1   1 -14  556.07   48.78
   1  -1  15   55.07   26.62
  -1   1 -15   66.80   32.05
   1  -1  16  134.26   33.18
  -1   1 -16  129.15   29.08
   1  -1  17  201.63   26.74
  -1   1 -17  204.32   34.52
   1  -1  18   13.87   16.67
  -1   1 -18   22.29   31.76
   1  -1  19    0.96   24.46
  -1   1 -19   16.78   34.43
  -1   1 -20   23.64   27.19
  -1   1 -21    8.82   40.09
   1  -1  22   14.42   19.66
   1   0 -22    2.69   10.55
   1   0 -22   43.15   28.55
  -1   0  22   -5.64   21.10
   1   0 -21   32.55   29.08
   1   0 -21    1.49   16.93
  -1   0  21   91.70   33.62
   1   0 -20   -0.70   15.22
   1   0 -20    7.84   36.99
  -1   0  20    4.31   27.41
   1   0 -19   26.15   11.83
   1   0 -19   40.34   36.62
  -1   0  19   26.32   20.06
   1   0 -18   62.66   38.09
  -1   0  18   37.37   31.97
   1   0 -17   86.51   28.31
  -1   0  17  117.22   35.26
   1   0 -16  144.10   28.02
  -1   0  16  116.28   23.85
   1   0 -15    6.30   25.17
  -1   0  15   18.84   22.38
   1   0 -14   14.33   24.67
  -1   0  14   11.73   20.35
   1   0 -13   10.20   22.27
  -1   0  13    1.49   11.76
   1   0 -12    9.82   22.93
  -1   0  12   15.64   17.56
   1   0 -11   74.78   33.68
  -1   0  11  163.46   18.91
   1   0 -10   14.44   21.52
  -1   0  10   28.77   18.43
   1   0  -9    6.33   19.41
  -1   0   9    5.08   10.21
   1   0  -8 1226.77   87.74
  -1   0   8 1075.80   75.69
   1   0  -7   52.62   20.47
  -1   0   7   34.22   11.19
   1   0  -6  233.61   20.24
  -1   0   6  332.07   20.47
   1   0  -524222.05 2356.50
  -1   0   525030.42 2431.00
   1   0  -4  726.68   32.19
   1   0  -4  617.37   18.51
  -1   0   4  711.81   32.24
   1   0  -3  255.50    8.12
  -1   0   3  281.65   20.35
   1   0   3  243.11   18.95
  -1   0  -3  243.60   20.58
   1   0   4  390.75   21.55
  -1   0  -4  459.34   24.56
   1   0   5 3200.30  165.22
  -1   0  -5 3326.50  176.54
   1   0   6 6201.86  335.76
  -1   0  -6 6619.38  365.25
   1   0   7  745.41   48.98
  -1   0  -7  795.11   42.85
   1   0   8  158.96   23.69
  -1   0  -8  106.29   26.55
   1   0   9    3.17   16.11
  -1   0  -9   18.90   11.93
   1   0  10  478.50   40.98
  -1   0 -10  403.87   47.08
   1   0  11  997.64   71.40
  -1   0 -11 1004.40   62.05
   1   0  12  432.39   42.78
  -1   0 -12  389.10   50.90
   1   0  13   69.59   23.00
  -1   0 -13   69.36   18.90
   1   0  14  101.74   27.43
  -1   0 -14  110.23   34.87
   1   0  15  612.74   45.39
  -1   0 -15  569.81   80.48
   1   0  16   29.23   16.45
  -1   0 -16    9.72   20.43
   1   0  17  292.18   33.10
  -1   0 -17  252.54   62.48
   1   0  18  250.24   45.52
  -1   0 -18  184.30   59.57
   1   0  19   22.17   29.16
  -1   0 -19   16.85   24.91
   1   0  20    5.69   27.67
  -1   0 -20    7.15   36.43
   1   0  21  -20.50   20.74
  -1   0 -21  -22.56   47.46
   1   0  22   -3.89   20.53
  -1   0 -22   37.69   30.12
   1   1 -22    2.18   19.86
  -1  -1  22   90.29   33.65
   1   1 -21  142.11   17.72
   1   1 -21    0.84   37.76
  -1  -1  21  106.48   41.56
   1   1 -20   53.63   19.26
   1   1 -20  -24.53   28.83
  -1  -1  20   45.44   21.67
   1   1 -19   23.11   16.87
   1   1 -19   -7.50   23.29
  -1  -1  19   18.46   26.62
   1   1 -18   26.25   14.34
   1   1 -18  -12.96   21.97
  -1  -1  18   -3.46   24.54
   1   1 -17   30.17   21.32
   1   1 -17   23.07   14.16
  -1  -1  17    2.37   16.09
   1   1 -16   31.52    9.85
   1   1 -16   78.60   21.33
  -1  -1  16   -2.72   24.99
   1   1 -15    8.72   18.25
   1   1 -15   19.66    8.83
  -1  -1  15   16.20   14.00
   1   1 -14    5.24   14.86
   1   1 -14  -11.70   10.80
  -1  -1  14   14.38   17.89
   1   1 -13   13.34   10.68
   1   1 -13   31.47   23.09
  -1  -1  13    9.62   12.33
   1   1 -12   11.41   23.27
   1   1 -12   43.71   11.70
  -1  -1  12   34.77   20.39
   1   1 -11    7.04    6.51
   1   1 -11   10.51   12.62
  -1  -1  11   17.00   11.24
   1   1 -10  159.21    9.74
   1   1 -10  100.55   19.52
  -1  -1  10   84.39   25.04
   1   1  -9  573.96   26.36
   1   1  -9  552.47   36.75
  -1  -1   9  448.89   30.89
   1   1  -8  220.20   14.68
  -1  -1   8  117.91   15.34
   1   1  -7  663.06   28.85
  -1  -1   7  740.77   47.09
   1   1  -6 3585.30  131.27
  -1  -1   6 3369.82  160.82
   1   1  -5  334.53   13.69
  -1  -1   5  399.67   27.30
  -1  -1   5  366.06   18.29
   1   1  -452033.47 6934.39
  -1  -1   450255.06 6685.55
   1   1  -3 1931.51   70.86
  -1  -1   3 1946.61   59.04
  -1  -1   3 1539.24   51.82
   1   1  -2  914.21   32.11
   1   1  -2  693.56   20.03
  -1  -1   2  687.24   19.77
  -1  -1   2  896.52   31.03
   1   1  -1 2318.31   77.67
  -1  -1   1 2406.38   80.94
  -1  -1   1 2183.70   73.77
   1   1   0 5146.15  215.05
  -1  -1   0 4982.10  200.33
   1   1   1 2809.73  110.86
  -1  -1  -1 3002.28  106.78
   1   1   2  608.09   34.39
  -1  -1  -2  622.25   26.05
   1   1   3  319.19   19.84
  -1  -1  -3  335.49   22.38
   1   1   4 8264.77  477.23
  -1  -1  -4 8463.60  493.64
   1   1   5  227.93   17.74
  -1  -1  -5  221.18   31.03
   1   1   6  866.39   42.81
  -1  -1  -6  922.83   47.61
   1   1   7  914.00   61.20
  -1  -1  -7  997.56   53.07
   1   1   8  362.14   23.54
  -1  -1  -8  324.47   39.78
   1   1   9  397.89   27.31
  -1  -1  -9  416.13   31.29
   1   1  10  291.36   23.64
  -1  -1 -10  337.54   29.10
   1   1  11   38.45   13.23
  -1  -1 -11   36.96   16.35
   1   1  12    8.49   11.76
  -1  -1 -12   -8.41   21.76
   1   1  13  214.88   22.87
  -1  -1 -13  156.76   28.81
   1   1  14 1042.45   67.05
  -1  -1 -14 1041.33  106.94
   1   1  15   32.91   26.87
  -1  -1 -15   40.65   22.28
   1   1  16   80.85   33.50
  -1  -1 -16   85.39   41.18
   1   1  17   29.81   28.15
  -1  -1 -17   15.09   35.92
   1   1  18   60.07   35.12
  -1  -1 -18   76.20   29.26
   1   1  19   35.34   22.30
  -1  -1 -19   48.59   41.89
   1   1  20   24.10   20.73
  -1  -1 -20   -6.03   42.22
   1   1  21   17.33   34.43
  -1  -1 -21   26.66   30.72
   1   1  22   65.76   39.47
  -1  -1 -22   13.88   52.84
   1   2 -22    2.01   18.33
  -1  -2  22   69.49   30.83
   1   2 -21   -0.40   17.24
  -1  -2  21   24.71   18.08
   1   2 -20   10.50   10.28
  -1  -2  20   -9.05   25.56
   1   2 -19    2.57    9.24
  -1  -2  19  -18.26   22.25
   1   2 -18   59.73   17.36
  -1  -2  18   21.56   17.44
   1   2 -17   -3.26   13.76
  -1  -2  17   22.72   21.19
   1   2 -16    5.13   12.48
  -1  -2  16   -5.25   12.23
   1   2 -15   84.56   15.69
  -1  -2  15   -9.51   23.77
   1   2 -14   83.62   15.24
  -1  -2  14   36.88   15.12
   1   2 -13   35.74   12.28
  -1  -2  13   12.75   19.16
   1   2 -12    3.29    9.59
  -1  -2  12   -3.06    9.48
   1   2 -11  102.78    9.50
  -1  -2  11   25.97   20.82
   1   2 -10   84.63   12.81
   1   2  -9   58.14   12.33
  -1  -2   9   42.70   16.41
   1   2  -8  286.28   14.60
  -1  -2   8  228.29   26.92
   1   2  -7 6525.98  339.99
  -1  -2   7 5663.32  294.44
  -1  -2   7 7094.77  406.44
   1   2  -6   58.18   11.88
  -1  -2   6   55.24    6.76
  -1  -2   6   40.61    9.82
  -1  -2   6   54.78   11.18
   1   2  -5 2397.13  104.17
  -1  -2   5 2321.20   99.92
  -1  -2   5 2429.54   91.99
   1   2  -4   61.26   14.07
  -1  -2   4   47.79   13.37
  -1  -2   4   59.76    9.29
   1   2  -341281.30 5357.15
   1   2  -347133.89 5849.41
  -1  -2   346670.45 5799.51
  -1  -2   348385.96 6184.34
   1   2  -242254.36 5049.13
   1   2  -244545.71 5537.31
  -1  -2   244546.84 5522.41
  -1  -2   238732.00 4654.83
   1   2  -117398.47 1276.97
  -1  -2   115113.30 1156.59
  -1  -2   116760.38 1228.81
   1   2   0 7364.85  408.45
  -1  -2   0 7552.05  387.90
   1   2   1  332.63   25.44
  -1  -2  -1  308.95   19.65
   1   2   2 1141.90   49.96
  -1  -2  -2 1216.64   71.53
   1   2   3  876.52   54.20
  -1  -2  -3  893.80   44.53
   1   2   4  875.25   55.82
  -1  -2  -4  921.72   47.00
   1   2   5  102.96   13.58
  -1  -2  -5   93.05   16.00
   1   2   6  780.78   53.38
  -1  -2  -6  829.56   47.33
   1   2   7  592.52   33.62
  -1  -2  -7  578.27   53.75
   1   2   8  357.61   25.42
  -1  -2  -8  348.17   30.10
   1   2   9  269.38   23.03
  -1  -2  -9  280.99   39.89
   1   2  10  526.20   49.70
  -1  -2 -10  579.70   41.48
   1   2  11  129.42   30.00
  -1  -2 -11  154.32   37.11
   1   2  12   61.71   22.94
  -1  -2 -12   32.94   19.12
   1   2  13   31.43   25.04
  -1  -2 -13   60.83   31.06
   1   2  14  550.58   64.00
  -1  -2 -14  559.98   58.29
   1   2  15  649.15   51.52
  -1  -2 -15  584.24   92.09
   1   2  16   -1.39   15.92
  -1  -2 -16   11.27   19.90
   1   2  17  281.30   37.21
  -1  -2 -17  296.05   48.65
   1   2  18   79.30   25.38
   1   2  19   46.44   39.25
  -1  -2 -19   91.56   33.32
   1   2  20   13.79   29.54
  -1  -2 -20  -16.85   26.78
   1   2  21  -46.30   35.72
  -1  -2 -21    6.35   48.93
   1   2  22   14.00   22.92
  -1  -2 -22   10.98   29.70
   1   3 -22    1.69   16.93
  -1  -3  22    6.19   25.53
   1   3 -21    6.32   25.03
  -1  -3  21   95.35   22.46
   1   3 -20    7.86   18.48
   1   3 -19   27.44   12.59
  -1  -3  19   12.89   16.04
   1   3 -18   21.46   11.18
  -1  -3  18   -8.70   21.89
   1   3 -17   41.02   12.57
  -1  -3  17   34.06   15.30
   1   3 -16    0.68    9.13
  -1  -3  16   -1.12   17.19
   1   3 -15   -9.26    9.47
  -1  -3  15   -8.09   11.67
   1   3 -14   44.41   10.42
  -1  -3  14   19.84   19.79
   1   3 -13  -15.53   12.26
  -1  -3  13    8.38   15.70
   1   3 -12   -4.98   11.47
  -1  -3  12   -7.29    9.12
   1   3 -11   10.96   10.64
  -1  -3  11    0.62   13.53
   1   3 -10   64.02    9.44
  -1  -3  10   58.35   16.96
   1   3  -9   48.34   12.22
  -1  -3   9   33.85   14.92
  -1  -3   9   48.99    9.91
   1   3  -8 2216.85   97.40
  -1  -3   8 2734.19  128.36
  -1  -3   8 2672.93  125.40
  -1  -3   8 2311.81   88.20
   1   3  -7 4209.55  208.21
  -1  -3   7 3851.84  186.53
  -1  -3   7 3532.44  147.40
  -1  -3   7 4073.85  208.26
   1   3  -6 1236.99   52.60
  -1  -3   6 1247.12   45.81
  -1  -3   6 1171.70   60.97
   1   3  -5 3881.49  180.23
  -1  -3   5 3984.55  184.49
  -1  -3   5 3932.12  157.13
   1   3  -4 1395.58   63.31
   1   3  -4 1690.67   61.38
  -1  -3   4 1601.64   64.65
  -1  -3   4 1681.71   63.89
   1   3  -3 9856.41  670.97
   1   3  -311652.09  714.18
  -1  -3   312161.37  747.00
  -1  -3   312065.04  819.85
   1   3  -2    7.26    8.64
   1   3  -2    7.58    7.62
  -1  -3   2   10.33    8.73
  -1  -3   2    1.84    8.04
   1   3  -1   21.90    9.75
  -1  -3   1   11.62   10.26
  -1  -3   1   27.20   10.66
   1   3   0 2213.40  100.78
  -1  -3   0 2282.34  104.81
  -1  -3   0 2303.87  125.53
   1   3   1 1663.61   75.88
  -1  -3  -1 1499.12   60.62
   1   3   2  -19.62   11.34
  -1  -3  -2    9.77    8.13
   1   3   3  772.66   36.19
  -1  -3  -3  815.67   41.94
   1   3   4 1398.73   81.37
  -1  -3  -4 1380.69   71.29
   1   3   5  130.93   15.24
  -1  -3  -5  159.60   19.62
   1   3   6 1247.71   78.57
  -1  -3  -6 1375.98   94.32
   1   3   7  100.18   16.45
  -1  -3  -7  153.88   19.40
   1   3   8  228.15   30.80
  -1  -3  -8  238.40   26.61
   1   3   9   31.75   19.44
  -1  -3  -9   47.54   24.84
   1   3  10  693.67   62.88
  -1  -3 -10  797.22   55.44
   1   3  11   75.72   25.29
  -1  -3 -11   47.22   30.43
   1   3  12  555.11   44.06
  -1  -3 -12  625.45   53.45
   1   3  13  220.22   27.61
  -1  -3 -13  231.69   34.07
   1   3  14  803.83   60.45
  -1  -3 -14  874.00  105.79
   1   3  15   92.29   32.84
  -1  -3 -15   47.46   28.77
   1   3  16   25.80   27.47
  -1  -3 -16   -9.10   36.11
   1   3  17    7.35   28.84
  -1  -3 -17   11.94   23.32
   1   3  18   58.55   37.26
  -1  -3 -18   65.97   30.65
   1   3  19   -7.39   30.30
  -1  -3 -19    2.60   39.10
   1   3  20  -55.60   24.10
  -1  -3 -20   25.78   31.83
   1   3  21   24.53   25.77
  -1  -3 -21   84.05   36.46
   1   4 -21    1.99   19.48
  -1  -4  21   34.89   24.62
   1   4 -20   -4.67   16.71
  -1  -4  20   10.53   20.89
   1   4 -19   97.59   24.87
  -1  -4  19   73.35   19.11
   1   4 -18  -19.32   16.70
  -1  -4  18    1.06   19.73
   1   4 -17   -5.15   14.88
  -1  -4  17    0.33   17.85
   1   4 -16   -0.93   14.06
  -1  -4  16   -1.34   16.75
   1   4 -15   -5.37   13.47
  -1  -4  15   11.92   15.82
  -1  -4  15   -0.05    6.25
   1   4 -14   22.18   13.79
  -1  -4  14    3.58    9.42
  -1  -4  14    3.83   10.47
   1   4 -13   42.94   16.09
  -1  -4  13   24.95   16.69
  -1  -4  13   30.79   10.51
   1   4 -12   49.32   15.15
  -1  -4  12   36.92    7.06
  -1  -4  12   28.00   16.09
   1   4 -11    0.84    7.67
  -1  -4  11    5.48   12.08
  -1  -4  11    0.09    7.96
   1   4 -10    2.44   11.35
  -1  -4  10    3.00    7.19
  -1  -4  10    4.08   11.18
   1   4  -9    9.23   11.50
  -1  -4   9    1.88   12.08
  -1  -4   9    3.16    4.78
  -1  -4   9    7.53   10.76
   1   4  -8 1103.85   49.87
  -1  -4   8 1226.68   65.50
  -1  -4   8 1083.24   36.08
  -1  -4   8  902.68   43.58
   1   4  -7  892.21   55.78
  -1  -4   7  944.11   37.48
  -1  -4   7  920.34   57.65
   1   4  -6 1253.17   59.62
  -1  -4   6 1265.83   72.35
  -1  -4   6 1473.85   56.57
   1   4  -5 1011.20   50.24
   1   4  -5  988.06   40.45
  -1  -4   5  956.38   41.03
  -1  -4   5  997.37   62.21
   1   4  -4  495.23   23.57
   1   4  -4  477.50   39.18
  -1  -4   4  542.71   27.17
  -1  -4   4  491.29   39.36
   1   4  -3 1882.47   68.56
   1   4  -3 2177.85  116.58
  -1  -4   3 2120.86   88.90
  -1  -4   3 2097.35  113.07
   1   4  -2  161.20   16.09
   1   4  -2  132.40   17.07
  -1  -4   2  163.15   16.10
  -1  -4   2  171.05   25.33
   1   4  -1  319.16   16.29
  -1  -4   1  368.71   34.89
  -1  -4   1  295.67   24.22
   1   4   0  187.71   18.71
  -1  -4   0  150.39   20.06
  -1  -4   0  181.47   26.85
   1   4   1   30.19    8.66
  -1  -4  -1   41.40   19.13
   1   4   2  300.48   26.79
  -1  -4  -2  309.93   30.30
   1   4   3  545.46   29.24
  -1  -4  -3  601.60   44.73
   1   4   4    6.67    9.29
  -1  -4  -4   12.81   10.57
   1   4   5   26.24   17.41
  -1  -4  -5   49.03   14.14
   1   4   6  160.60   17.54
  -1  -4  -6  194.32   31.74
   1   4   7 1000.00   71.81
  -1  -4  -7 1073.14   66.99
   1   4   8  290.47   35.31
  -1  -4  -8  283.17   45.57
   1   4   9   39.38   14.53
  -1  -4  -9   60.55   18.52
   1   4  10  288.32   29.43
  -1  -4 -10  375.68   52.12
   1   4  11  162.97   22.40
  -1  -4 -11  186.36   29.21
   1   4  12  240.51   29.94
  -1  -4 -12  289.69   55.16
   1   4  13  606.25   52.11
  -1  -4 -13  700.52   65.44
   1   4  14   43.58   19.91
  -1  -4 -14   38.75   37.93
   1   4  15    3.63   17.06
  -1  -4 -15    2.67   35.15
   1   4  16  117.70   27.89
  -1  -4 -16  116.82   37.43
   1   4  17   20.53   20.63
  -1  -4 -17    9.13   41.37
   1   4  18    5.78   20.41
  -1  -4 -18    5.96   24.21
   1   4  19    4.95   20.97
  -1  -4 -19  -20.01   27.21
   1   4  20   32.32   24.91
   1   4  21  -14.43   38.37
   1   5 -20    5.21   18.98
  -1  -5  20    7.06   19.97
  -1  -5  20    5.23   10.58
   1   5 -19   43.46   22.26
  -1  -5  19   34.05   12.73
  -1  -5  19   54.96   23.00
   1   5 -18   -0.37   16.70
  -1  -5  18   -7.37    9.98
  -1  -5  18   27.60   17.24
   1   5 -17   85.11   24.36
  -1  -5  17   81.47   14.41
  -1  -5  17   69.24   24.35
   1   5 -16    4.76   16.00
  -1  -5  16    3.10   10.75
  -1  -5  16    3.26    9.45
   1   5 -15   16.66   15.15
  -1  -5  15    7.39   15.22
  -1  -5  15   -0.39    6.29
   1   5 -14    4.60   15.15
  -1  -5  14    4.70   15.16
  -1  -5  14   11.99    9.14
   1   5 -13    1.12   14.74
  -1  -5  13    3.50   13.61
  -1  -5  13    8.76    8.92
   1   5 -12   13.54   10.16
  -1  -5  12   15.66   13.76
  -1  -5  12   27.09    9.03
   1   5 -11  221.36   19.90
  -1  -5  11  264.82   23.74
  -1  -5  11  223.48   17.33
   1   5 -10    8.43   14.90
  -1  -5  10   20.04   16.10
  -1  -5  10   19.42    8.74
  -1  -5  10   24.79   13.90
   1   5  -9   22.98   10.04
  -1  -5   9   25.69   12.83
  -1  -5   9   11.57   15.46
  -1  -5   9   18.29    8.67
   1   5  -8    8.04    9.10
  -1  -5   8   11.43    9.15
  -1  -5   8    0.42    7.86
   1   5  -7 1069.25   72.35
  -1  -5   7  970.33   52.50
  -1  -5   7 1216.11   50.20
   1   5  -6  274.52   23.09
  -1  -5   6  295.48   18.39
  -1  -5   6  277.90   20.87
   1   5  -5   91.35   11.18
   1   5  -5  130.55   22.04
  -1  -5   5   62.78   20.82
  -1  -5   5  127.05   12.23
   1   5  -4  211.58   27.09
   1   5  -4  168.45   13.97
  -1  -5   4  156.62   26.04
  -1  -5   4  194.48   10.78
   1   5  -3  589.87   35.05
   1   5  -3  513.94   27.13
  -1  -5   3  546.73   44.83
  -1  -5   3  534.21   28.38
   1   5  -2 4825.35  250.62
  -1  -5   2 4752.38  255.41
  -1  -5   2 4764.07  300.08
   1   5  -1 1222.21   47.88
  -1  -5   1 1286.54   63.81
  -1  -5   1 1250.16   67.38
   1   5   0    8.84   10.68
  -1  -5   0    6.99   11.08
  -1  -5   0    0.57   11.67
   1   5   1   13.96   12.52
  -1  -5  -1   -0.96   13.67
  -1  -5  -1   25.55   11.58
   1   5   2   37.64   14.62
  -1  -5  -2   49.60   20.37
  -1  -5  -2   34.34   11.35
   1   5   3   51.43   16.78
  -1  -5  -3   38.84   18.88
  -1  -5  -3   29.95   13.54
   1   5   4   68.72   12.97
  -1  -5  -4   86.72   22.02
   1   5   5   60.06   13.68
  -1  -5  -5   88.93   16.82
   1   5   6  255.77   32.38
  -1  -5  -6  283.64   39.96
   1   5   7  396.80   41.96
  -1  -5  -7  421.84   36.13
   1   5   8   13.93   13.25
  -1  -5  -8   28.44   23.80
   1   5   9    9.96   13.38
  -1  -5  -9   14.27   16.87
   1   5  10  295.14   44.06
  -1  -5 -10  307.99   54.93
   1   5  11  124.44   42.54
  -1  -5 -11  264.86   36.56
   1   5  12  179.71   41.46
  -1  -5 -12  191.66   51.52
   1   5  13   67.55   34.61
  -1  -5 -13   83.91   28.07
   1   5  14  115.66   40.17
  -1  -5 -14  130.59   36.21
   1   5  15  303.61   60.07
  -1  -5 -15  334.96   81.36
   1   5  16  124.07   46.48
  -1  -5 -16  157.93   40.31
   1   5  17   15.36   34.50
  -1  -5 -17   29.72   44.85
   1   5  18  -51.53   34.85
  -1  -5 -18  137.94   46.01
   1   5  19    1.81   39.70
  -1  -5 -19   79.74   35.02
   1   5  20   10.65   33.34
  -1  -5 -20  -20.28   43.42
   1   6 -19    8.41   13.49
  -1  -6  19   26.33   18.00
  -1  -6  19    8.34   10.28
   1   6 -18    9.64   12.87
  -1  -6  18   -9.08   17.24
  -1  -6  18   15.24   10.07
   1   6 -17   27.77   19.99
  -1  -6  17   30.47   11.21
  -1  -6  17   -7.47   18.66
   1   6 -16    6.64   17.58
  -1  -6  16   29.18   14.56
  -1  -6  16   -3.40    6.00
   1   6 -15   -3.21   17.41
  -1  -6  15  -25.20   10.13
  -1  -6  15    9.19    9.67
   1   6 -14   47.58   19.50
  -1  -6  14   20.30   10.80
  -1  -6  14    9.85   14.80
   1   6 -13   19.97   18.54
  -1  -6  13    8.62   14.02
  -1  -6  13   15.24    9.87
   1   6 -12  201.16   24.58
  -1  -6  12  274.77   14.56
  -1  -6  12  294.28   27.16
   1   6 -11   25.04   12.11
  -1  -6  11   37.05   14.78
  -1  -6  11   20.58   10.49
  -1  -6  11   18.55   20.09
   1   6 -10  157.74   30.08
  -1  -6  10  201.21   21.00
  -1  -6  10  265.09   18.77
  -1  -6  10  162.61   14.61
   1   6  -9   12.11   17.23
  -1  -6   9   -5.21    8.24
  -1  -6   9   11.26    8.04
  -1  -6   9    9.99   17.19
   1   6  -8   34.56   12.00
  -1  -6   8   16.41    9.31
  -1  -6   8   13.63   18.25
   1   6  -7   28.78   20.56
  -1  -6   7   48.46   10.29
  -1  -6   7   36.86   18.67
   1   6  -6   50.90   13.74
   1   6  -6   62.85   10.39
  -1  -6   6   54.49   14.24
  -1  -6   6   39.49   10.75
   1   6  -5  102.93   11.52
   1   6  -5  100.28   24.02
  -1  -6   5  100.40   12.82
  -1  -6   5   97.72   15.62
   1   6  -4  393.92   22.36
   1   6  -4  416.00   30.66
  -1  -6   4  428.34   41.10
  -1  -6   4  403.46   24.37
   1   6  -3   94.13    8.75
  -1  -6   3  117.66   14.21
  -1  -6   3  135.94   24.59
   1   6  -2    2.06   10.26
  -1  -6   2   10.66   11.24
  -1  -6   2    5.39   10.22
   1   6  -1  555.43   25.28
  -1  -6   1  605.30   36.34
  -1  -6   1  581.51   53.95
   1   6   0  258.50   16.95
  -1  -6   0  277.42   25.86
  -1  -6   0  225.99   35.18
   1   6   1  160.85   13.97
  -1  -6  -1  155.51   16.61
  -1  -6  -1  178.35   20.58
   1   6   2   -1.70    8.18
  -1  -6  -2    1.35   13.90
  -1  -6  -2    7.01   16.60
   1   6   3   62.30   13.28
  -1  -6  -3   72.37   25.06
  -1  -6  -3  139.52   15.98
   1   6   4   46.83   18.97
  -1  -6  -4   59.41   23.33
  -1  -6  -4   48.63   15.07
   1   6   5   24.19   13.16
  -1  -6  -5   41.45   22.92
  -1  -6  -5   46.03   13.86
   1   6   6   10.11   19.09
  -1  -6  -6   18.89   14.73
   1   6   7  206.33   24.48
  -1  -6  -7  279.31   44.22
   1   6   8   49.55   16.49
  -1  -6  -8   42.48   20.16
   1   6   9    8.47   20.06
  -1  -6  -9   -4.81   16.59
   1   6  10  366.68   52.53
  -1  -6 -10  331.70   64.37
   1   6  11  198.83   29.40
  -1  -6 -11  174.49   35.66
   1   6  12   53.94   21.36
  -1  -6 -12   55.30   40.83
   1   6  13  202.49   32.58
  -1  -6 -13  192.82   43.76
   1   6  14  186.97   34.78
  -1  -6 -14  197.38   44.40
   1   6  15   81.63   25.86
  -1  -6 -15   89.88   52.55
   1   6  16  -22.14   21.77
  -1  -6 -16   82.77   28.76
   1   6  17   -0.80   21.84
  -1  -6 -17   20.75   30.12
   1   6  18  -22.23   22.82
  -1  -6 -18   39.31   44.88
   1   6  19  -39.64   27.09
  -1  -6 -19  -33.85   37.09
   1   7 -18    3.77   13.41
  -1  -7  18    5.02    9.82
  -1  -7  18  -21.81   14.60
   1   7 -17   25.82   15.56
  -1  -7  17   28.84   16.11
  -1  -7  17   16.29    7.36
   1   7 -16   -0.87   13.40
  -1  -7  16   15.83   14.09
  -1  -7  16    8.95   10.22
   1   7 -15    1.58   19.91
  -1  -7  15   -0.12   10.71
  -1  -7  15   28.23   14.29
   1   7 -14   -9.33   20.49
  -1  -7  14   12.24    8.89
  -1  -7  14   11.20   10.35
   1   7 -13    8.87   21.15
  -1  -7  13    6.62   12.72
  -1  -7  13   13.63    7.17
   1   7 -12   56.95   24.05
  -1  -7  12   44.50   17.77
  -1  -7  12   14.19    9.52
  -1  -7  12   62.27   11.37
   1   7 -11   43.41   16.07
  -1  -7  11   38.59   15.92
  -1  -7  11   68.62   23.99
  -1  -7  11   46.42   11.34
   1   7 -10   36.30   15.53
  -1  -7  10   34.86   15.23
  -1  -7  10   41.94   23.09
  -1  -7  10   38.90   11.22
   1   7  -9   10.66   19.31
  -1  -7   9    2.80    9.46
  -1  -7   9   22.86   13.10
   1   7  -8   37.95   15.79
  -1  -7   8   53.36    7.77
  -1  -7   8   42.39   23.28
   1   7  -7   14.32   12.07
  -1  -7   7   11.59   18.24
  -1  -7   7    3.70    9.05
   1   7  -6   14.05    9.13
   1   7  -6    2.20   20.91
  -1  -7   6   21.87   13.53
  -1  -7   6   11.58    9.55
   1   7  -5   -3.96   12.51
   1   7  -5    9.16    8.22
  -1  -7   5   -4.40    8.94
  -1  -7   5    4.41   17.47
   1   7  -4  315.19   21.96
  -1  -7   4  273.52   39.28
  -1  -7   4  278.87   22.22
   1   7  -3  137.86   11.97
  -1  -7   3  165.36   12.37
  -1  -7   3  183.53   20.94
   1   7  -2  398.27   28.24
  -1  -7   2  394.47   30.90
  -1  -7   2  370.06   46.70
   1   7  -1   19.91   12.27
  -1  -7   1   35.44   14.24
  -1  -7   1   22.70   21.76
   1   7   0   10.47   12.22
  -1  -7   0    8.28   13.05
  -1  -7   0   -1.61    9.38
   1   7   1   48.21   16.67
  -1  -7  -1   44.32   19.48
  -1  -7  -1   54.94   25.07
   1   7   2    8.14   13.38
  -1  -7  -2    3.79   10.56
  -1  -7  -2   -7.67   13.26
   1   7   3   25.21   17.12
  -1  -7  -3   22.39   20.78
  -1  -7  -3    8.23   21.69
   1   7   4   29.17   12.25
  -1  -7  -4    1.81   14.51
  -1  -7  -4   17.64   14.88
   1   7   5    3.45   17.51
  -1  -7  -5   21.62   21.08
  -1  -7  -5  -15.41   19.82
   1   7   6   92.13   18.81
  -1  -7  -6   95.37   22.45
  -1  -7  -6   86.21   20.18
   1   7   7  106.33   32.39
  -1  -7  -7  126.00   39.14
  -1  -7  -7  126.44   21.35
   1   7   8  316.66   52.66
  -1  -7  -8  378.79   43.26
   1   7   9  283.51   33.34
  -1  -7  -9  170.76   58.81
   1   7  10   21.70   16.99
  -1  -7 -10   -2.34   33.53
   1   7  11  131.68   27.88
  -1  -7 -11  141.14   36.00
   1   7  12  125.80   40.72
  -1  -7 -12   54.97   51.89
   1   7  13   39.85   34.87
  -1  -7 -13   56.07   30.39
   1   7  14    7.84   32.73
  -1  -7 -14   32.39   28.46
   1   7  15   17.93   37.58
  -1  -7 -15   75.74   50.48
   1   7  16  -18.07   29.93
  -1  -7 -16   13.12   25.97
   1   7  17  103.36   37.07
  -1  -7 -17  -48.41   34.04
   1   8 -17    7.35   16.37
   1   8 -16   16.41   17.10
  -1  -8  16   31.88   13.62
  -1  -8  16    4.31    9.96
   1   8 -15   29.79   15.77
  -1  -8  15   10.97    8.57
  -1  -8  15   -0.65    9.87
   1   8 -14   27.71   15.40
  -1  -8  14    5.92   11.96
  -1  -8  14    1.55    9.80
   1   8 -13  -10.93   20.64
  -1  -8  13    1.82    9.02
  -1  -8  13    1.45   11.18
   1   8 -12   12.55   23.20
  -1  -8  12   27.18   26.43
  -1  -8  12   15.78   12.83
  -1  -8  12   18.42   10.24
   1   8 -11   31.67   24.98
  -1  -8  11   12.72   13.54
  -1  -8  11   43.03   16.48
  -1  -8  11   28.84   11.00
   1   8 -10   -0.61   13.98
  -1  -8  10   -9.43   22.59
  -1  -8  10   -5.61    9.28
  -1  -8  10   -3.89   13.71
   1   8  -9    4.16   20.77
  -1  -8   9   -3.20    8.95
  -1  -8   9   -4.83   14.54
   1   8  -8   10.49   23.11
  -1  -8   8    4.77   14.58
  -1  -8   8   11.69   10.01
   1   8  -7   -8.39   14.84
  -1  -8   7   -8.38    9.17
  -1  -8   7   13.36   21.62
   1   8  -6   -5.96   13.42
   1   8  -6    2.17    8.42
  -1  -8   6    1.86    8.49
  -1  -8   6   -2.62   13.68
   1   8  -5   52.05    7.12
   1   8  -5   -1.29   17.28
  -1  -8   5   31.10   24.87
  -1  -8   5   19.55    7.66
   1   8  -4    9.41   10.52
  -1  -8   4   13.49   11.43
  -1  -8   4   13.16   14.90
   1   8  -3    8.97   11.09
  -1  -8   3   12.69   12.62
  -1  -8   3    3.05   15.41
   1   8  -2   28.18   14.17
  -1  -8   2   32.46   16.28
  -1  -8   2   34.53   24.82
   1   8  -1  190.05   23.49
  -1  -8   1  154.15   26.34
  -1  -8   1  173.17   26.06
   1   8   0   15.59   13.92
  -1  -8   0   16.48   22.98
  -1  -8   0    3.37   16.35
   1   8   1   37.24   11.47
  -1  -8  -1   26.47   19.77
  -1  -8  -1   32.21   17.89
   1   8   2   28.46   12.01
  -1  -8  -2   22.63   26.78
  -1  -8  -2   65.09   23.40
   1   8   3    6.90   18.58
  -1  -8  -3   34.58   15.21
  -1  -8  -3    0.75   17.16
   1   8   4   67.71   24.38
  -1  -8  -4   58.12   21.11
  -1  -8  -4   54.52   28.87
   1   8   5    5.49   13.62
  -1  -8  -5   20.32   16.52
  -1  -8  -5    6.08   23.75
   1   8   6  188.96   26.95
  -1  -8  -6  218.63   28.43
  -1  -8  -6  183.00   47.76
   1   8   7  383.42   54.28
  -1  -8  -7  380.58   43.88
  -1  -8  -7  296.49   52.66
   1   8   8    0.92   16.37
  -1  -8  -8   -9.21   23.36
  -1  -8  -8   17.55   18.51
   1   8   9   33.35   18.94
  -1  -8  -9   15.07   18.06
  -1  -8  -9   48.82   35.04
   1   8  10   14.78   27.34
  -1  -8 -10   34.36   21.84
  -1  -8 -10   -4.73   15.75
   1   8  11  -10.64   27.28
  -1  -8 -11    8.36   15.91
  -1  -8 -11   -0.33   33.08
   1   8  12    0.06   27.81
  -1  -8 -12   -1.35   15.41
  -1  -8 -12    7.42   35.40
   1   8  13    2.15   19.31
  -1  -8 -13   -7.45   16.05
  -1  -8 -13    5.85   24.56
   1   8  14   35.35   23.23
  -1  -8 -14  -30.08   45.40
   1   8  15  -45.68   26.54
  -1  -8 -15  -69.24   54.25
   1   8  16   34.63   27.49
  -1  -8 -16   45.74   36.10
   1   9 -15   41.62   19.86
   1   9 -14   43.77   19.28
   1   9 -13   21.07   16.06
  -1  -9  13   -4.00   11.08
  -1  -9  13    1.06    8.94
  -1  -9  13   31.26   18.87
   1   9 -12  -36.66   23.62
  -1  -9  12   16.15    9.42
  -1  -9  12  -12.79   25.96
  -1  -9  12   -2.55   11.43
   1   9 -11   16.47   21.83
  -1  -9  11   -3.37   16.00
  -1  -9  11   -2.17   10.87
  -1  -9  11   -1.50    9.30
   1   9 -10  142.99   40.00
  -1  -9  10   90.90   42.97
  -1  -9  10  147.62   16.90
   1   9  -9   31.26   17.35
  -1  -9   9    9.24   10.49
  -1  -9   9    4.61   18.20
   1   9  -8   33.57   19.15
  -1  -9   8   22.22    9.49
  -1  -9   8   38.28   18.22
   1   9  -7   20.87    7.23
   1   9  -7    1.75   17.65
  -1  -9   7   18.58    8.36
  -1  -9   7  -10.64   26.12
   1   9  -6    8.23   10.44
  -1  -9   6   10.48   17.77
  -1  -9   6   18.21   10.30
   1   9  -5    3.19    6.44
  -1  -9   5    5.91   11.50
  -1  -9   5    2.83   26.37
   1   9  -4   -5.87   10.76
  -1  -9   4    2.81   16.25
  -1  -9   4   -8.78   12.79
   1   9  -3   10.61   12.18
  -1  -9   3    1.28   15.35
  -1  -9   3   25.58   25.54
   1   9  -2  333.11   30.93
  -1  -9   2  349.91   40.81
  -1  -9   2  329.50   36.16
   1   9  -1    4.33   14.89
  -1  -9   1    8.19   10.90
  -1  -9   1   -8.99   25.23
   1   9   0   11.61   14.21
  -1  -9   0   -6.95   16.44
  -1  -9   0    4.63   18.51
   1   9   1    8.61   17.38
  -1  -9  -1   16.59   13.73
  -1  -9  -1    8.08   26.33
   1   9   2    9.68   17.38
  -1  -9  -2   -2.61   21.17
  -1  -9  -2   12.46   16.70
   1   9   3    0.13   12.16
  -1  -9  -3   -3.75   22.98
  -1  -9  -3  -32.90   17.73
   1   9   4  251.41   39.59
  -1  -9  -4  276.24   34.30
  -1  -9  -4  214.14   52.90
   1   9   5   47.57   17.17
  -1  -9  -5   28.93   32.37
  -1  -9  -5   51.31   21.52
   1   9   6   52.51   28.57
  -1  -9  -6   25.39   20.99
  -1  -9  -6   73.70   22.81
   1   9   7  218.56   29.80
  -1  -9  -7  251.86   36.06
  -1  -9  -7  124.17   46.36
   1   9   8  199.09   26.10
  -1  -9  -8   74.92   48.11
  -1  -9  -8   91.29   26.10
   1   9   9   10.91   28.04
  -1  -9  -9   -4.91   16.72
  -1  -9  -9   38.76   22.12
   1   9  10   24.47   34.64
  -1  -9 -10   89.09   27.26
  -1  -9 -10    7.06   30.45
   1   9  11   54.82   23.79
  -1  -9 -11   20.95   32.78
  -1  -9 -11    4.79   41.88
   1   9  12   34.52   24.15
  -1  -9 -12   54.71   30.25
  -1  -9 -12    3.25   33.47
   1   9  13    7.00   27.31
  -1  -9 -13   49.46   24.81
  -1  -9 -13  122.76   33.16
   1   9  14   -0.70   36.78
  -1  -9 -14   38.59   47.68
  -1  -9 -14   22.72   20.99
   1  10 -13   14.22   18.30
  -1 -10  13   -7.23   20.24
   1  10 -12   57.31   23.71
  -1 -10  12   53.72   35.25
   1  10 -11  -48.68   19.31
  -1 -10  11   17.04   19.43
  -1 -10  10   -0.12   31.00
  -1 -10  10   -6.69    9.40
  -1 -10  10   -0.29    9.88
   1  10  -9  -10.00   17.36
  -1 -10   9   29.84   19.60
  -1 -10   9   -0.07    5.51
  -1 -10   8    6.98   26.42
  -1 -10   8   -2.41    9.62
   1  10  -7   56.74    9.15
  -1 -10   7   56.07   23.60
  -1 -10   7   52.10   15.62
   1  10  -6   -0.49   10.63
  -1 -10   6   23.29   13.36
  -1 -10   6    7.59   29.71
   1  10  -5   70.56   15.10
  -1 -10   5   61.85   27.85
  -1 -10   5   81.10   19.42
   1  10  -4   -1.86    7.63
  -1 -10   4    6.42    9.86
  -1 -10   4   15.71   27.19
   1  10  -3  198.55   24.44
  -1 -10   3  166.07   34.71
  -1 -10   3  193.70   28.86
   1  10  -2  -10.11   13.40
  -1 -10   2  -25.75   29.55
  -1 -10   2   10.11   18.18
   1  10  -1   -7.08   15.38
  -1 -10   1   10.40   12.45
  -1 -10   1   24.97   18.13
   1  10   0   24.96   17.22
  -1 -10   0  -13.49   20.80
  -1 -10   0   10.01   28.29
   1  10   1    8.50   10.25
  -1 -10  -1    0.04   20.47
  -1 -10  -1  -20.75   17.53
   1  10   2   -4.53   17.34
  -1 -10  -2    4.64   14.62
  -1 -10  -2    4.02   17.10
   1  10   3   -8.81   18.63
  -1 -10  -3   11.08   21.95
  -1 -10  -3    0.93   26.30
   1  10   4    1.22   13.49
  -1 -10  -4    0.68   18.16
  -1 -10  -4    9.35   25.32
   1  10   5    0.71   24.46
  -1 -10  -5   46.99   20.12
  -1 -10  -5    6.42   19.35
   1  10   6  153.48   26.24
  -1 -10  -6  110.98   45.47
  -1 -10  -6   91.69   46.00
   1  10   7   22.17   24.12
  -1 -10  -7  -12.43   17.77
  -1 -10  -7    4.68   29.58
   1  10   8   10.78   28.52
  -1 -10  -8   13.59   22.61
  -1 -10  -8   18.51   19.63
   1  10   9   43.60   24.32
  -1 -10  -9  110.08   37.06
  -1 -10  -9   83.54   29.96
   1  10  10   36.00   21.70
  -1 -10 -10   -9.01   40.67
  -1 -10 -10    9.48   31.57
   1  10  11   -0.15   34.10
  -1 -10 -11   16.06   28.24
  -1 -10 -11   41.46   30.73
   1  10  12   35.18   37.94
  -1 -10 -12   33.92   22.80
  -1 -11   9   37.08   25.70
  -1 -11   8   17.16   39.10
  -1 -11   8   48.22   14.78
  -1 -11   7   35.43   14.90
  -1 -11   7   51.76   25.71
   1  11  -6   34.49   15.18
  -1 -11   6   81.33   18.12
  -1 -11   6   84.76   39.36
   1  11  -5   -2.16   11.95
  -1 -11   5   34.36   15.86
  -1 -11   5  -12.29   23.34
   1  11  -4   23.13   14.61
  -1 -11   4  102.25   39.32
  -1 -11   4   41.84   13.21
   1  11  -3  -12.06   14.65
  -1 -11   3   37.74   19.26
  -1 -11   3   43.94   22.19
   1  11  -2   44.38   19.03
  -1 -11   2   24.21   24.32
  -1 -11   2  120.12   27.00
   1  11  -1   -8.16   15.07
  -1 -11   1    3.66   31.14
  -1 -11   1   12.06   19.17
   1  11   0   -1.89   17.55
  -1 -11   0  -18.04   20.69
  -1 -11   0    1.00   13.99
   1  11   1   -1.43   19.14
  -1 -11  -1   23.49   30.20
  -1 -11  -1    2.95   23.12
   1  11   2   19.31   14.46
  -1 -11  -2   34.74   28.53
  -1 -11  -2   78.94   34.58
   1  11   3   24.01   20.81
  -1 -11  -3   -0.59   19.16
  -1 -11  -3  -10.86   16.25
   1  11   4   -4.06   24.20
  -1 -11  -4    1.13   19.38
  -1 -11  -4   68.41   31.30
   1  11   5  -11.68   24.56
  -1 -11  -5   -3.66   28.73
  -1 -11  -5   49.50   30.29
   1  11   6   20.32   18.26
  -1 -11  -6   -1.06   32.44
  -1 -11  -6   10.53   21.10
   1  11   7   35.60   31.99
  -1 -11  -7   46.81   23.11
  -1 -11  -7   37.15   26.78
   1  11   8   37.05   21.78
  -1 -11  -8   48.02   34.62
  -1 -11  -8    4.67   41.66
   1  12  -3    0.32   13.22
  -1 -12   3   -4.98   36.47
  -1 -12   3    2.28   17.07
   1  12  -2    0.14   16.98
  -1 -12   2   41.42   26.36
  -1 -12   2   31.13   20.68
   1  12  -1   -2.00   16.07
  -1 -12   1  -36.28   22.73
  -1 -12   1   11.71   21.79
   1  12   0    4.68   12.20
  -1 -12   0   -8.00   15.55
  -1 -12   0  -68.14   33.34
   1  12   1   49.83   19.89
  -1 -12  -1  -23.58   22.77
  -1 -12  -1  -16.18   16.22
   1  12   2   24.55   26.79
  -1 -12  -2   66.64   26.26
  -1 -12  -2   26.00   31.30
   2 -13  -5   23.39   18.52
   2 -13  -5    6.74   21.66
  -2  13   5   77.60   24.52
   2 -13  -4   34.76   20.53
   2 -13  -4   30.76   19.84
  -2  13   4   37.31   15.28
   2 -13  -3   35.63   17.38
   2 -13  -3   11.05   28.92
  -2  13   3   -8.71   19.88
   2 -13  -2  -34.13   30.58
   2 -13  -2   -9.80   15.37
  -2  13   2    4.31   16.94
   2 -13  -1  -28.70   15.77
   2 -13  -1    6.63   21.82
  -2  13   1  -17.30   16.67
   2 -13   0   27.90   20.96
   2 -13   0   14.27   18.54
  -2  13   0   -5.01    8.83
   2 -13   1  -15.38   30.94
   2 -13   1   11.32   17.78
  -2  13  -1    8.60   12.77
   2 -13   2   30.01   20.79
   2 -13   2    6.82   15.90
  -2  13  -2   12.87   10.89
   2 -13   3    5.30   31.48
   2 -13   4   -5.99   33.01
   2 -13   5    5.95   22.48
   2 -13   6  -57.43   35.90
  -2  13  -6    2.34   19.23
  -2  13  -7  -54.39   24.59
   2 -12 -10   43.60   35.82
  -2  12  10   -6.06   20.75
   2 -12  -9    5.16   35.20
   2 -12  -9   17.55   15.44
  -2  12   9   -7.64   30.56
   2 -12  -8  -16.23   20.01
   2 -12  -8    5.21   16.42
  -2  12   8    9.68   24.93
   2 -12  -7    1.28   13.07
   2 -12  -7   15.83   19.08
  -2  12   7    3.03   16.46
   2 -12  -6   -6.49   18.15
   2 -12  -6   -3.57   14.52
  -2  12   6   -4.52   22.49
   2 -12  -5    1.53   27.45
   2 -12  -5   19.77   24.14
  -2  12   5    5.46   20.91
   2 -12  -4    8.98   24.68
   2 -12  -4   -8.92   26.33
  -2  12   4   15.33   13.28
   2 -12  -3   12.67   17.17
   2 -12  -3    4.68   22.97
  -2  12   3    5.99   17.58
   2 -12  -2   12.69   22.63
   2 -12  -2    8.54   17.96
  -2  12   2   12.53   16.32
   2 -12  -1   -9.41   29.66
   2 -12  -1   38.17   20.14
  -2  12   1    1.57   15.07
   2 -12   0   39.95   22.25
   2 -12   0   51.21   23.60
  -2  12   0   43.40   11.09
   2 -12   1   37.61   35.04
   2 -12   1   38.11   19.53
  -2  12  -1   38.37   13.56
   2 -12   2    1.82   30.89
   2 -12   2   23.04   11.26
  -2  12  -2   35.68   12.77
   2 -12   3   -4.04   12.26
   2 -12   3  -19.73   17.38
  -2  12  -3    3.03    7.80
   2 -12   4   59.38   27.72
   2 -12   4   16.15    9.66
  -2  12  -4   -6.50   18.11
  -2  12  -4    1.89    6.96
   2 -12   5   57.56   21.12
   2 -12   5   12.60    8.82
  -2  12  -5   31.24   20.74
   2 -12   6   12.88   30.13
  -2  12  -6    2.88   18.01
   2 -12   7  -11.34   34.76
  -2  12  -7   82.01   31.51
   2 -12   8  -12.91   21.95
  -2  12  -8   56.24   19.81
   2 -12   9   24.27   34.48
  -2  12  -9   19.87   19.22
   2 -12  10  -12.04   26.09
  -2  12 -10  -62.62   22.40
  -2  12 -11   57.20   36.61
   2 -11 -13    0.99    2.91
  -2  11  13   20.70   21.21
   2 -11 -12  -63.25   43.49
  -2  11  12  -16.85   24.18
   2 -11 -11   -7.85    9.48
   2 -11 -11  -22.47   35.08
  -2  11  11   19.15   19.92
   2 -11 -10   55.92   23.79
   2 -11 -10    1.57   12.46
  -2  11  10    9.03   30.29
   2 -11  -9   77.32   24.13
   2 -11  -9    9.66   16.62
  -2  11   9  -10.13   30.98
   2 -11  -8    0.21   19.05
   2 -11  -8   -6.64   10.81
  -2  11   8   15.25   24.18
   2 -11  -7  -26.14   28.89
   2 -11  -7   14.59   19.35
  -2  11   7  -17.22   16.49
   2 -11  -6   -9.35   21.73
   2 -11  -6   30.10   27.02
  -2  11   6   18.29   23.55
   2 -11  -5   37.11   27.52
   2 -11  -5    9.22   15.53
  -2  11   5   19.42   22.18
   2 -11  -4   28.02   25.80
   2 -11  -4   19.68   15.98
  -2  11   4   14.58   13.58
   2 -11  -3   28.34   24.90
   2 -11  -3   30.17   25.52
  -2  11   3   19.45   19.16
   2 -11  -2   -7.67   19.90
   2 -11  -2    3.85   14.61
  -2  11   2   13.05   15.07
   2 -11  -1    8.63   20.90
   2 -11  -1   30.11   26.60
  -2  11   1   25.62   10.43
   2 -11   0   -8.16   16.60
   2 -11   0    3.03   23.76
  -2  11   0    9.07   11.91
   2 -11   1   13.58   18.02
   2 -11   1   31.00   15.92
  -2  11  -1   -0.44   11.43
   2 -11   2  216.33   27.47
   2 -11   2  213.83   50.88
  -2  11  -2  261.71   21.26
   2 -11   3   56.01   16.61
   2 -11   3   78.80   23.57
  -2  11  -3   85.21   12.14
  -2  11  -3  115.06   22.95
   2 -11   4   11.37    9.20
   2 -11   4   -0.76   24.79
  -2  11  -4    4.15    6.60
  -2  11  -4   17.90   16.89
   2 -11   5   -7.70   16.62
   2 -11   5   12.07    7.20
  -2  11  -5   -1.48    4.26
  -2  11  -5    2.22   22.89
   2 -11   6    0.15   18.36
  -2  11  -6   21.96   16.00
   2 -11   7   -2.25   25.49
  -2  11  -7    6.57   15.01
   2 -11   8   14.93   19.57
  -2  11  -8   80.16   29.40
   2 -11   9   11.32   34.72
  -2  11  -9   62.49   20.39
   2 -11  10   49.03   18.18
  -2  11 -10  -38.51   16.36
  -2  11 -11  -49.13   22.50
  -2  11 -12   55.44   36.07
  -2  11 -13   26.23   32.11
  -2  11 -14   25.95   33.60
   2 -10 -15    1.76   30.39
  -2  10  15   37.43   37.21
   2 -10 -14   52.09   36.49
  -2  10  14  125.71   44.40
   2 -10 -13  -70.91   38.25
   2 -10 -13    3.43    4.95
  -2  10  13   99.52   30.21
   2 -10 -12  102.07   38.25
   2 -10 -12    9.29    7.87
  -2  10  12   29.71   31.08
   2 -10 -11   29.59   33.92
   2 -10 -11   -5.34    9.51
  -2  10  11  -28.64   28.34
   2 -10 -10    3.00    7.81
   2 -10 -10   -4.67   20.09
  -2  10  10   -0.67   26.14
   2 -10  -9   -2.33   20.59
   2 -10  -9   11.87   10.24
  -2  10   9    2.27   26.03
   2 -10  -8  -14.49   27.03
   2 -10  -8   -4.79   16.59
  -2  10   8    2.87   15.62
   2 -10  -7   -9.21   18.05
   2 -10  -7    1.42   26.70
  -2  10   7   -8.98   15.14
   2 -10  -6   30.84   28.88
   2 -10  -6   22.64   14.63
  -2  10   6   36.53   24.33
   2 -10  -5   13.66   24.09
   2 -10  -5    1.58   20.04
  -2  10   5   10.88   19.95
   2 -10  -4   40.96   18.46
   2 -10  -4   35.69   25.27
  -2  10   4   56.59   15.15
   2 -10  -3   41.12   16.19
   2 -10  -3   37.35   15.85
  -2  10   3   31.95   18.82
   2 -10  -2    0.98   20.12
   2 -10  -2    4.44   12.07
  -2  10   2  -12.98   14.42
   2 -10  -1   -1.15   14.09
   2 -10  -1   12.33   17.18
  -2  10   1    6.36    8.46
   2 -10   0   15.40   14.83
   2 -10   0    1.61   21.06
  -2  10   0    0.67    7.40
   2 -10   1   11.10   15.50
   2 -10   1    9.65   14.53
  -2  10  -1    8.66   10.71
  -2  10  -1   17.21   15.33
   2 -10   2   64.89   18.42
   2 -10   2  174.98   34.64
  -2  10  -2  112.90   12.93
  -2  10  -2  102.46   23.73
   2 -10   3   22.37   15.58
   2 -10   3   18.50   10.94
  -2  10  -3    9.28   23.54
  -2  10  -3    7.69    7.78
   2 -10   4  193.52   17.63
   2 -10   4  285.28   43.83
  -2  10  -4  240.43   29.44
  -2  10  -4  286.98   16.47
   2 -10   5  -14.42   14.68
   2 -10   5   15.72    5.28
  -2  10  -5   10.67   21.73
  -2  10  -5    5.16    5.20
   2 -10   6   10.81   25.86
  -2  10  -6   23.67   24.91
   2 -10   7   -0.30   14.54
  -2  10  -7    5.05   14.34
   2 -10   8   11.23   22.15
  -2  10  -8   -7.02   21.53
   2 -10   9  -10.40   17.99
  -2  10  -9  -34.22   23.45
  -2  10 -10   -5.21   15.03
  -2  10 -11  -13.25   16.62
  -2  10 -12   40.76   19.58
  -2  10 -13   50.47   33.68
  -2  10 -14  -18.77   28.75
  -2  10 -15   48.72   33.83
  -2  10 -16   -3.12   27.75
   2  -9 -16   25.91   30.39
  -2   9  16    9.05   37.53
   2  -9 -15   -5.70   27.97
  -2   9  15   32.31   33.98
   2  -9 -14   72.22   31.85
  -2   9  14   32.39   40.62
   2  -9 -13   41.28   43.66
  -2   9  13   34.65   36.27
   2  -9 -12    4.15    7.21
   2  -9 -12   47.99   34.89
  -2   9  12   35.60   30.25
   2  -9 -11    5.70    6.36
   2  -9 -11    9.70   21.32
  -2   9  11   16.70   25.56
   2  -9 -10  -16.37   19.57
   2  -9 -10   -4.34   12.31
  -2   9  10   19.15   23.53
   2  -9  -9   15.43   14.00
   2  -9  -9   -1.86   19.50
  -2   9   9   11.65   24.30
   2  -9  -8    4.72   10.32
   2  -9  -8   -3.20   26.32
  -2   9   8   14.25   15.06
   2  -9  -7  266.06   50.30
   2  -9  -7  233.71   23.67
  -2   9   7  259.15   29.91
   2  -9  -6   -1.49   17.07
   2  -9  -6  -15.16   24.27
  -2   9   6  -11.82   19.93
   2  -9  -5   11.24   11.72
   2  -9  -5   18.16   15.43
  -2   9   5    6.78   19.03
   2  -9  -4   87.86   26.66
   2  -9  -4   98.39   20.11
  -2   9   4  108.24   16.47
   2  -9  -3   56.36   14.61
   2  -9  -3   44.24   22.25
  -2   9   3    5.09   18.02
   2  -9  -2   10.16   12.41
   2  -9  -2   15.01   17.24
  -2   9   2    5.67    9.41
   2  -9  -1   -5.63   18.60
   2  -9  -1   16.58   15.92
  -2   9   1   17.66    8.53
   2  -9   0  -19.06   11.63
   2  -9   0    7.75   13.16
  -2   9   0   -1.83   13.12
  -2   9   0    6.35    6.29
   2  -9   1   12.07   19.44
   2  -9   1   -3.06   11.73
  -2   9  -1    9.21   13.55
  -2   9  -1    3.05    8.89
   2  -9   2    0.71   10.27
   2  -9   2   -0.61   13.37
  -2   9  -2    1.25    7.42
  -2   9  -2    7.02   12.63
   2  -9   3   11.48   12.69
   2  -9   3    2.17   11.61
  -2   9  -3   16.35    6.83
  -2   9  -3    0.90   20.82
   2  -9   4   -2.16   19.94
   2  -9   4    8.16    7.08
  -2   9  -4   -1.86   13.39
  -2   9  -4   10.79    4.86
   2  -9   5  214.23   27.60
   2  -9   5  206.06   10.24
  -2   9  -5  257.73    8.26
  -2   9  -5  246.53   27.16
   2  -9   6   47.36   25.13
  -2   9  -6   19.08   22.68
   2  -9   7    3.72   13.21
  -2   9  -7   -8.29   11.87
   2  -9   8    4.46   19.79
  -2   9  -8   -5.48   12.28
   2  -9   9    2.25   15.62
  -2   9  -9   11.28   19.47
  -2   9 -10  130.31   23.04
  -2   9 -11    0.36   13.64
  -2   9 -12   78.30   21.91
  -2   9 -13   57.78   31.11
  -2   9 -14  -15.32   26.42
  -2   9 -16    5.69   27.35
  -2   9 -17   -3.25   27.66
   2  -8 -18  -22.87   32.22
  -2   8  18   -7.43   25.57
   2  -8 -17  135.62   63.80
  -2   8  17   86.84   32.66
   2  -8 -16  -19.14   48.91
  -2   8  16  -39.49   25.32
   2  -8 -15   58.93   35.82
  -2   8  15   86.20   27.21
   2  -8 -14   24.71   26.70
  -2   8  14   36.55   34.72
   2  -8 -13   -0.89    3.69
   2  -8 -13  -11.65   31.67
  -2   8  13   29.93   26.71
   2  -8 -12   59.98   47.97
  -2   8  12  118.19   37.45
   2  -8 -11    8.74    5.87
   2  -8 -11   24.98   19.71
  -2   8  11   48.55   27.32
   2  -8 -10   -7.02   17.97
   2  -8 -10   -0.90   10.05
  -2   8  10   11.42   22.44
   2  -8  -9   -2.76   16.59
   2  -8  -9   -3.03    8.42
  -2   8   9   15.56   14.13
   2  -8  -8    3.91    9.37
   2  -8  -8   -6.96   23.77
  -2   8   8  -10.70   13.36
   2  -8  -7    6.69   24.99
   2  -8  -7   11.48   15.39
  -2   8   7   17.05   13.93
   2  -8  -6  711.39   43.10
   2  -8  -6  781.63   75.18
  -2   8   6  780.11   65.54
   2  -8  -5  352.21   38.98
   2  -8  -5  371.50   34.11
  -2   8   5  372.52   39.63
   2  -8  -4   11.82   10.56
   2  -8  -4   15.26   13.02
  -2   8   4   11.09   10.79
   2  -8  -3  200.97   28.92
   2  -8  -3  157.15   27.64
  -2   8   3  182.60   24.85
   2  -8  -2  228.52   27.38
   2  -8  -2  169.88   19.29
  -2   8   2  196.59   15.95
   2  -8  -1   27.45   16.43
   2  -8  -1   35.49   17.64
  -2   8   1   35.95   13.60
  -2   8   1   34.68   13.72
   2  -8   0   22.57   10.71
   2  -8   0    0.06   12.59
  -2   8   0    7.89    9.74
  -2   8   0    3.12   18.58
   2  -8   1   29.11   19.65
   2  -8   1   20.96   12.13
  -2   8  -1   31.00   13.18
  -2   8  -1   25.83    8.91
   2  -8   2   18.48   12.72
   2  -8   2   15.48   10.22
  -2   8  -2   26.20   19.75
  -2   8  -2   28.68    7.44
   2  -8   3  158.82   20.06
   2  -8   3  171.65   17.05
  -2   8  -3  186.34    9.79
  -2   8  -3  173.87   21.45
   2  -8   4    8.86    5.66
   2  -8   4   28.15   17.62
  -2   8  -4   22.48   18.04
  -2   8  -4   20.37    4.15
   2  -8   5   58.78   15.05
  -2   8  -5   41.06   13.54
   2  -8   6   19.04   19.67
  -2   8  -6   34.90   17.86
   2  -8   7   62.19   14.78
  -2   8  -7   53.65   13.49
   2  -8   8    3.89   12.45
  -2   8  -8   -2.63   10.11
  -2   8 -10    3.08   18.76
  -2   8 -11    7.25   13.94
  -2   8 -12  536.63   44.47
  -2   8 -13   62.41   29.68
  -2   8 -14   67.59   31.41
  -2   8 -15   -2.49   23.65
  -2   8 -16   -2.32   24.25
  -2   8 -17    2.63   25.64
  -2   8 -18  -10.48   27.74
  -2   8 -19   12.23   28.38
   2  -7 -19   65.96   40.72
  -2   7  19   53.27   46.84
   2  -7 -18   84.09   36.35
  -2   7  18   11.39   43.54
   2  -7 -17  123.47   54.66
  -2   7  17   24.04   40.60
   2  -7 -16  -26.34   37.51
  -2   7  16    7.50   19.27
   2  -7 -15  102.06   36.46
  -2   7  15  112.81   28.96
   2  -7 -14   38.36   25.56
  -2   7  14   35.94   21.81
   2  -7 -13   31.06   36.89
  -2   7  13   24.80   20.13
   2  -7 -12    0.48    3.27
  -2   7  12   34.67   15.81
   2  -7 -11    1.86    7.07
   2  -7 -11   -4.55   27.81
  -2   7  11   16.81   15.55
   2  -7 -10    1.65    8.69
   2  -7 -10    5.80   17.01
  -2   7  10    2.57   13.33
   2  -7  -9   19.49   17.16
   2  -7  -9   16.95    8.04
  -2   7   9   21.90   14.99
   2  -7  -8  -10.87   21.95
   2  -7  -8   -4.28   11.53
  -2   7   8    3.11   12.30
   2  -7  -7   -0.23    8.34
   2  -7  -7    1.03   19.63
  -2   7   7    7.48   11.11
   2  -7  -6    2.09   21.34
   2  -7  -6   -1.94   14.78
  -2   7   6   32.32   12.37
   2  -7  -5  136.94   15.03
   2  -7  -5  135.73   20.08
  -2   7   5  123.52   25.43
   2  -7  -4 1365.09   77.87
   2  -7  -4 1386.49   80.56
  -2   7   4 1395.45   86.54
   2  -7  -3  132.21   16.19
   2  -7  -3  100.23   14.21
  -2   7   3  114.72   13.61
   2  -7  -2    0.04    8.78
   2  -7  -2    3.82   13.46
  -2   7   2   14.09   11.19
  -2   7   2   -3.47    9.78
   2  -7  -1   83.32   17.18
   2  -7  -1   61.39   20.28
  -2   7   1  104.95   14.61
  -2   7   1   89.80   14.97
   2  -7   0    1.51    9.06
   2  -7   0   -3.33   10.28
  -2   7   0   -6.49    9.68
  -2   7   0   -2.72    8.23
   2  -7   1   48.80   11.82
   2  -7   1   62.03   19.29
  -2   7  -1   55.63   13.43
  -2   7  -1   50.88    9.18
   2  -7   2    4.71   15.29
   2  -7   2   -3.32    7.36
  -2   7  -2   -3.56    5.30
  -2   7  -2  -14.46   15.88
   2  -7   3  330.52   23.22
   2  -7   3  334.22   15.54
  -2   7  -3  319.29   24.08
  -2   7  -3  340.27   11.27
   2  -7   4    8.45    4.76
   2  -7   4   18.14   10.76
  -2   7  -4   17.35    2.57
  -2   7  -4    3.76   15.56
   2  -7   5   67.97   20.81
  -2   7  -5   51.52   12.35
   2  -7   6  133.27   16.91
  -2   7  -6  111.88   21.90
   2  -7   7   44.98   19.79
  -2   7  -7   27.97   11.43
  -2   7  -8  -23.12   17.27
  -2   7  -9   26.59   17.98
  -2   7 -10   56.22   15.01
  -2   7 -11  280.78   26.98
   2  -7  12  125.49    6.04
   2  -7  12  113.61    5.86
  -2   7 -12  104.83   20.29
   2  -7  13  131.97    7.81
   2  -7  13  137.02    6.67
  -2   7 -13  127.41   32.55
   2  -7  14  386.58   14.07
   2  -7  14  357.41   16.64
  -2   7 -14  436.70   52.20
   2  -7  15    2.45    5.03
   2  -7  15   10.39    7.05
  -2   7 -15   -1.19   23.27
   2  -7  16   40.12    6.90
   2  -7  16   45.48   10.05
  -2   7 -16   69.36   29.83
   2  -7  17    1.53    5.95
   2  -7  17    2.46    9.06
  -2   7 -17   31.03   24.65
   2  -7  18   17.92    7.34
   2  -7  18   18.99   11.63
  -2   7 -18  114.64   29.44
   2  -7  19   -1.70   10.97
   2  -7  19   -6.76    6.16
  -2   7 -19   36.46   24.83
  -2   7 -20  -11.27   26.94
   2  -6 -20   87.35   50.14
  -2   6  20  -14.94   24.42
   2  -6 -19  152.17   52.70
  -2   6  19   18.87   27.11
   2  -6 -18   86.60   32.78
  -2   6  18    9.99   26.16
   2  -6 -17   37.60   28.45
  -2   6  17   -3.03   34.36
   2  -6 -16   85.17   41.68
  -2   6  16  -19.04   35.24
   2  -6 -15   31.07   44.82
  -2   6  15   71.58   38.48
   2  -6 -14   -3.34   23.75
  -2   6  14   42.61   20.16
   2  -6 -13   44.41   23.36
  -2   6  13   24.70   20.87
   2  -6 -12   37.06   32.40
  -2   6  12   33.92   18.94
   2  -6 -11   35.43   33.85
  -2   6  11   64.14   18.68
   2  -6 -10    4.24    4.70
   2  -6 -10    7.80   24.02
  -2   6  10   10.61   14.21
   2  -6  -9    3.43    5.94
   2  -6  -9    8.32   14.94
  -2   6   9    9.64   13.08
   2  -6  -8   71.54   17.67
   2  -6  -8   23.69   12.90
  -2   6   8   65.27   15.69
   2  -6  -7   57.93   10.81
   2  -6  -7   84.37   18.26
  -2   6   7  153.27   17.29
   2  -6  -6   55.34   23.91
   2  -6  -6   41.46   15.53
  -2   6   6   81.66   14.62
   2  -6  -5   81.38   17.46
   2  -6  -5   77.27   24.77
  -2   6   5   73.29   14.92
   2  -6  -4 3290.30  162.72
   2  -6  -4 3161.07  207.34
  -2   6   4 3294.21  196.98
   2  -6  -3 2246.42  104.89
   2  -6  -3 2278.56  115.92
  -2   6   3 2107.83  119.07
   2  -6  -2  429.71   28.20
   2  -6  -2  521.56   38.23
  -2   6   2  528.54   31.86
  -2   6   2  426.85   23.59
   2  -6  -1  638.90   33.24
   2  -6  -1  755.22   46.90
  -2   6   1  658.71   36.05
  -2   6   1  663.34   34.71
   2  -6   0   26.72   10.67
   2  -6   0   68.63   12.34
  -2   6   0   49.34   10.10
  -2   6   0   67.63   11.99
   2  -6   1  106.15   14.70
   2  -6   1  104.68   12.70
  -2   6  -1  138.73   10.48
  -2   6  -1   89.88   21.10
   2  -6   2   74.14   12.73
   2  -6   2   89.43    9.01
  -2   6  -2   92.89   18.47
  -2   6  -2   85.47    7.16
   2  -6   3  797.03   49.78
   2  -6   3  638.30   18.97
  -2   6  -3  773.03   18.07
  -2   6  -3  667.25   35.27
   2  -6   4   39.50   11.28
  -2   6  -4   31.03   10.07
   2  -6   5   -0.67    8.56
  -2   6  -5    1.37   11.74
   2  -6   6    7.17   16.57
  -2   6  -6   24.61    9.20
  -2   6  -7   16.39    9.43
  -2   6  -8  127.20   23.84
  -2   6  -9   59.53   13.73
   2  -6  10    3.15    2.49
   2  -6  10   -1.35    3.87
  -2   6 -10   -7.57   10.48
   2  -6  11   -3.47    3.62
   2  -6  11   -2.20    4.62
  -2   6 -11  -16.50   17.53
   2  -6  12  708.06   28.51
   2  -6  12  670.61   24.66
  -2   6 -12  951.85   65.88
   2  -6  13  376.17   15.98
   2  -6  13  416.60   21.97
  -2   6 -13  509.14   48.48
   2  -6  14    1.41    8.30
  -2   6 -14   -2.77   18.89
   2  -6  15  899.27   51.27
  -2   6 -15 1241.67   91.40
   2  -6  16  -11.03   11.44
  -2   6 -16   -4.45   22.12
   2  -6  17  172.34   21.60
  -2   6 -17  226.71   39.93
   2  -6  18   31.50   15.30
  -2   6 -18   63.16   26.82
   2  -6  19   32.16   11.89
  -2   6 -19  136.00   28.77
   2  -6  20  -15.08   14.23
  -2   6 -20   40.85   24.48
   2  -5 -21   41.08   40.13
  -2   5  21   34.06   27.55
   2  -5 -20  -52.48   40.80
  -2   5  18   33.55   25.64
   2  -5 -17  -66.19   25.30
  -2   5  17   27.54   21.52
   2  -5 -16   39.12   24.86
  -2   5  16    3.44   21.81
   2  -5 -15   66.29   43.46
  -2   5  15   50.62   35.78
   2  -5 -14   30.98   34.57
  -2   5  14   28.67   30.91
   2  -5 -13  -20.74   27.75
  -2   5  13    1.51   15.94
   2  -5 -12   -1.70   18.75
  -2   5  12  -23.82   16.47
   2  -5 -11   35.15   18.83
  -2   5  11   20.48   17.06
   2  -5 -10   23.76   28.15
  -2   5  10   46.82   15.63
  -2   5   9   40.31   23.08
   2  -5  -8   67.31   26.90
  -2   5   8   75.44   24.07
   2  -5  -7  496.70   36.01
   2  -5  -7  446.07   28.22
  -2   5   7  461.10   46.27
   2  -5  -6  456.18   37.44
   2  -5  -6  558.89   24.46
  -2   5   6  536.13   47.18
   2  -5  -5  501.13   37.73
   2  -5  -5  513.30   34.28
  -2   5   5  583.65   46.15
   2  -5  -4 5757.21  336.62
   2  -5  -4 6242.02  374.79
  -2   5   4 6129.54  383.80
   2  -5  -3 3702.24  191.54
   2  -5  -3 3353.67  179.86
  -2   5   3 3759.18  185.25
   2  -5  -2 3583.62  189.33
   2  -5  -2 3766.95  209.81
  -2   5   2 3611.69  171.14
  -2   5   2 3722.46  199.61
   2  -5  -1 5802.79  310.36
   2  -5  -1 5585.02  320.91
  -2   5   1 6275.06  364.97
  -2   5   1 5630.09  306.50
   2  -5   0  828.72   42.22
   2  -5   0  919.17   53.24
  -2   5   0  879.80   35.21
  -2   5   0  845.69   40.77
   2  -5   1 1744.02   70.49
   2  -5   1 2258.59  107.36
  -2   5  -1 2105.83   85.06
  -2   5  -1 1912.34   64.58
   2  -5   2  571.77   36.45
  -2   5  -2  578.97   25.62
  -2   5  -2  499.71   13.30
   2  -5   3  231.52   15.87
  -2   5  -3  198.12    4.48
  -2   5  -3  185.82   20.20
   2  -5   4  226.62   16.32
  -2   5  -4  194.29   21.40
   2  -5   5   31.23   10.06
  -2   5  -5   38.04    9.75
  -2   5  -6   -0.85   12.06
  -2   5  -7   67.21   11.29
   2  -5   8   16.88    3.29
  -2   5  -8    5.45    8.91
   2  -5   9  144.06    7.77
  -2   5  -9  175.94   22.92
   2  -5  10  351.53   15.29
  -2   5 -10  304.77   34.84
   2  -5  11   42.90    8.56
  -2   5 -11    9.12   18.66
   2  -5  12  152.31   14.50
  -2   5 -12  184.80   19.62
   2  -5  13  847.92   48.14
  -2   5 -13 1049.41   57.67
   2  -5  14  771.35   46.40
  -2   5 -14  950.55   56.37
   2  -5  15   54.51   15.77
  -2   5 -15   63.93   17.89
   2  -5  16   19.84    9.86
  -2   5 -16   35.05   15.79
   2  -5  17   59.78   18.49
  -2   5 -17   40.38   18.52
   2  -5  18  133.43   26.00
  -2   5 -18  173.04   36.91
   2  -5  19   -3.71   16.73
  -2   5 -19  -31.24   24.58
   2  -5  20    3.54   16.91
  -2   5 -20  -28.99   24.44
   2  -5  21   -8.73   11.36
  -2   5 -21   28.50   22.87
  -2   4  20    1.00   22.20
   2  -4 -19   59.91   35.40
  -2   4  19   27.54   27.69
   2  -4 -18   21.82   30.86
  -2   4  18   12.79   34.64
   2  -4 -17  153.01   58.85
  -2   4  17  112.30   47.36
   2  -4 -16  -11.39   37.08
  -2   4  16   37.28   20.50
   2  -4 -15   -5.96   21.83
  -2   4  15   23.80   19.18
   2  -4 -14   26.09   18.47
  -2   4  14  -25.45   24.31
   2  -4 -13   25.14   19.88
  -2   4  13   31.92   26.28
   2  -4 -12   29.23   28.21
  -2   4  12   24.49   16.59
   2  -4 -11   23.99   25.29
  -2   4  11   16.93   14.52
   2  -4 -10   45.62   17.93
  -2   4  10   49.56   16.37
   2  -4  -9  889.13   63.89
  -2   4   9  995.76   75.07
   2  -4  -8  153.68   21.56
  -2   4   8  123.47   28.75
   2  -4  -7   24.09   13.65
  -2   4   7    8.06   18.27
   2  -4  -6  313.69   15.68
   2  -4  -6  390.96   41.80
  -2   4   6  363.58   27.77
   2  -4  -5 1862.15  119.01
   2  -4  -5 1761.21   67.00
  -2   4   5 1868.26   95.42
   2  -4  -4 9838.23  715.84
   2  -4  -4 9974.38  622.08
  -2   4   4 9472.42  637.55
   2  -4  -3  772.40   38.74
   2  -4  -3  850.52   56.07
  -2   4   3  776.73   38.51
   2  -4  -2   -0.07    5.97
   2  -4  -2    1.63    7.94
  -2   4   2    6.70    6.04
  -2   4   2    1.79    5.98
   2  -4  -1 2687.47  120.53
   2  -4  -1 2440.44   97.23
  -2   4   1 2484.07   93.84
  -2   4   1 2494.73   99.71
   2  -4   0   -3.18   10.48
   2  -4   0    0.76    5.35
  -2   4   0   -5.40    7.13
  -2   4   0   -2.96   10.06
   2  -4   1   12.49    6.78
   2  -4   1   19.35   11.03
  -2   4  -1    5.25    7.71
  -2   4  -1    6.70   10.70
   2  -4   2   13.52   11.21
  -2   4  -2   13.07    4.33
  -2   4  -2   11.25   11.43
   2  -4   3  388.72   28.14
  -2   4  -3  389.20   26.19
  -2   4  -4  783.34   32.36
  -2   4  -5  681.43   30.21
   2  -4   6  324.88    8.35
  -2   4  -6  371.63   28.60
   2  -4   7  121.91    6.52
  -2   4  -7   84.46    9.02
  -2   4  -7  147.80   18.25
   2  -4   8   15.68    5.65
  -2   4  -8   30.78    8.28
  -2   4  -8   13.71    6.71
   2  -4   9   -3.45    6.31
  -2   4  -9  -11.23    7.60
  -2   4  -9    9.99    8.23
   2  -4  10   18.05    8.04
  -2   4 -10   -2.00   10.91
  -2   4 -10   13.41    8.43
   2  -4  11 1082.34   49.12
  -2   4 -11  887.08   57.40
  -2   4 -11 1171.76   66.59
   2  -4  12  669.04   37.91
  -2   4 -12  556.39   45.77
  -2   4 -12  711.09   49.42
   2  -4  13   29.75   13.15
  -2   4 -13    8.64   17.22
  -2   4 -13   20.40   15.03
   2  -4  14  458.63   35.54
  -2   4 -14  490.49   43.39
  -2   4 -14  338.35   39.92
   2  -4  15    8.21   15.21
  -2   4 -15   29.64   17.95
  -2   4 -15    8.87   11.73
   2  -4  16  105.65   21.97
  -2   4 -16   91.78   17.63
  -2   4 -16   71.22   27.32
   2  -4  17    4.00   10.90
  -2   4 -17   10.98   12.77
  -2   4 -17    6.42   20.11
   2  -4  18   18.21   19.97
  -2   4 -18   24.35   27.68
  -2   4 -18   35.35   15.55
   2  -4  19    5.93   19.81
  -2   4 -19   19.37   22.09
  -2   4 -19   10.45   26.80
   2  -4  20   10.31   18.74
  -2   4 -20    8.27   21.92
  -2   4 -20   -3.50   17.57
   2  -4  21  -13.53   13.94
  -2   4 -21   36.55   25.40
  -2   4 -21   62.26   21.30
   2  -4  22  -10.45   13.66
  -2   4 -22   20.84   20.31
  -2   4 -22    6.45   23.18
   2  -3 -22  -77.46   28.36
  -2   3  22   54.85   23.46
   2  -3 -21    1.70   30.04
  -2   3  21   20.25   24.57
   2  -3 -20  126.13   41.13
   2  -3 -19  -11.12   39.34
   2  -3 -18   14.44   39.13
  -2   3  18   -4.39   18.76
   2  -3 -17   28.59   27.73
  -2   3  17   44.33   33.55
   2  -3 -16   31.89   25.29
  -2   3  16   21.45   31.25
   2  -3 -15  138.24   43.07
  -2   3  15   49.24   23.17
   2  -3 -14   14.19   28.73
  -2   3  14   -2.77   14.90
   2  -3 -13   10.33   24.07
  -2   3  13   -6.62   20.45
   2  -3 -12   86.91   21.44
  -2   3  12   79.54   27.90
   2  -3 -11  111.63   21.63
  -2   3  11   83.52   19.39
   2  -3 -10   43.24   17.65
  -2   3  10   44.00   15.13
   2  -3  -9   49.62   17.01
  -2   3   9   34.83   23.31
   2  -3  -8  197.66   24.80
  -2   3   8  193.30   23.40
   2  -3  -7 9519.20  730.09
  -2   3   7 9072.50  656.72
   2  -3  -6 3345.46  213.62
  -2   3   6 3237.57  206.73
   2  -3  -5 6249.02  291.93
   2  -3  -5 6771.57  407.43
  -2   3   5 6593.03  397.65
   2  -3  -4   52.46   12.91
   2  -3  -4   58.48    8.36
  -2   3   4   34.60   12.29
   2  -3  -3 3400.30  185.12
   2  -3  -3 3275.89  127.61
  -2   3   3 3582.17  183.41
   2  -3  -2 1286.94   60.19
   2  -3  -2 1403.48   51.10
  -2   3   2 1479.98   49.50
  -2   3   2 1463.80   53.12
   2  -3  -1 6271.93  288.82
   2  -3  -1 5034.72  271.55
  -2   3   1 5905.99  269.20
  -2   3   1 6206.81  294.53
   2  -3   0 4489.75  186.83
  -2   3   0 4672.20  204.78
  -2   3   0 4645.56  200.20
   2  -3   1 1204.65   45.75
  -2   3  -1  930.38   32.35
  -2   3  -1 1015.13   33.98
  -2   3  -2 2301.76   60.61
  -2   3  -2 2216.93   98.02
  -2   3  -3  140.64    5.39
   2  -3   4 3982.73  129.12
  -2   3  -4 4085.48  143.81
  -2   3  -4 4554.18  191.65
   2  -3   5  703.62   21.95
  -2   3  -5  629.71   24.73
   2  -3   6  952.09   34.63
  -2   3  -6  925.90   35.38
   2  -3   7  105.59    9.52
  -2   3  -7  108.82   12.69
   2  -3   8  279.57   16.82
  -2   3  -8  230.40   20.37
   2  -3   9  108.05   13.15
  -2   3  -9  108.63   16.01
   2  -3  10  641.50   35.74
  -2   3 -10  650.05   42.87
   2  -3  11  558.53   34.61
  -2   3 -11  554.74   30.68
   2  -3  12   80.39   17.83
  -2   3 -12   74.69   21.18
   2  -3  13  -18.09   13.74
  -2   3 -13   11.89   17.48
   2  -3  14 1308.60   83.03
  -2   3 -14 1221.37   75.08
   2  -3  15   -3.49   15.54
  -2   3 -15    6.20   19.38
   2  -3  16  171.18   19.53
  -2   3 -16   85.25   40.01
   2  -3  17  204.29   23.47
  -2   3 -17  171.76   31.43
   2  -3  18  -34.45   20.56
  -2   3 -18  -16.86   18.70
  -2   3 -18   10.51   15.14
   2  -3  19   29.64   24.13
  -2   3 -19   23.96   34.41
  -2   3 -19   38.09   17.21
   2  -3  20   14.14   22.03
  -2   3 -20   -9.66   28.48
  -2   3 -20   17.60   23.62
   2  -3  21  -11.23   25.41
  -2   3 -21  -25.95   21.65
  -2   3 -21  -41.81   26.28
   2  -3  22  -10.44   15.34
  -2   3 -22   23.50   21.30
   2  -2 -22    2.15   13.31
   2  -2 -22  -14.52   30.04
   2  -2 -21   69.31   60.88
   2  -2 -20  -37.98   40.00
  -2   2  20   -0.73   21.22
   2  -2 -19   -4.50   22.93
  -2   2  19    2.43   18.78
   2  -2 -18   14.33   24.19
  -2   2  18   28.88   32.18
   2  -2 -17  175.45   33.74
  -2   2  17   84.29   28.41
   2  -2 -16    9.67   33.75
  -2   2  16   33.59   19.33
   2  -2 -15  -16.76   31.40
  -2   2  15   -1.62   24.70
   2  -2 -14   14.93   28.48
  -2   2  14    4.03   14.15
   2  -2 -13   38.67   21.06
  -2   2  13   36.11   16.55
   2  -2 -12  504.12   47.57
  -2   2  12  492.54   58.63
   2  -2 -11  153.52   25.82
  -2   2  11  137.51   20.40
   2  -2 -10    1.40   14.19
  -2   2  10    8.30   18.25
   2  -2  -9  187.85   24.09
  -2   2   9  112.40   31.11
   2  -2  -8 1714.02  102.55
  -2   2   8 1501.70   86.40
   2  -2  -7  486.81   37.13
  -2   2   7  412.66   44.67
   2  -2  -6 2344.92  123.33
  -2   2   6 2123.57  104.69
   2  -2  -5   30.68   22.31
  -2   2   5   41.25   18.51
   2  -2  -428261.07 2487.44
   2  -2  -429194.75 3006.56
  -2   2   428111.49 2985.42
   2  -2  -316096.21 1291.67
   2  -2  -317121.67 1067.31
  -2   2   315456.33 1237.44
   2  -2  -2  298.32    9.34
  -2   2   2  347.22   10.47
  -2   2   2  286.32   21.90
  -2   2   122571.03 1760.09
  -2   2   123184.73 1936.98
  -2   2   0  139.22    5.80
   2  -2   1   21.97    3.56
  -2   2  -1   49.28    4.64
   2  -2   2  407.44   13.29
  -2   2  -2  404.67   11.62
   2  -2   3  172.82    9.50
  -2   2  -3  182.97   10.99
   2  -2   4  863.75   31.25
  -2   2  -4  985.00   36.21
   2  -2   5  494.20   17.54
  -2   2  -5  482.21   25.34
   2  -2   6  783.22   34.80
  -2   2  -6  792.59   39.59
   2  -2   7  494.16   21.68
  -2   2  -7  544.93   32.92
   2  -2   8  829.13   44.13
  -2   2  -8  829.43   49.15
   2  -2   9 1360.63   57.54
  -2   2  -9 1406.80   66.26
   2  -2  10  210.63   15.22
  -2   2 -10  222.16   27.36
   2  -2  11   12.87   12.22
  -2   2 -11   -8.65   15.57
   2  -2  12   23.25   15.27
  -2   2 -12   22.92   18.89
   2  -2  13  315.28   31.99
  -2   2 -13  262.59   27.37
   2  -2  14  221.39   32.50
  -2   2 -14  264.78   39.57
   2  -2  15  118.12   18.11
  -2   2 -15   97.55   22.89
   2  -2  16   53.65   16.39
  -2   2 -16   66.63   30.44
   2  -2  17  335.66   32.93
  -2   2 -17  330.91   56.98
   2  -2  18   12.93   23.52
  -2   2 -18   26.45   20.23
   2  -2  19   14.30   24.35
  -2   2 -19   22.14   31.73
   2  -2  20   17.79   24.61
  -2   2 -20    6.08   36.12
   2  -2  21   15.93   16.84
  -2   2 -21  -11.09   24.38
   2  -2  22    5.68   17.55
  -2   2 -22  -15.41   37.33
   2  -1 -22   -0.35   14.34
   2  -1 -22  -19.52   32.40
  -2   1  22  121.70   35.27
   2  -1 -21   -0.95   27.15
   2  -1 -21    2.35   12.12
  -2   1  21  -11.68   19.42
   2  -1 -20   -1.67   12.28
   2  -1 -20   55.50   26.69
  -2   1  20    4.65   30.70
   2  -1 -19   -2.53   11.90
   2  -1 -19    8.07   23.27
  -2   1  19    9.36   26.75
   2  -1 -18    0.59   11.54
   2  -1 -18  -15.44   35.57
  -2   1  18   -8.30   17.61
   2  -1 -17   -1.37   31.79
  -2   1  17    4.28   23.85
   2  -1 -16    3.86   27.37
  -2   1  16    1.03   15.47
   2  -1 -15    5.07   26.77
  -2   1  15    6.30   14.98
   2  -1 -14    3.12   17.82
  -2   1  14   38.28   24.17
   2  -1 -13   43.82   18.40
  -2   1  13   46.15   17.32
   2  -1 -12  172.23   23.75
  -2   1  12  124.59   33.17
   2  -1 -11   -7.01   12.08
  -2   1  11    3.27   11.69
   2  -1 -10  255.62   27.61
  -2   1  10  309.01   39.66
   2  -1  -9  420.65   33.62
  -2   1   9  472.84   32.37
   2  -1  -8  392.47   42.84
   2  -1  -7  334.27   40.04
  -2   1   7  281.76   24.05
   2  -1  -6 5633.89  310.33
  -2   1   6 4978.47  273.99
   2  -1  -5 2163.09   54.02
  -2   1   5 2711.06  115.45
   2  -1  -456365.97 7514.62
  -2   1   472021.0710899.75
  -2   1   3  147.27   16.20
  -2   1   1  384.00   14.48
   2  -1   0  964.27   32.80
  -2   1   0  999.58   27.82
   2  -1   1  362.71   12.70
  -2   1  -1  407.28   14.00
   2  -1   2   98.28    9.92
  -2   1  -2   45.79   11.25
   2  -1   3  663.68   23.99
  -2   1  -3  721.42   34.23
   2  -1   4 4055.17  178.97
  -2   1  -4 4897.07  224.20
   2  -1   5   46.31   13.37
  -2   1  -5   57.94   14.70
   2  -1   6 1358.23   68.00
  -2   1  -6 1427.52   63.73
   2  -1   7  611.33   28.88
  -2   1  -7  580.43   32.53
   2  -1   8   59.00   15.58
  -2   1  -8   67.50   12.55
   2  -1   9   99.06   18.63
  -2   1  -9   84.13   21.96
   2  -1  10   16.81    9.93
  -2   1 -10   39.21   17.80
   2  -1  11  830.62   42.03
  -2   1 -11  848.98   50.58
   2  -1  12  531.48   33.52
  -2   1 -12  612.00   57.24
   2  -1  13  322.23   26.98
  -2   1 -13  387.46   33.77
   2  -1  14  937.11   55.08
  -2   1 -14  879.51   90.39
   2  -1  15  160.16   20.53
  -2   1 -15  122.41   26.41
   2  -1  16  198.07   25.63
  -2   1 -16  187.22   46.43
   2  -1  17   -8.21   21.80
  -2   1 -17    4.03   27.53
   2  -1  18   -9.21   23.13
  -2   1 -18   17.80   19.88
   2  -1  19   21.90   26.68
  -2   1 -19   14.61   34.58
   2  -1  20  -13.83   26.12
  -2   1 -20   -3.61   22.91
   2  -1  21  -12.18   19.76
  -2   1 -21  -42.14   39.00
   2  -1  22   12.66   20.13
  -2   1 -22   38.95   44.79
   2   0 -22   -1.67   12.73
  -2   0  22   -7.12   19.81
   2   0 -21    0.55   13.01
  -2   0  21   49.31   31.30
   2   0 -20    2.24   13.40
  -2   0  20   43.91   29.53
   2   0 -19   -9.35   24.33
   2   0 -19    1.13    7.93
  -2   0  19    9.35   17.05
   2   0 -18   34.52   13.64
   2   0 -18   22.32   27.36
  -2   0  18   -3.27   28.20
   2   0 -17   -3.23   21.85
   2   0 -17    3.35   10.89
  -2   0  17    9.56   15.42
   2   0 -16    9.28   19.98
   2   0 -16    4.59   10.46
  -2   0  16   20.06   22.91
   2   0 -15  111.54   27.89
   2   0 -15  157.84   15.46
  -2   0  15   71.34   23.92
   2   0 -14   -6.76    8.09
   2   0 -14   -3.25   16.01
  -2   0  14   21.33   20.29
   2   0 -13   37.29   19.60
   2   0 -13   44.12    9.46
  -2   0  13   60.69   16.02
   2   0 -12   46.63   17.54
   2   0 -12   42.04    8.93
  -2   0  12   41.22   22.05
   2   0 -11  592.79   25.86
  -2   0  11  380.80   34.53
   2   0 -10  482.61   66.39
   2   0 -10 1714.62   53.37
   2   0  -9 5613.36  264.93
  -2   0   9 6145.80  370.76
   2   0  -8  974.67   32.02
  -2   0   8 1017.67   51.26
   2   0  -7 3291.95  107.46
  -2   0   7 2065.47  121.07
   2   0  -6  149.11    8.17
  -2   0   6   73.11   14.15
   2   0  -5   16.62    5.19
  -2   0   5    9.83   10.65
  -2   0   5   14.29    4.47
   2   0  -410199.58  496.86
  -2   0   4 8044.18  403.43
  -2   0   3  152.27   18.01
  -2   0   3  132.39    9.36
   2   0  -210546.22  625.54
  -2   0   210362.45  615.49
   2   0  -1 2185.76   72.73
  -2   0   1 2318.48   76.34
   2   0   0   51.56    7.02
  -2   0   0   37.42   12.35
   2   0   1  194.41   17.50
  -2   0  -1  221.32   13.12
   2   0   2 1472.76   53.25
  -2   0  -2 1406.28   52.02
   2   0   3  174.95   21.96
  -2   0  -3  150.86   15.61
   2   0   4  776.70   35.91
  -2   0  -4  811.14   51.94
   2   0   5   24.50    8.62
  -2   0  -5    5.43    9.82
   2   0   6 1058.36   47.85
  -2   0  -6 1106.64   51.35
  -2   0  -7  699.09   40.16
   2   0   8  383.37   23.60
  -2   0  -8  374.77   28.15
   2   0   9 1695.40   80.84
  -2   0  -9 1829.24   95.14
   2   0  10  682.70   49.13
  -2   0 -10  679.58   58.64
   2   0  11  897.83   65.06
  -2   0 -11  873.74   54.89
   2   0  12   68.34   21.29
  -2   0 -12   35.66   27.03
   2   0  13   71.52   24.11
  -2   0 -13   82.04   29.69
   2   0  14   45.66   24.67
  -2   0 -14   58.79   31.54
   2   0  15  940.58   85.34
  -2   0 -15  904.65   75.67
   2   0  16    3.97   21.03
  -2   0 -16   -6.24   27.09
   2   0  17   15.75   22.78
  -2   0 -17   -2.70   19.35
   2   0  18   -4.98   24.67
  -2   0 -18   -4.54   31.15
   2   0  19  -16.40   17.52
  -2   0 -19    4.65   22.30
   2   0  20  -19.89   16.97
  -2   0 -20   34.30   21.94
   2   0  21   16.15   20.93
  -2   0 -21   54.18   42.84
   2   0  22   -8.24   28.70
  -2   0 -22    6.03   26.00
   2   1 -22   -0.30    9.56
  -2  -1  22    8.77   28.44
   2   1 -21   -1.30   14.56
  -2  -1  21   37.07   28.67
   2   1 -20    2.90   16.76
  -2  -1  20   84.72   21.33
   2   1 -19    2.73   11.84
  -2  -1  19   16.29   24.42
   2   1 -18   24.18   12.09
  -2  -1  18    2.72   16.79
   2   1 -17    6.43   10.88
  -2  -1  17   -1.15   22.36
   2   1 -16   16.86   10.70
  -2  -1  16    4.53   15.90
   2   1 -15    8.12    9.56
  -2  -1  15   -5.67   21.44
   2   1 -14   15.80    9.40
  -2  -1  14   14.47   13.91
   2   1 -13   17.31    8.88
  -2  -1  13    4.65   19.27
   2   1 -12   -2.54    7.87
  -2  -1  12   -7.00   11.24
   2   1 -11  239.42   15.96
  -2  -1  11  153.60   32.09
   2   1 -10  211.89   15.08
  -2  -1  10  225.31   30.66
   2   1  -9 1411.14   52.93
  -2  -1   9 1282.12   84.26
   2   1  -8   43.79    8.67
  -2  -1   8   46.89   19.51
   2   1  -7 5981.22  279.56
  -2  -1   7 5321.41  319.12
  -2  -1   7 5085.86  245.26
   2   1  -6  841.51   31.76
  -2  -1   6  667.34   22.04
   2   1  -5 2304.34   87.98
  -2  -1   5 1805.97   63.90
  -2  -1   5 2155.21   92.15
   2   1  -4 1929.28   75.39
  -2  -1   4 1786.95   68.44
  -2  -1   4 1753.26   63.77
   2   1  -3 1023.12   37.40
  -2  -1   3 1110.04   49.81
  -2  -1   3 1004.72   46.48
   2   1  -2 1355.70   47.75
  -2  -1   2 1284.42   53.04
  -2  -1   2 1362.00   63.40
   2   1  -1 1822.58   85.54
  -2  -1   1 1884.12   92.52
   2   1   0  187.47   22.23
  -2  -1   0  170.69   14.59
   2   1   1  275.92   28.29
  -2  -1  -1  297.70   19.73
   2   1   2  730.13   45.97
  -2  -1  -2  649.47   33.71
   2   1   3  166.77   14.76
  -2  -1  -3  182.59   24.27
   2   1   4   47.60   11.29
  -2  -1  -4   49.95   18.35
   2   1   5 1183.94   57.13
  -2  -1  -5 1249.92   60.35
   2   1   6 2151.93  122.12
  -2  -1  -6 2302.53  111.56
   2   1   7   63.64   13.12
  -2  -1  -7   68.20   15.45
   2   1   8  718.48   52.72
  -2  -1  -8  776.74   62.40
   2   1   9 1313.55   84.41
  -2  -1  -9 1434.61  100.36
   2   1  10  633.78   39.06
  -2  -1 -10  723.44   46.37
   2   1  11  314.56   25.88
  -2  -1 -11  305.80   46.09
   2   1  12  253.40   24.55
  -2  -1 -12  287.71   30.28
   2   1  13    5.77   12.34
  -2  -1 -13   -7.36   24.26
   2   1  14   29.95   15.94
  -2  -1 -14   36.25   20.20
   2   1  15  538.86   46.15
  -2  -1 -15  592.53   79.16
   2   1  16   -5.72   14.33
  -2  -1 -16   10.31   18.85
   2   1  17   32.62   19.11
  -2  -1 -17   44.40   38.85
   2   1  18   -7.87   17.75
  -2  -1 -18  -10.85   21.92
   2   1  19   29.45   21.36
  -2  -1 -19    3.28   39.43
   2   1  20    9.97   28.89
  -2  -1 -20   13.29   39.99
   2   1  21   -0.81   36.15
  -2  -1 -21  -66.90   32.06
   2   1  22   29.26   33.93
  -2  -1 -22  -92.85   45.62
   2   2 -22   -0.96   13.63
  -2  -2  22    6.33   25.68
   2   2 -21    2.25    9.21
  -2  -2  21   11.40   17.12
   2   2 -20   -0.85   13.25
  -2  -2  20    2.98   24.24
   2   2 -19    0.22   13.04
  -2  -2  19  -19.01   16.15
   2   2 -18   25.60   13.34
  -2  -2  18   -2.28   25.15
   2   2 -17   -8.22   11.53
  -2  -2  17    0.69   14.61
   2   2 -16    7.58   10.99
  -2  -2  16   -1.58   21.02
   2   2 -15    1.75   10.06
  -2  -2  15   -6.90   12.65
   2   2 -14   -3.17    9.16
  -2  -2  14   23.16   17.94
   2   2 -13   32.31    6.95
  -2  -2  13   10.60   19.35
   2   2 -12   36.86   10.20
  -2  -2  12   20.77   13.03
   2   2 -11   71.10   12.43
  -2  -2  11   76.52   21.86
   2   2 -10    8.97    5.98
  -2  -2  10   21.13   17.21
   2   2  -9    1.71    8.90
  -2  -2   9   14.68    6.24
  -2  -2   9  -13.39   14.36
   2   2  -8  690.46   29.78
  -2  -2   8  832.84   54.78
  -2  -2   8  790.12   37.91
  -2  -2   8  820.97   38.75
   2   2  -7 1162.89   51.34
  -2  -2   7 1059.21   47.09
  -2  -2   7  858.95   35.77
   2   2  -6   53.15   13.24
  -2  -2   6   60.62   11.79
  -2  -2   6   46.67   12.41
   2   2  -5 2435.38  111.45
  -2  -2   5 2165.55   88.42
  -2  -2   5 2241.16   96.80
   2   2  -4    5.61    5.53
   2   2  -4   -5.36   10.80
  -2  -2   4  -10.66    9.58
  -2  -2   4    2.46    5.66
   2   2  -3  758.56   35.96
  -2  -2   3  804.56   39.46
  -2  -2   3  840.47   45.90
   2   2  -2   68.45    8.41
  -2  -2   2   83.31   11.20
  -2  -2   2   64.49    9.43
   2   2  -1 1145.80   44.86
  -2  -2   1 1370.10   52.17
   2   2   0  616.99   36.55
  -2  -2   0  562.60   38.22
   2   2   1  575.67   28.23
  -2  -2  -1  604.30   29.82
   2   2   2  369.69   30.60
  -2  -2  -2  373.06   34.16
   2   2   3 3245.24  155.19
  -2  -2  -3 3503.53  164.21
   2   2   4  258.50   19.96
  -2  -2  -4  258.10   21.95
   2   2   5   81.88   21.54
  -2  -2  -5   87.13   15.74
   2   2   6  838.86   43.71
  -2  -2  -6  889.92   49.44
   2   2   7   14.32   17.47
  -2  -2  -7   37.45   20.62
   2   2   8  287.36   23.32
  -2  -2  -8  298.36   39.94
   2   2   9  714.83   41.85
  -2  -2  -9  756.61   49.67
   2   2  10  769.42   62.67
  -2  -2 -10  915.20   78.83
   2   2  11  233.71   32.16
  -2  -2 -11  155.23   27.61
   2   2  12  268.52   39.02
  -2  -2 -12  256.97   32.24
   2   2  13  177.54   24.25
  -2  -2 -13  147.22   42.90
   2   2  14  334.78   34.60
  -2  -2 -14  342.61   43.75
   2   2  15   16.84   16.80
  -2  -2 -15    9.51   20.59
   2   2  16   83.62   23.59
  -2  -2 -16   91.38   45.71
   2   2  17   -1.15   27.87
  -2  -2 -17   25.55   25.67
   2   2  18    0.21   29.51
  -2  -2 -18  -45.16   39.84
   2   2  19    5.07   28.38
  -2  -2 -19    5.90   24.85
   2   2  20    3.77   32.70
  -2  -2 -20   28.16   41.98
   2   2  21   -9.66   39.25
  -2  -2 -21 -117.44   53.73
   2   3 -21   -3.10    9.49
  -2  -3  21   -1.90   24.19
   2   3 -20    2.57    9.77
  -2  -3  20    1.25   23.75
   2   3 -19    2.20    8.91
  -2  -3  19    1.54   21.76
   2   3 -18   45.43   11.85
  -2  -3  18   61.85   27.75
   2   3 -17   -4.10    8.29
  -2  -3  17    3.24   20.94
   2   3 -16    0.43    7.70
  -2  -3  16   -5.20   12.84
   2   3 -15    4.84    7.62
  -2  -3  15    8.85   18.52
   2   3 -14   10.48    7.80
  -2  -3  14   -5.33   17.51
  -2  -3  14    3.44    7.36
   2   3 -13   37.78   12.48
  -2  -3  13   20.36    8.07
  -2  -3  13   17.49   12.86
   2   3 -12   14.51   11.50
  -2  -3  12    8.99   10.34
  -2  -3  12   12.94   16.95
   2   3 -11   10.66    7.62
  -2  -3  11   31.42    7.17
  -2  -3  11   12.77   17.93
   2   3 -10  293.21   24.87
  -2  -3  10  291.93   18.72
  -2  -3  10  341.96   22.67
  -2  -3  10  328.50   31.55
   2   3  -9 1491.98   74.61
  -2  -3   9 1763.69   96.07
  -2  -3   9 1481.34   56.71
  -2  -3   9 1256.13   55.34
   2   3  -8  248.51   24.91
  -2  -3   8  256.66   13.62
  -2  -3   8  284.44   16.51
  -2  -3   8  160.65   20.84
   2   3  -7 2619.53  119.35
  -2  -3   7 2479.92  102.76
  -2  -3   7 2830.79  127.47
   2   3  -6 3593.94  186.68
  -2  -3   6 3028.97  134.17
  -2  -3   6 3775.31  192.74
   2   3  -5 1475.14   64.72
   2   3  -5 1433.31   78.84
  -2  -3   5 1342.45   72.91
  -2  -3   5 1466.22   53.80
   2   3  -4  177.44   17.55
   2   3  -4  241.05   17.11
  -2  -3   4  216.47   18.71
  -2  -3   4  189.16   14.99
   2   3  -3  743.00   28.66
  -2  -3   3  732.43   29.17
  -2  -3   3  766.69   38.94
   2   3  -2  309.70   23.88
  -2  -3   2  349.80   26.46
  -2  -3   2  349.97   34.25
   2   3  -1  248.68   22.01
  -2  -3   1  243.29   23.91
  -2  -3   1  194.29   29.13
   2   3   0  538.84   26.60
  -2  -3   0  538.47   28.49
   2   3   1  273.78   26.77
  -2  -3  -1  302.31   29.24
   2   3   2  181.95   23.47
  -2  -3  -2  217.72   26.39
   2   3   3   82.74   20.61
  -2  -3  -3  128.69   22.21
   2   3   4  885.85   57.93
  -2  -3  -4  975.06   64.90
   2   3   5   17.70   11.07
  -2  -3  -5   27.61   12.90
   2   3   6  756.88   57.35
  -2  -3  -6  776.31   46.52
   2   3   7   99.62   16.60
  -2  -3  -7  162.14   30.74
   2   3   8    4.70   17.93
  -2  -3  -8   12.81   21.57
   2   3   9  422.75   31.88
  -2  -3  -9  428.38   37.42
   2   3  10   56.56   15.36
  -2  -3 -10   53.28   28.56
   2   3  11  137.71   21.38
  -2  -3 -11  154.43   25.17
   2   3  12   79.04   18.97
  -2  -3 -12  100.62   35.96
   2   3  13   13.59   25.09
  -2  -3 -13   24.11   20.72
   2   3  14  -13.08   23.76
  -2  -3 -14    1.87   30.23
   2   3  15  298.04   53.04
  -2  -3 -15  299.58   47.46
   2   3  16   87.35   36.26
  -2  -3 -16   81.84   48.20
   2   3  17  -13.62   31.12
  -2  -3 -17   49.91   26.36
   2   3  18   -3.56   38.72
  -2  -3 -18  118.28   33.14
   2   3  19   19.03   20.47
  -2  -3 -19  -40.10   39.23
   2   3  20   12.90   21.07
  -2  -3 -20  -31.20   27.68
   2   3  21  -16.27   26.67
  -2  -3 -21  -85.85   52.64
   2   4 -21    0.43   10.17
   2   4 -20   -2.47   10.51
  -2  -4  20   15.77   13.35
  -2  -4  20   18.54   15.28
   2   4 -19    8.00   10.24
  -2  -4  19   -0.80   12.96
  -2  -4  19   11.71   21.02
   2   4 -18    8.17    9.41
  -2  -4  18    5.12   13.42
  -2  -4  18   -2.27    7.64
   2   4 -17    8.43    9.75
  -2  -4  17    7.57    8.05
  -2  -4  17    1.54   20.43
   2   4 -16    1.10    8.88
  -2  -4  16    8.21   11.01
  -2  -4  16   -8.96   18.79
   2   4 -15   -2.77    8.23
  -2  -4  15  -12.18   10.49
  -2  -4  15   17.78   10.82
   2   4 -14    8.20   11.82
  -2  -4  14   -7.18   15.99
  -2  -4  14   -3.19    9.91
   2   4 -13   20.37   14.81
  -2  -4  13   11.47   18.45
  -2  -4  13   33.96    7.75
   2   4 -12   55.95   17.21
  -2  -4  12   52.06   12.65
  -2  -4  12   71.00   20.28
   2   4 -11   60.30   11.72
  -2  -4  11   82.19   22.09
  -2  -4  11   76.70   12.48
  -2  -4  11   61.56    8.86
   2   4 -10    2.04   12.49
  -2  -4  10  -16.19   14.13
  -2  -4  10    4.66    9.28
  -2  -4  10   10.79    8.04
   2   4  -9   -5.55   13.23
  -2  -4   9  -14.18   12.72
  -2  -4   9    3.91    8.79
  -2  -4   9   13.03   10.16
   2   4  -8  235.20   20.46
  -2  -4   8  333.93   21.24
  -2  -4   8  259.51   26.90
   2   4  -7 2792.50  168.24
  -2  -4   7 3240.63  151.14
  -2  -4   7 2977.76  175.83
   2   4  -6  571.13   43.33
   2   4  -6  605.15   25.64
  -2  -4   6  685.29   35.41
  -2  -4   6  579.49   43.06
   2   4  -5 2024.63   89.83
   2   4  -5 1841.98   90.93
  -2  -4   5 2037.34   96.21
  -2  -4   5 1748.90   84.55
   2   4  -4    7.59   10.32
   2   4  -4   26.18    6.72
  -2  -4   4   29.50   11.28
  -2  -4   4   24.78    9.95
   2   4  -3  725.58   41.79
  -2  -4   3  779.49   39.45
  -2  -4   3  845.17   45.96
   2   4  -2   10.25   10.14
  -2  -4   2    3.03    7.39
  -2  -4   2   11.57   10.69
   2   4  -1  243.98   16.16
  -2  -4   1  213.79   15.75
  -2  -4   1  218.28   31.08
   2   4   0  394.63   21.68
  -2  -4   0  444.32   24.32
  -2  -4   0  493.53   43.78
   2   4   1    5.44   12.23
  -2  -4  -1    4.60   10.52
  -2  -4  -1    3.25    8.90
   2   4   2   29.99   15.25
  -2  -4  -2   34.23   10.77
   2   4   3   65.39   22.05
  -2  -4  -3  180.28   16.16
   2   4   4   33.83   11.92
  -2  -4  -4   74.49   20.33
   2   4   5  365.10   36.97
  -2  -4  -5  349.50   40.61
   2   4   6  214.89   21.41
  -2  -4  -6  265.34   24.49
   2   4   7  143.71   29.52
  -2  -4  -7  193.88   24.91
   2   4   8  280.29   26.54
  -2  -4  -8  295.87   46.26
   2   4   9  176.98   22.64
  -2  -4  -9  164.26   26.68
   2   4  10  421.29   51.82
  -2  -4 -10  443.22   61.24
   2   4  11  133.01   37.09
  -2  -4 -11  168.65   30.61
   2   4  12  231.10   29.98
  -2  -4 -12  219.93   52.85
   2   4  13  -13.77   15.60
  -2  -4 -13   -0.62   19.42
   2   4  14  225.52   34.35
  -2  -4 -14  302.49   60.11
   2   4  15   78.76   24.61
  -2  -4 -15   76.73   30.89
   2   4  16  -20.04   18.18
  -2  -4 -16   47.71   23.41
   2   4  17  -15.33   18.75
  -2  -4 -17   66.53   37.43
   2   4  18   52.42   25.15
  -2  -4 -18   13.64   31.41
   2   4  19    7.37   22.85
  -2  -4 -19   77.08   48.70
   2   4  20  -11.43   21.86
  -2  -4 -20   19.91   27.79
   2   5 -20   -7.20   17.77
  -2  -5  20   17.25   11.49
  -2  -5  20    4.45   14.40
   2   5 -19    0.59   19.89
  -2  -5  19   16.96   22.62
  -2  -5  19   33.36   12.19
   2   5 -18    1.08   16.15
  -2  -5  18   -4.40   10.36
  -2  -5  18   -0.30   19.12
   2   5 -17   15.56   20.10
  -2  -5  17   38.86   13.31
  -2  -5  17   44.78   15.14
   2   5 -16    1.53   10.35
  -2  -5  16   -3.51   17.28
  -2  -5  16   -3.91    6.85
   2   5 -15    1.01   10.80
  -2  -5  15   18.25   11.04
  -2  -5  15    7.35   17.65
   2   5 -14    1.87    9.56
  -2  -5  14    1.26   10.28
  -2  -5  14   -0.28   10.33
   2   5 -13   12.22   15.61
  -2  -5  13    2.92   10.51
  -2  -5  13    5.80   10.56
   2   5 -12  227.87   35.14
  -2  -5  12  289.09   26.13
  -2  -5  12  226.76   25.98
  -2  -5  12  353.19   24.76
   2   5 -11   43.49   13.52
  -2  -5  11   38.16   12.48
  -2  -5  11   62.40   13.49
  -2  -5  11   56.11   18.65
   2   5 -10 1313.07   70.91
  -2  -5  10 1297.11   54.18
  -2  -5  10 1241.44   84.64
  -2  -5  10 1055.91   64.89
   2   5  -9   81.49   21.70
  -2  -5   9   80.60   15.00
  -2  -5   9  105.99   22.31
   2   5  -8  280.82   22.96
  -2  -5   8  298.67   24.33
  -2  -5   8  251.33   21.80
   2   5  -7   99.67   22.84
  -2  -5   7  106.54   16.33
  -2  -5   7  113.68   16.13
   2   5  -6  542.46   34.53
   2   5  -6  552.69   31.15
  -2  -5   6  485.17   30.96
  -2  -5   6  484.01   30.49
   2   5  -5   26.14   10.30
   2   5  -5   13.55   11.95
  -2  -5   5   35.51   11.18
  -2  -5   5   20.28   11.57
   2   5  -4    9.37    9.76
  -2  -5   4    2.35   10.88
  -2  -5   4   22.93   15.86
   2   5  -3   11.99   10.55
  -2  -5   3    5.42   15.68
  -2  -5   3    5.63   10.94
   2   5  -2  236.56   21.21
  -2  -5   2  207.39   21.23
  -2  -5   2  195.41   21.10
   2   5  -1   -3.79    7.60
  -2  -5   1    2.06   10.94
  -2  -5   1    2.32   10.81
   2   5   0   87.87   11.56
  -2  -5   0  133.48   19.56
  -2  -5   0  124.41   17.09
   2   5   1  179.08   14.63
  -2  -5  -1  157.69   15.95
  -2  -5  -1   17.90   29.39
   2   5   2   47.00   11.81
  -2  -5  -2   54.77   19.02
  -2  -5  -2   85.37   15.95
   2   5   3  256.25   22.20
  -2  -5  -3  379.31   34.96
   2   5   4    8.13   16.32
  -2  -5  -4   17.50   12.73
   2   5   5   -6.25   10.53
  -2  -5  -5   -7.72   12.66
   2   5   6    7.96   18.78
  -2  -5  -6   27.35   21.31
   2   5   7  957.89   59.15
  -2  -5  -7  990.13   70.67
   2   5   8   15.39   22.06
  -2  -5  -8   35.79   27.31
   2   5   9   47.58   28.55
  -2  -5  -9   82.59   23.18
   2   5  10  184.79   25.93
  -2  -5 -10  162.25   48.37
   2   5  11  422.26   40.80
  -2  -5 -11  453.21   51.39
   2   5  12   54.30   20.82
  -2  -5 -12   39.88   37.52
   2   5  13   37.74   32.03
  -2  -5 -13   45.68   25.28
   2   5  14   38.46   35.71
  -2  -5 -14   80.32   44.42
   2   5  15  -13.11   30.20
  -2  -5 -15   56.61   39.39
   2   5  16    3.56   35.02
  -2  -5 -16  -76.31   31.40
   2   5  17  -42.27   33.35
  -2  -5 -17   32.26   43.03
   2   5  18  -22.93   36.74
  -2  -5 -18   52.18   31.82
   2   5  19   -9.06   34.57
  -2  -5 -19   35.62   46.16
   2   6 -19  -40.69   20.73
  -2  -6  19   23.28   11.49
  -2  -6  19   13.82   20.39
   2   6 -18  -11.77   20.70
  -2  -6  18   49.27   20.00
  -2  -6  18    6.60   11.81
   2   6 -17  -16.39   18.25
  -2  -6  17   -7.38   11.61
  -2  -6  17   12.79   12.10
   2   6 -16    8.51   18.69
  -2  -6  16  -10.15    7.87
  -2  -6  16   14.33   17.28
   2   6 -15   16.06   14.96
  -2  -6  15   59.50   14.05
  -2  -6  15   19.59   20.68
   2   6 -14    1.21   12.42
  -2  -6  14   14.48   11.41
  -2  -6  14  -10.30   16.38
   2   6 -13   25.76   13.34
  -2  -6  13   11.28   12.10
  -2  -6  13   10.39   18.27
   2   6 -12   15.36   19.97
  -2  -6  12   -1.65   18.47
  -2  -6  12   13.81   12.40
  -2  -6  12   30.68   20.71
   2   6 -11  689.21   65.77
  -2  -6  11  704.15   49.56
  -2  -6  11  801.03   62.32
  -2  -6  11  842.24   48.70
   2   6 -10   54.28   14.56
  -2  -6  10   -1.61   13.97
  -2  -6  10   59.87   14.47
  -2  -6  10   50.17   14.94
   2   6  -9   30.75   14.36
  -2  -6   9   49.18    8.14
  -2  -6   9   14.56   20.82
   2   6  -8   -2.29   18.92
  -2  -6   8   -6.22   17.58
  -2  -6   8   20.13   11.10
   2   6  -7   23.93   13.06
  -2  -6   7   10.68   11.22
  -2  -6   7    7.84   12.31
   2   6  -6   64.26   15.41
   2   6  -6   62.09   13.31
  -2  -6   6   58.23   14.89
  -2  -6   6   64.68   14.54
   2   6  -5    8.84    9.24
  -2  -6   5  -12.26   17.82
  -2  -6   5    5.60   10.83
   2   6  -4    2.81    6.19
  -2  -6   4   17.53   16.64
  -2  -6   4   -3.97    6.88
   2   6  -3   27.47   12.93
  -2  -6   3   27.67    9.00
  -2  -6   3   40.87   13.68
   2   6  -2    5.61   10.91
  -2  -6   2   -1.27   11.74
  -2  -6   2   -6.15   11.81
   2   6  -1   65.51   11.46
  -2  -6   1   71.58   16.77
  -2  -6   1   43.73   24.52
   2   6   0   38.38    9.96
  -2  -6   0   43.82   11.09
  -2  -6   0   57.18   15.93
   2   6   1   29.23   10.50
  -2  -6  -1   20.27   23.00
  -2  -6  -1   26.57   11.37
   2   6   2   49.63   18.95
  -2  -6  -2   72.90   17.46
  -2  -6  -2   58.35   20.53
   2   6   3   61.47   20.92
  -2  -6  -3   61.40   18.78
  -2  -6  -3   70.97   15.18
   2   6   4    9.43   11.46
  -2  -6  -4   19.13   14.72
  -2  -6  -4    6.68   20.19
   2   6   5  -17.57   17.28
  -2  -6  -5   13.10   12.98
  -2  -6  -5    1.76   13.04
   2   6   6  881.72   58.63
  -2  -6  -6  963.23   94.39
   2   6   7   11.40   21.43
  -2  -6  -7   17.10   16.82
   2   6   8  149.93   25.33
  -2  -6  -8  198.60   43.67
   2   6   9  529.12   45.56
  -2  -6  -9  458.97   52.66
   2   6  10  231.01   46.35
  -2  -6 -10  207.56   56.84
   2   6  11  387.86   63.17
  -2  -6 -11  410.29   51.89
   2   6  12  -19.23   27.38
  -2  -6 -12    6.18   34.37
   2   6  13   -3.75   18.50
  -2  -6 -13   17.40   23.13
   2   6  14  110.81   29.54
  -2  -6 -14  189.06   55.68
   2   6  15   -9.78   19.67
  -2  -6 -15   15.99   37.79
   2   6  16   17.75   22.80
  -2  -6 -16    6.17   28.98
   2   6  17   14.52   22.40
  -2  -6 -17 -103.57   44.30
   2   6  18  -11.24   24.80
  -2  -6 -18   54.94   31.55
   2   7 -17  -10.37   21.59
  -2  -7  17   -4.58   12.31
  -2  -7  17   -7.96   11.85
   2   7 -16   30.04   23.96
  -2  -7  16   25.97   11.87
  -2  -7  16   18.77   13.77
   2   7 -15  -11.89   20.75
  -2  -7  15   12.61   12.96
  -2  -7  15   19.02   17.34
   2   7 -14   17.60   20.82
  -2  -7  14   15.57   17.12
  -2  -7  14    8.95    8.54
   2   7 -13   53.42   15.85
  -2  -7  13   58.73   17.86
  -2  -7  13    0.45   15.11
  -2  -7  13   52.61   21.38
   2   7 -12   37.82   16.31
  -2  -7  12   46.05    9.37
  -2  -7  12   17.25   19.13
  -2  -7  12   37.15   24.85
   2   7 -11   29.34   24.74
  -2  -7  11   61.77   25.72
  -2  -7  11   52.39   14.17
  -2  -7  11    9.38   21.01
   2   7 -10   39.11   26.82
  -2  -7  10   54.71   14.80
  -2  -7  10   36.66   17.40
   2   7  -9   18.86   12.78
  -2  -7   9   -6.51   19.43
  -2  -7   9   -6.49    7.26
   2   7  -8   24.80   14.70
  -2  -7   8   -0.26   20.74
  -2  -7   8   14.30   12.16
   2   7  -7   17.72   13.39
   2   7  -7    7.61   10.63
  -2  -7   7   12.20   11.94
  -2  -7   7   -6.24   14.17
   2   7  -6   -4.73    9.95
  -2  -7   6  -17.55   12.44
  -2  -7   6    7.63    7.39
   2   7  -5   70.09    9.83
  -2  -7   5   87.65   16.92
  -2  -7   5   56.99   27.11
   2   7  -4   70.82   13.25
  -2  -7   4    3.64   15.61
  -2  -7   4   61.01   16.81
   2   7  -3   -4.57   11.58
  -2  -7   3    6.09   20.54
  -2  -7   3   10.83   12.30
   2   7  -2   44.59   16.61
  -2  -7   2   73.25   26.13
  -2  -7   2   50.26   16.48
   2   7  -1   12.18   14.46
  -2  -7   1   -3.24   14.46
  -2  -7   1   13.14   15.57
   2   7   0  111.51   20.52
  -2  -7   0  113.82   15.28
  -2  -7   0   33.05   32.89
   2   7   1   -5.19   17.84
  -2  -7  -1   46.43   18.74
  -2  -7  -1   82.26   19.54
   2   7   2  141.85   18.04
  -2  -7  -2  132.17   19.45
  -2  -7  -2  147.34   38.60
   2   7   3    1.28   11.02
  -2  -7  -3   14.27   14.54
  -2  -7  -3  -11.83   19.23
   2   7   4  157.21   32.51
  -2  -7  -4  175.72   24.96
  -2  -7  -4  142.50   40.47
   2   7   5  109.18   20.80
  -2  -7  -5  110.52   25.77
  -2  -7  -5  139.91   36.44
   2   7   6  372.00   50.38
  -2  -7  -6  341.54   41.81
  -2  -7  -6  371.72   39.80
   2   7   7  282.74   33.39
  -2  -7  -7  306.38   57.79
   2   7   8   42.53   29.46
  -2  -7  -8   54.48   23.94
   2   7   9  283.01   51.80
  -2  -7  -9  245.79   60.35
   2   7  10   12.18   17.71
  -2  -7 -10   11.22   21.66
   2   7  11   28.88   19.11
  -2  -7 -11  -15.28   36.13
   2   7  12    7.38   19.85
  -2  -7 -12   49.03   38.34
   2   7  13  118.66   52.53
  -2  -7 -13  251.21   44.15
   2   7  14  -20.69   31.00
  -2  -7 -14   67.11   40.03
   2   7  15   -1.07   32.22
  -2  -7 -15   20.03   29.08
   2   7  16  -72.27   38.55
  -2  -7 -16   -5.64   34.29
   2   8 -16   20.21   14.74
  -2  -8  16    5.86   11.20
  -2  -8  16  -20.61   15.49
   2   8 -15   35.49   23.00
  -2  -8  15   -3.50   11.81
  -2  -8  15   12.64   16.10
   2   8 -14   20.28   24.81
  -2  -8  14   18.53   13.35
  -2  -8  14   19.75   17.66
   2   8 -13   62.83   25.62
  -2  -8  13   21.81   13.18
  -2  -8  13   32.27   26.81
  -2  -8  13  -18.69   19.18
   2   8 -12  -16.25   21.53
  -2  -8  12    3.58   14.42
  -2  -8  12    3.09   15.09
  -2  -8  12   -1.40   11.15
   2   8 -11   -5.13   15.19
  -2  -8  11   -9.03   25.70
  -2  -8  11   -4.60   11.21
  -2  -8  11   -1.12   11.73
   2   8 -10    9.07   16.08
  -2  -8  10   18.97   12.64
  -2  -8  10    1.69   17.06
   2   8  -9    2.95   18.80
  -2  -8   9   61.06   18.71
  -2  -8   9   59.00   14.98
  -2  -8   8    2.30   11.92
  -2  -8   8    0.72   22.12
   2   8  -7   -6.95   11.32
  -2  -8   7    0.16   15.77
  -2  -8   7   -4.50    8.43
   2   8  -6   -6.00   11.40
  -2  -8   6   -7.77   13.32
  -2  -8   6  -13.17   23.08
   2   8  -5   11.74    7.83
  -2  -8   5   12.99   16.09
  -2  -8   5   24.17   14.25
   2   8  -4    4.44   12.86
  -2  -8   4   11.80   16.87
  -2  -8   4   27.81   14.16
   2   8  -3   72.56   17.16
  -2  -8   3   61.56   30.85
  -2  -8   3   46.97   17.29
   2   8  -2   12.65   14.00
  -2  -8   2   19.39   14.86
  -2  -8   2   16.19   17.47
   2   8  -1   -2.45   14.17
  -2  -8   1  -20.88   22.80
  -2  -8   1   10.33   14.08
   2   8   0   14.92   19.08
  -2  -8   0   40.28   19.24
  -2  -8   0   37.13   12.97
   2   8   1    4.93   10.83
  -2  -8  -1   20.50   25.27
  -2  -8  -1   -5.65   17.67
   2   8   2  291.16   38.32
  -2  -8  -2  266.89   28.14
  -2  -8  -2  278.61   37.45
   2   8   3    6.25   20.59
  -2  -8  -3   11.19   21.84
  -2  -8  -3   19.09   19.12
   2   8   4  302.38   32.58
  -2  -8  -4  360.79   53.38
  -2  -8  -4  271.38   55.65
   2   8   5   12.93   21.02
  -2  -8  -5  -24.36   16.68
  -2  -8  -5    7.86   17.46
   2   8   6   33.90   17.89
  -2  -8  -6   33.44   31.52
  -2  -8  -6   40.43   33.79
   2   8   7  307.69   51.41
  -2  -8  -7  346.86   59.29
  -2  -8  -7  312.85   44.47
   2   8   8  146.84   38.12
  -2  -8  -8   92.26   27.45
  -2  -8  -8   84.87   44.79
   2   8   9   47.23   19.49
  -2  -8  -9   19.57   24.28
  -2  -8  -9   16.26   21.00
   2   8  10    6.23   16.67
  -2  -8 -10  -26.91   20.39
  -2  -8 -10   12.86   16.47
   2   8  11  -16.80   28.49
  -2  -8 -11   15.88   35.70
  -2  -8 -11  -11.13   18.20
   2   8  12   12.15   33.72
  -2  -8 -12   53.36   26.56
  -2  -8 -12    0.40   19.83
   2   8  13   58.77   35.21
  -2  -8 -13   -7.82   28.04
   2   8  14  -10.91   22.14
  -2  -8 -14   13.57   39.92
   2   8  15    1.46   21.09
  -2  -8 -15   -4.27   28.31
   2   9 -14   28.09   20.38
  -2  -9  14   34.24   23.29
   2   9 -13    7.97   16.64
  -2  -9  13   43.42   27.65
  -2  -9  13   27.48   16.79
  -2  -9  13  -13.03   11.50
   2   9 -12   17.76   18.38
  -2  -9  12   21.29   12.40
  -2  -9  12   19.04   18.55
  -2  -9  12   10.20   17.34
   2   9 -11   -1.91   18.61
  -2  -9  11   11.50   13.50
  -2  -9  11   32.30   13.27
  -2  -9  11    9.53   30.40
  -2  -9  10    1.69   19.69
  -2  -9  10   26.47   13.80
  -2  -9   9   48.73   16.71
  -2  -9   9   35.13   31.95
  -2  -9   8    8.27   27.67
  -2  -9   8   17.37   14.84
   2   9  -7    1.30   14.07
  -2  -9   7   54.87   21.53
  -2  -9   7   64.04   15.92
   2   9  -6  -13.23   11.96
  -2  -9   6   -1.45    8.68
  -2  -9   6   -2.12   28.21
   2   9  -5    6.93   12.29
  -2  -9   5    3.17   17.51
   2   9  -4   36.69   10.28
  -2  -9   4   34.86   10.20
  -2  -9   4   41.69   32.51
   2   9  -3   23.63   10.98
  -2  -9   3    9.31   20.23
  -2  -9   3   25.83   14.93
   2   9  -2   -0.91    9.08
  -2  -9   2   12.16   26.33
  -2  -9   2    8.49   14.83
   2   9  -1   -0.89   11.20
  -2  -9   1   34.78   18.63
  -2  -9   1   13.87   16.71
   2   9   0   11.29   17.47
  -2  -9   0    5.92   17.83
  -2  -9   0  -11.57   27.08
   2   9   1   10.97   17.09
  -2  -9  -1  -28.79   28.73
  -2  -9  -1  -10.40   12.61
   2   9   2   17.10   18.29
  -2  -9  -2    5.02   17.79
  -2  -9  -2  -15.28   20.31
   2   9   3    7.03   13.06
  -2  -9  -3   -2.45   15.38
  -2  -9  -3  -11.79   29.00
   2   9   4    3.43   23.63
  -2  -9  -4   26.40   22.30
  -2  -9  -4   13.88   26.43
   2   9   5   30.68   15.95
  -2  -9  -5   11.62   20.62
  -2  -9  -5   -7.86   29.38
   2   9   6   18.46   24.70
  -2  -9  -6   -9.57   28.94
  -2  -9  -6   14.23   19.33
   2   9   7    9.67   24.52
  -2  -9  -7   -2.34   18.06
  -2  -9  -7  -18.37   28.47
   2   9   8   32.70   20.34
  -2  -9  -8   61.57   24.40
  -2  -9  -8    7.32   22.58
   2   9   9   15.99   27.95
  -2  -9  -9  -10.52   20.80
  -2  -9  -9   17.79   27.51
   2   9  10   20.27   33.12
  -2  -9 -10   25.53   35.15
  -2  -9 -10   49.52   39.79
   2   9  11  -14.30   19.33
  -2  -9 -11   56.50   23.58
  -2  -9 -11  -45.08   29.84
   2   9  12  -46.96   23.85
  -2  -9 -12  -41.74   24.65
  -2  -9 -12    3.90   29.49
   2   9  13  -29.04   21.32
  -2  -9 -13   11.79   21.16
  -2 -10  11   53.62   38.85
  -2 -10  10   33.92   20.02
  -2 -10  10   -8.00    8.41
  -2 -10   9   24.14   29.05
  -2 -10   9    2.46   13.82
  -2 -10   8   17.46   18.83
  -2 -10   8  -10.70   13.62
   2  10  -7    5.45   13.71
  -2 -10   7   27.61   32.12
  -2 -10   7   12.04   10.08
   2  10  -6   -7.73   13.82
  -2 -10   6   50.16   22.41
  -2 -10   6   19.78   13.96
   2  10  -5    6.78   13.61
  -2 -10   5   26.05   13.51
  -2 -10   5    7.30   32.08
   2  10  -4    5.49   14.29
  -2 -10   4    6.58    8.21
  -2 -10   4   24.38   20.50
   2  10  -3    2.12   14.04
  -2 -10   3   -4.25   13.35
  -2 -10   3    8.51   27.91
   2  10  -2   -2.00   14.74
  -2 -10   2    8.14   18.90
  -2 -10   2   -1.00   15.41
   2  10  -1    2.80   17.95
  -2 -10   1    4.23   32.17
  -2 -10   1   19.20   12.35
   2  10   0    7.43   18.03
  -2 -10   0   -1.40   19.03
  -2 -10   0    6.39   19.62
   2  10   1   14.42   12.60
  -2 -10  -1  -16.52   13.96
  -2 -10  -1   11.96   19.79
   2  10   2  -13.93   19.66
  -2 -10  -2   41.57   31.09
  -2 -10  -2    2.43   14.94
   2  10   3   -9.92   20.76
  -2 -10  -3   11.67   24.40
  -2 -10  -3    9.85   19.89
   2  10   4   48.99   18.54
  -2 -10  -4   25.07   24.55
  -2 -10  -4   30.16   21.56
   2  10   5   72.50   31.01
  -2 -10  -5   49.63   40.27
  -2 -10  -5   28.76   23.40
   2  10   6   22.25   30.69
  -2 -10  -6   50.19   34.59
  -2 -10  -6   31.94   25.35
   2  10   7   -6.62   17.97
  -2 -10  -7   -7.11   21.15
  -2 -10  -7   -6.26   20.99
   2  10   8    7.06   30.05
  -2 -10  -8  -35.39   22.81
  -2 -10  -8   28.67   32.25
   2  10   9    5.23   21.42
  -2 -10  -9   -8.89   37.11
  -2 -10  -9   85.85   33.56
   2  10  10   18.50   22.89
  -2 -10 -10   10.26   27.55
  -2 -10 -10   53.79   33.40
   2  11  -7    3.55    9.31
  -2 -11   7   42.65   15.92
  -2 -11   7  -21.09   34.44
   2  11  -6    7.75   14.48
  -2 -11   6   47.68   24.57
  -2 -11   6    3.51   14.61
   2  11  -5    1.03   13.53
  -2 -11   5    3.33    7.48
  -2 -11   5  -10.98   34.47
   2  11  -4   -5.34   15.07
  -2 -11   4   85.53   36.03
  -2 -11   4   20.32   12.67
   2  11  -3   19.62   17.22
  -2 -11   3   13.40   15.88
  -2 -11   3   65.85   25.23
   2  11  -2    6.76   16.86
  -2 -11   2  -30.62   34.18
  -2 -11   2    6.62   17.17
   2  11  -1   31.39   13.45
  -2 -11   1    6.61   25.70
  -2 -11   1   27.61   14.96
   2  11   0   12.67   19.18
  -2 -11   0    4.89   33.82
  -2 -11   0   -6.65   21.03
   2  11   1   18.29   19.45
  -2 -11  -1    5.27   22.42
  -2 -11  -1  -65.36   32.36
   2  11   2    4.64   15.01
  -2 -11  -2  -19.44   21.81
  -2 -11  -2   10.70   15.62
   2  11   3    3.73   24.08
  -2 -11  -3   18.70   18.90
  -2 -11  -3   33.10   24.20
   2  11   4  -13.59   15.29
  -2 -11  -4   85.91   34.19
  -2 -11  -4  -30.05   28.37
   2  11   5   -8.05   31.18
  -2 -11  -5   38.23   25.78
  -2 -11  -5   47.29   22.93
   3 -13  -7   -4.50   15.91
   3 -13  -7   33.68   30.67
  -3  13   7   16.62   25.13
   3 -13  -6   14.22   16.29
   3 -13  -6    2.65   29.39
  -3  13   6   -3.14   15.05
   3 -13  -5   75.02   28.78
   3 -13  -5  -11.90   26.93
  -3  13   5   -8.17   22.59
   3 -13  -4  -16.87   29.06
   3 -13  -4    2.64   26.60
  -3  13   4   19.61   13.13
   3 -13  -3  -10.27   24.13
   3 -13  -3    9.63   19.42
  -3  13   3   25.12   17.88
   3 -13  -2   36.43   20.29
   3 -13  -2  -10.53   21.51
  -3  13   2   14.77   11.00
   3 -13  -1   35.74   21.17
   3 -13  -1   82.19   30.71
  -3  13   1   14.83   10.31
   3 -13   0   -2.64   18.08
   3 -13   0   51.10   18.71
  -3  13   0   -3.27   12.66
   3 -13   1   -4.72   15.36
   3 -13   1  -39.37   19.48
  -3  13  -1   -4.42   10.62
   3 -13   2  -14.50   29.78
   3 -13   2   13.25   13.16
  -3  13  -2    1.38    8.37
   3 -13   3   18.33   21.51
  -3  13  -3    5.67   19.02
   3 -13   4   16.10   20.81
  -3  13  -4    8.38   19.53
   3 -13   5   39.48   34.38
  -3  13  -5   29.48   21.02
   3 -13   6   16.49   20.45
  -3  13  -6   -5.58   30.24
   3 -13   7  -83.72   37.02
  -3  13  -7  -10.37   34.83
   3 -13   8   -5.44   23.36
  -3  13  -8   34.70   20.82
   3 -12 -11   34.49   41.18
   3 -12 -11    8.22   22.73
  -3  12  11   49.21   23.26
   3 -12 -10   62.04   35.00
   3 -12 -10    1.51   21.08
  -3  12  10    1.37   20.93
   3 -12  -9   14.65   21.05
   3 -12  -9   -3.95   13.73
  -3  12   9    1.23   26.75
   3 -12  -8    6.74   14.63
   3 -12  -8    3.17   20.10
  -3  12   8  -12.08   24.92
   3 -12  -7    9.70   21.63
   3 -12  -7   35.29   26.24
  -3  12   7   31.39   27.72
   3 -12  -6    9.03   24.07
   3 -12  -6   -2.71   19.26
  -3  12   6  -22.11   15.54
   3 -12  -5   -1.95   19.15
   3 -12  -5   42.85   17.92
  -3  12   5   25.38   24.12
   3 -12  -4   -1.22   18.52
   3 -12  -4   41.52   27.66
  -3  12   4   52.23   21.37
   3 -12  -3   -1.25   15.21
   3 -12  -3   29.73   27.55
  -3  12   3   17.16   18.09
   3 -12  -2    9.67   12.89
   3 -12  -2   -1.26   17.39
  -3  12   2    5.76    9.93
   3 -12  -1   40.34   20.57
   3 -12  -1    0.64   30.16
  -3  12   1   29.17   14.79
   3 -12   0   19.95   16.21
   3 -12   0  -11.48   24.00
  -3  12   0    1.89   11.87
   3 -12   1   56.13   16.46
   3 -12   1   19.23   19.19
  -3  12  -1   20.11   12.46
   3 -12   2   21.07   11.78
   3 -12   2   -8.02   25.02
  -3  12  -2  -26.51   16.84
  -3  12  -2    4.61    8.29
   3 -12   3   18.41    9.59
   3 -12   3    3.97   17.76
  -3  12  -3  -15.67   17.14
  -3  12  -3    2.81    6.77
   3 -12   4   34.67   23.48
  -3  12  -4   92.14   32.44
   3 -12   5   -0.34   26.32
  -3  12  -5    9.37   15.55
   3 -12   6   26.12   18.36
  -3  12  -6   -4.99   17.14
   3 -12   7   12.59   27.15
  -3  12  -7  -21.83   25.55
   3 -12   8   29.04   23.04
  -3  12  -8   31.67   30.47
   3 -12   9    8.50   21.36
  -3  12  -9  -12.66   18.06
  -3  12 -10  -12.58   19.93
  -3  12 -11  -33.88   34.41
  -3  12 -12   45.09   36.05
   3 -11 -13   14.60   21.75
   3 -11 -13  201.20   48.76
  -3  11  13   45.79   26.43
   3 -11 -12   -3.36   12.67
   3 -11 -12   16.59   37.32
  -3  11  12   33.92   20.31
   3 -11 -11   70.41   33.31
   3 -11 -11   -8.23   11.91
  -3  11  11   -7.52   18.98
   3 -11 -10    7.53   21.55
   3 -11 -10    7.14   19.76
  -3  11  10    4.38   18.55
   3 -11  -9   -5.37   20.30
  -3  11   9   21.15   26.25
   3 -11  -8    1.01   20.03
   3 -11  -8   13.49   21.89
  -3  11   8   19.58   25.03
   3 -11  -7    1.82   23.17
   3 -11  -7   71.43   18.37
  -3  11   7   84.73   28.58
   3 -11  -6   -9.24   23.35
   3 -11  -6    2.76   27.79
  -3  11   6   26.99   15.45
   3 -11  -5    1.71   35.55
   3 -11  -5  120.58   30.74
  -3  11   5  124.36   28.62
   3 -11  -4    4.94   22.83
   3 -11  -4   14.59   15.09
  -3  11   4    3.08   18.71
   3 -11  -3   -0.65   20.11
   3 -11  -3   11.76   22.85
  -3  11   3    5.14   16.84
   3 -11  -2   41.45   27.69
   3 -11  -2    0.65   21.58
  -3  11   2   37.25   16.88
   3 -11  -1    5.41   15.05
   3 -11  -1   -2.45   10.70
  -3  11   1    6.46   12.27
   3 -11   0   30.70   26.11
   3 -11   0    2.00   16.56
  -3  11   0   25.69   12.40
  -3  11   0   11.07   17.10
   3 -11   1  -11.92   14.92
   3 -11   1    7.77   13.05
  -3  11  -1  -12.62   15.63
  -3  11  -1   -6.23    9.70
   3 -11   2   -3.26   11.21
   3 -11   2   -2.30   23.18
  -3  11  -2   14.50   23.43
  -3  11  -2   15.66    8.61
   3 -11   3    2.59   14.96
   3 -11   3   94.04   31.20
  -3  11  -3   71.69    8.95
  -3  11  -3   33.55   18.58
   3 -11   4    8.28   15.67
   3 -11   4    4.92    4.70
  -3  11  -4    7.95   14.02
  -3  11  -4    2.51    3.93
   3 -11   5   18.15   24.98
  -3  11  -5   -1.20   23.97
   3 -11   6   -1.23   15.17
  -3  11  -6    3.85   14.52
   3 -11   7    8.96   28.11
  -3  11  -7   34.59   18.86
   3 -11   8   -0.88   17.14
  -3  11  -8   24.44   24.59
  -3  11  -9   -2.74   15.53
  -3  11 -10   24.14   19.04
  -3  11 -11   -2.96   17.23
  -3  11 -12   87.81   40.14
  -3  11 -13   26.39   33.57
  -3  11 -14   63.13   36.51
   3 -10 -15   -1.95   19.00
   3 -10 -15   47.79   28.69
  -3  10  15    0.97   23.30
   3 -10 -14   11.81   12.40
   3 -10 -14   99.71   44.07
  -3  10  14   16.39   24.03
   3 -10 -13    0.34   11.42
   3 -10 -13   37.57   35.75
  -3  10  13    1.63   19.87
   3 -10 -12    1.59   38.83
   3 -10 -12   18.26   19.29
  -3  10  12   23.80   21.45
   3 -10 -11    2.86   18.28
   3 -10 -11   -8.22   21.25
  -3  10  11   12.35   18.23
   3 -10 -10  -10.14   21.56
   3 -10 -10   29.09   18.53
  -3  10  10   22.29   28.84
   3 -10  -9    2.19   20.26
   3 -10  -9   11.62   12.70
  -3  10   9   36.30   26.59
   3 -10  -8   -0.37   18.78
   3 -10  -8   -4.74   18.35
  -3  10   8   36.35   24.19
   3 -10  -7  170.32   30.74
   3 -10  -7   -1.06   41.77
  -3  10   7  198.59   35.31
   3 -10  -6    5.87   34.04
   3 -10  -6   99.63   18.65
  -3  10   6   94.84   19.83
   3 -10  -5    5.32   25.04
   3 -10  -5   24.54   21.20
  -3  10   5   16.80   13.06
   3 -10  -4   -0.74   19.60
   3 -10  -4    0.11   18.38
   3 -10  -3    8.61   12.76
   3 -10  -3    1.05   19.56
  -3  10   3    9.43   10.38
   3 -10  -2    1.95   17.58
   3 -10  -2    3.67   19.70
  -3  10   2    7.63   14.72
   3 -10  -1    1.92   13.65
   3 -10  -1   -2.66   15.18
  -3  10   1   11.80   12.39
  -3  10   1   -4.35   13.45
   3 -10   0   -8.00   13.60
   3 -10   0    0.41   20.40
  -3  10   0   14.64   10.90
  -3  10   0    2.14   14.05
   3 -10   1   -3.41   12.49
   3 -10   1   11.98   14.12
  -3  10  -1   17.74   22.34
  -3  10  -1   24.27    9.49
   3 -10   2    7.57    9.70
   3 -10   2    7.66   13.57
  -3  10  -2   11.32   14.16
  -3  10  -2    7.25    7.65
   3 -10   3   -9.99   19.84
   3 -10   3    2.10    9.67
  -3  10  -3   20.95   18.51
  -3  10  -3    0.63    5.25
   3 -10   4   74.65   19.03
  -3  10  -4   42.92   16.84
  -3  10  -4   63.86    5.98
   3 -10   5   46.89   24.05
  -3  10  -5   17.33   24.02
   3 -10   6   12.25   14.13
  -3  10  -6    2.01   13.91
   3 -10   7   22.57   24.50
  -3  10  -7    5.13   14.20
   3 -10   8   43.32   21.48
  -3  10  -8   65.81   27.25
  -3  10  -9   30.36   25.12
  -3  10 -10   49.56   18.89
  -3  10 -11   41.57   18.88
  -3  10 -12   14.82   16.79
  -3  10 -13  121.57   40.41
  -3  10 -15    1.13   25.59
  -3  10 -16   -0.92   26.69
   3  -9 -17   12.23   12.20
   3  -9 -17   -7.09   45.48
  -3   9  17  -24.12   36.27
   3  -9 -16    2.40   11.54
   3  -9 -16  -22.99   27.24
  -3   9  16  -28.14   33.68
   3  -9 -15   13.80   26.39
   3  -9 -15   -2.71   11.28
  -3   9  15  -51.62   31.59
   3  -9 -14  -16.04   24.95
   3  -9 -14    7.85   15.89
  -3   9  14    5.93   30.62
   3  -9 -13   20.78   18.17
   3  -9 -13   26.05   39.61
  -3   9  13    7.18   32.82
   3  -9 -12   -7.70   16.67
   3  -9 -12   27.05   35.54
  -3   9  12  -57.07   29.02
   3  -9 -11    2.31   28.66
   3  -9 -11   -6.15   10.01
  -3   9  11   39.70   25.09
   3  -9 -10    0.77   10.33
   3  -9 -10   -7.10   18.52
  -3   9  10   -5.37   24.59
   3  -9  -9    8.52   17.93
   3  -9  -9    5.83   16.33
  -3   9   9   -3.82   23.69
   3  -9  -8   12.75   11.18
   3  -9  -8   17.97   18.35
  -3   9   8   28.41   24.37
   3  -9  -7   -5.42   23.64
  -3   9   7    4.29   20.55
   3  -9  -6   24.11   22.63
   3  -9  -6    0.11   29.87
  -3   9   6  156.11   25.71
   3  -9  -5    6.87   21.36
   3  -9  -5    6.43   11.49
  -3   9   5   14.13   12.50
   3  -9  -4  216.22   29.93
   3  -9  -4   -3.21   32.73
  -3   9   4  249.19   29.09
   3  -9  -3   71.95   14.00
   3  -9  -3    0.84   21.16
  -3   9   3   39.03   18.15
   3  -9  -2    1.34   15.94
   3  -9  -2   13.43   17.51
  -3   9   2   30.60   13.39
  -3   9   2    0.52   12.75
   3  -9  -1   28.73   13.95
   3  -9  -1   14.55   12.07
  -3   9   1    5.59   12.53
  -3   9   1   -6.57   11.44
   3  -9   0   16.02   18.92
   3  -9   0   10.46   12.52
  -3   9   0   16.36   18.42
  -3   9   0    3.13   10.36
   3  -9   1   -5.23    9.82
   3  -9   1   12.32   11.01
  -3   9  -1    2.42    5.30
  -3   9  -1   17.32   17.40
   3  -9   2    2.92   18.10
   3  -9   2    1.69    8.55
  -3   9  -2   13.04   12.76
  -3   9  -2   15.70    6.71
   3  -9   3   -9.40   11.96
   3  -9   3   -6.49    5.43
  -3   9  -3   14.34   16.33
  -3   9  -3    4.40    4.21
   3  -9   4   67.10   24.22
  -3   9  -4   52.21   14.30
   3  -9   5   97.75   18.13
  -3   9  -5   84.44   25.59
   3  -9   6   -8.12   18.25
  -3   9  -6    6.37   11.04
   3  -9   7  116.33   22.75
  -3   9  -7  122.96   20.06
  -3   9  -8   83.58   27.34
  -3   9  -9    0.68   19.33
  -3   9 -10    3.07   13.82
  -3   9 -11  793.89   63.55
  -3   9 -12   28.04   17.40
  -3   9 -13   -0.98   23.19
  -3   9 -14    0.29   24.51
  -3   9 -15   -1.09   24.02
  -3   9 -16    2.21   25.61
  -3   9 -17    0.60   25.48
  -3   9 -18   -2.38   27.27
   3  -8 -18    5.68   10.31
  -3   8  18  -13.91   22.60
   3  -8 -17   78.59   54.18
   3  -8 -17   56.02   13.06
  -3   8  17   56.75   28.17
   3  -8 -16   -5.52   25.46
   3  -8 -16   -8.65   13.83
  -3   8  16    4.20   20.45
   3  -8 -15    5.28   14.93
   3  -8 -15   37.03   26.77
   3  -8 -14   55.58   29.00
   3  -8 -14   37.65   16.82
  -3   8  14   41.23   34.84
   3  -8 -13   13.89   32.01
   3  -8 -13   -1.74   13.94
  -3   8  13    5.67   27.76
   3  -8 -12    0.02    9.54
  -3   8  12  -15.84   28.02
   3  -8 -11   10.24   14.66
   3  -8 -11   12.04   29.58
  -3   8  11   -6.87   26.93
   3  -8 -10   30.28   17.73
   3  -8 -10   -7.78   13.96
  -3   8  10   -9.37   24.82
   3  -8  -9   -3.99    8.97
   3  -8  -9   31.40   15.85
  -3   8   9    4.20   22.43
   3  -8  -8  114.53   23.58
   3  -8  -8  122.21   22.05
  -3   8   8  100.58   33.49
   3  -8  -7  321.82   36.37
   3  -8  -7  370.71   32.53
  -3   8   7  377.92   48.05
   3  -8  -6   98.31   21.56
   3  -8  -6  115.58   14.27
  -3   8   6   98.75   29.13
   3  -8  -5 1868.30  110.22
   3  -8  -5 1758.76  131.36
  -3   8   5 1783.68  120.80
   3  -8  -4    1.06   18.44
   3  -8  -4   12.42   10.20
  -3   8   4   13.57   10.47
   3  -8  -3   16.49   15.28
   3  -8  -3   -4.93   16.71
  -3   8   3   29.16   14.44
   3  -8  -2  293.13   21.81
   3  -8  -2  295.07   22.25
  -3   8   2  276.51   24.79
  -3   8   2  274.78   26.17
   3  -8  -1   74.64   17.12
   3  -8  -1   77.51   14.11
  -3   8   1   84.90   14.52
  -3   8   1   59.14   14.24
   3  -8   0   50.61   19.19
   3  -8   0   -5.29   12.58
  -3   8   0   56.34   19.27
  -3   8   0   53.85   10.30
   3  -8   1    9.74    9.36
   3  -8   1   -6.08    8.65
  -3   8  -1    8.09    7.17
  -3   8  -1   -3.32   10.32
   3  -8   2   10.58   16.44
   3  -8   2   -4.63   10.22
  -3   8  -2    2.81    9.82
  -3   8  -2   15.58    7.21
   3  -8   3   24.68    5.32
   3  -8   3   34.87   11.91
  -3   8  -3   51.52   16.85
  -3   8  -3   24.90    5.66
   3  -8   4    3.65   15.30
  -3   8  -4   -2.79    9.18
   3  -8   5   10.71   10.68
  -3   8  -5   -0.82   14.46
   3  -8   6   47.31   13.48
  -3   8  -6   23.66   12.49
  -3   8  -7  311.15   25.87
  -3   8  -8   24.97   19.04
  -3   8  -9   66.04   24.40
  -3   8 -10   25.50   14.19
  -3   8 -11  463.94   39.50
  -3   8 -12  145.11   34.05
  -3   8 -13  536.23   63.99
  -3   8 -14   44.62   27.22
  -3   8 -15   -2.06   23.38
  -3   8 -16    1.80   24.97
  -3   8 -17    1.74   27.06
  -3   8 -18   -2.23   26.30
  -3   8 -19   38.90   35.62
   3  -7 -19  -15.34   10.66
   3  -7 -19   35.73   34.67
   3  -7 -18    0.38    9.76
   3  -7 -18   73.83   32.33
   3  -7 -17   -5.41    7.83
  -3   7  17   57.07   21.90
   3  -7 -16    8.21   11.59
   3  -7 -16   35.87   40.10
  -3   7  16    7.71   21.91
   3  -7 -15    8.52   11.39
   3  -7 -15   17.89   23.68
  -3   7  15    9.44   21.32
   3  -7 -14    3.40   10.75
   3  -7 -14   11.48   21.40
  -3   7  14   -4.20   18.20
   3  -7 -13   20.37   12.58
   3  -7 -13   18.08   23.25
  -3   7  13   10.40   29.81
   3  -7 -12    1.20    7.32
   3  -7 -12   17.23   28.49
  -3   7  12  -17.49   24.86
   3  -7 -11    8.94   11.46
   3  -7 -11  -26.83   26.32
  -3   7  11   -4.14   23.21
   3  -7 -10   91.35   36.81
   3  -7 -10   85.54   18.44
  -3   7  10  132.00   32.78
   3  -7  -9  -11.74   11.86
   3  -7  -9   12.92   22.26
  -3   7   9    7.86   12.87
   3  -7  -8   -2.94   13.65
   3  -7  -8   11.09   10.96
  -3   7   8  -11.15   12.18
   3  -7  -7  181.90   22.07
   3  -7  -7  180.32   24.55
  -3   7   7  171.18   22.23
   3  -7  -6   65.73   11.41
   3  -7  -6   64.95   18.00
  -3   7   6  117.70   16.15
   3  -7  -5  918.22   61.45
   3  -7  -5 1135.88   60.05
  -3   7   5 1022.22   74.04
   3  -7  -4 1064.64   49.36
   3  -7  -4  904.98   57.75
  -3   7   4 1114.83   71.05
   3  -7  -3  334.91   29.49
   3  -7  -3  345.93   36.21
  -3   7   3  313.11   23.08
  -3   7   3  367.01   31.94
   3  -7  -2    5.90   13.15
   3  -7  -2   11.36   12.47
  -3   7   2    7.09    7.88
  -3   7   2   -0.38   13.83
   3  -7  -1    2.58   11.65
   3  -7  -1    0.43    8.97
  -3   7   1   16.76    9.45
  -3   7   1   -4.80   14.00
   3  -7   0  106.51   22.00
   3  -7   0  120.95   16.86
  -3   7   0  142.05   24.42
  -3   7   0  197.73   13.66
   3  -7   1  198.42   20.74
   3  -7   1  212.83   17.62
  -3   7  -1  181.30   17.58
  -3   7  -1  216.60   12.34
   3  -7   2   -0.27    9.00
   3  -7   2    0.95    5.24
  -3   7  -2   -1.23    8.07
  -3   7  -2    8.93    5.54
   3  -7   3  239.98   27.48
  -3   7  -3  221.87   25.77
  -3   7  -3  241.46    8.27
   3  -7   4    2.22    9.43
  -3   7  -4  -17.14    8.96
   3  -7   5    1.50    9.80
  -3   7  -5    5.18   13.62
  -3   7  -6   -4.24    9.24
  -3   7  -7   87.00   21.27
  -3   7  -8   24.14   18.90
  -3   7  -9  551.45   38.28
  -3   7 -10   55.17   15.63
  -3   7 -11  709.96   66.90
  -3   7 -12   54.32   26.07
   3  -7  13    3.52    2.00
   3  -7  13    1.27    2.46
  -3   7 -13   14.25   19.82
   3  -7  14  647.64   23.85
   3  -7  14  592.31   20.41
  -3   7 -14  805.49   67.51
   3  -7  15   22.68    6.48
   3  -7  15   27.80    6.63
  -3   7 -15   69.11   23.17
   3  -7  16   11.68    4.90
   3  -7  16    7.11    7.26
  -3   7 -16    0.21   23.02
   3  -7  17    2.78    7.97
   3  -7  17   -2.63    4.96
  -3   7 -17   -0.97   21.31
   3  -7  18    5.73    9.54
  -3   7 -18    4.36   24.11
   3  -7  19   -7.51   10.23
  -3   7 -19    8.05   24.50
  -3   7 -20    0.05   26.20
  -3   6  20   42.62   30.22
  -3   6  19   -4.41   25.24
   3  -6 -18   39.93   32.00
  -3   6  18   -6.40   24.24
   3  -6 -17    1.55   28.29
  -3   6  17  -44.14   35.08
   3  -6 -16   54.17   39.36
   3  -6 -16    5.05    2.75
  -3   6  16  -11.49   31.44
   3  -6 -15   -2.48    3.32
   3  -6 -15   -2.62   36.87
  -3   6  15   -5.22   18.76
   3  -6 -14   -3.67    4.40
   3  -6 -14   15.47   32.09
  -3   6  14   40.83   18.08
   3  -6 -13    3.88    5.68
   3  -6 -13   16.02   19.36
  -3   6  13    1.54   16.53
   3  -6 -12   19.23   10.83
   3  -6 -12   16.15   19.61
  -3   6  12   17.58   26.17
   3  -6 -11    5.20   10.35
   3  -6 -11   34.17   17.96
  -3   6  11   39.13   24.47
   3  -6 -10   68.89    9.19
   3  -6 -10   78.90   20.96
  -3   6  10   64.88   28.05
   3  -6  -9   85.63   28.53
   3  -6  -9   23.72   12.98
  -3   6   9   70.93   16.52
   3  -6  -8   88.07   15.23
   3  -6  -8   66.07   30.67
  -3   6   8  104.97   18.10
   3  -6  -7   14.29   10.49
   3  -6  -7    5.80   20.19
  -3   6   7    8.41   11.76
   3  -6  -6   12.31   20.23
   3  -6  -6   17.52   10.42
  -3   6   6   18.75   11.90
   3  -6  -5   -3.76   10.19
   3  -6  -5    8.35   17.30
  -3   6   5  -14.00   15.35
   3  -6  -4   -6.83   17.03
   3  -6  -4   13.20    6.88
  -3   6   4    8.10   14.91
   3  -6  -3 1248.53   69.12
   3  -6  -3 1197.59   65.92
  -3   6   3 1271.97   72.23
  -3   6   3 1356.80   75.55
   3  -6  -2 4215.37  249.36
   3  -6  -2 4617.38  249.48
  -3   6   2 3812.58  223.32
  -3   6   2 4078.48  207.77
   3  -6  -1   34.98   14.58
   3  -6  -1   11.03   14.34
  -3   6   1   35.33   14.15
  -3   6   1   38.26   10.34
   3  -6   0  722.18   40.97
   3  -6   0  742.78   35.84
  -3   6   0  765.01   34.95
  -3   6   0  719.36   44.70
   3  -6   1  201.26   16.49
   3  -6   1  189.21   14.74
  -3   6  -1  217.48   13.88
   3  -6   2  329.27   28.50
  -3   6  -2  314.50   19.13
  -3   6  -2  275.97   11.94
   3  -6   3   60.22   10.84
  -3   6  -3   56.74    3.73
  -3   6  -3   44.58   10.12
  -3   6  -3   47.87    3.56
   3  -6   4   16.64    9.91
  -3   6  -4   19.55   14.73
  -3   6  -5  131.83   15.31
  -3   6  -6  534.01   43.05
  -3   6  -7 1156.56   54.32
  -3   6  -8   67.42   13.07
  -3   6  -9   77.19   20.51
   3  -6  10    7.26    2.51
  -3   6 -10   18.04   16.64
   3  -6  11   -1.77    4.82
  -3   6 -11  -13.62   16.10
   3  -6  12   21.46    7.85
  -3   6 -12   19.60   19.71
   3  -6  13  662.39   29.09
  -3   6 -13  761.52   47.77
   3  -6  14    3.34    7.62
  -3   6 -14  -12.39   13.00
   3  -6  15    8.78    9.11
  -3   6 -15   -2.95   13.93
   3  -6  16  240.83   22.78
  -3   6 -16  332.68   32.17
   3  -6  17   16.29   12.08
  -3   6 -17   -2.79   23.45
   3  -6  18   19.95   12.88
  -3   6 -18    2.44   25.80
   3  -6  19   -5.30   13.58
  -3   6 -19   35.99   24.44
   3  -6  20    3.41   13.81
  -3   6 -20  -20.89   24.09
   3  -6  21   23.52   11.17
   3  -5 -21    2.46   33.20
  -3   5  21  -43.78   28.44
   3  -5 -20   16.16   28.25
  -3   5  18   14.52   23.48
   3  -5 -17   49.44   44.45
  -3   5  17   16.39   23.33
   3  -5 -16  -15.74   25.73
  -3   5  16  -19.88   31.30
   3  -5 -15   58.48   29.01
  -3   5  15   44.22   34.25
   3  -5 -14    5.30   20.34
  -3   5  14    0.24   16.77
   3  -5 -13   22.28   32.30
  -3   5  13    6.23   16.48
   3  -5 -12   29.98   30.63
  -3   5  12    9.60   25.45
   3  -5 -11  352.91   61.11
  -3   5  11  438.67   53.36
   3  -5 -10  293.53   14.33
   3  -5 -10  321.14   48.01
  -3   5  10  307.69   29.94
   3  -5  -9  810.31   35.25
   3  -5  -9  654.52   55.54
  -3   5   9  703.49   50.47
   3  -5  -8  456.31   23.32
   3  -5  -8  355.08   35.93
  -3   5   8  398.63   34.42
   3  -5  -7  198.53   16.39
   3  -5  -7  233.31   25.20
  -3   5   7  228.38   32.91
   3  -5  -6    6.27    8.62
   3  -5  -6   20.17   19.40
  -3   5   6   31.66   18.23
   3  -5  -5  125.03   26.42
   3  -5  -5  105.54   12.57
  -3   5   5  111.05   15.99
   3  -5  -4 1010.79   79.47
  -3   5   4  963.23   52.25
   3  -5  -3 1405.67   64.86
   3  -5  -3 1469.82   77.20
  -3   5   3 1384.29   54.82
  -3   5   3 1484.41   82.71
   3  -5  -2  196.35   26.70
   3  -5  -2  213.74   15.42
  -3   5   2  270.17   20.34
  -3   5   2  148.75   19.49
   3  -5  -1   73.10    9.96
  -3   5   1   88.48    9.47
   3  -5   0  448.06   21.53
   3  -5   0  466.35   20.43
  -3   5   0  421.98   20.55
  -3   5   0  510.41   26.93
  -3   5  -1  199.95   14.48
  -3   5  -1  197.36   14.04
   3  -5   2  386.95   30.26
  -3   5  -2  384.65   15.12
  -3   5  -2  366.57   20.54
  -3   5  -3   36.99    3.47
  -3   5  -3   30.35   14.29
  -3   5  -3   34.30    4.69
  -3   5  -4  316.21   27.36
  -3   5  -5   55.46   11.05
  -3   5  -6   74.85   12.02
   3  -5   7  513.66   10.14
  -3   5  -7  587.40   40.54
   3  -5   8  550.12   13.11
  -3   5  -8  477.82   19.85
  -3   5  -8  625.71   40.56
   3  -5   9  122.18    7.33
  -3   5  -9  102.95   12.91
  -3   5  -9  171.21   14.59
   3  -5  10  745.54   31.31
  -3   5 -10  776.42   38.40
  -3   5 -10  669.33   38.73
   3  -5  11  367.14   18.31
  -3   5 -11  337.17   23.66
  -3   5 -11  344.86   23.49
   3  -5  12   60.73   10.13
  -3   5 -12   57.81   12.71
  -3   5 -12   59.45   14.79
   3  -5  13  -23.73    9.81
  -3   5 -13   -4.21   13.40
  -3   5 -13   -4.65   10.85
   3  -5  14  318.87   25.16
  -3   5 -14  254.32   30.11
  -3   5 -14  330.63   27.13
   3  -5  15   53.17   13.93
  -3   5 -15   35.60   14.15
  -3   5 -15   29.01   17.59
   3  -5  16   19.28    8.98
  -3   5 -16    5.97   11.39
  -3   5 -16   19.38   13.57
   3  -5  17   63.57   12.52
  -3   5 -17   83.57   17.98
  -3   5 -17   41.63   22.89
   3  -5  18    8.20   15.76
  -3   5 -18   18.24   15.07
  -3   5 -18   30.12   22.11
   3  -5  19   17.57   16.75
  -3   5 -19  -21.00   24.36
  -3   5 -19   32.82   23.46
   3  -5  20  -37.29   16.89
  -3   5 -20   35.17   23.70
  -3   5 -20    2.98   15.78
   3  -5  21   -4.65   17.68
  -3   5 -21   19.85   25.67
  -3   5 -21  -14.13   16.99
  -3   4  20  -57.44   28.95
   3  -4 -19   20.24   27.08
  -3   4  19   13.92   22.70
   3  -4 -18   88.89   33.86
   3  -4 -17   31.55   24.19
  -3   4  17   13.83   21.54
   3  -4 -16    2.74   34.61
  -3   4  16   24.14   19.04
   3  -4 -15   -9.28   33.03
  -3   4  15   13.45   25.91
   3  -4 -14    1.12   30.59
  -3   4  14   16.95   26.27
   3  -4 -13  143.29   30.66
  -3   4  13  128.33   25.16
   3  -4 -12   10.97   17.42
  -3   4  12   -4.66   14.61
   3  -4 -11   18.70   19.29
  -3   4  11   16.80   23.17
   3  -4 -10  791.36   62.27
  -3   4  10  694.65   48.53
   3  -4  -9 2575.05  162.36
  -3   4   9 2421.00  149.15
   3  -4  -8 2335.30  149.76
   3  -4  -8 2417.15   92.81
  -3   4   8 2428.71  169.54
   3  -4  -7 2814.44  110.63
   3  -4  -7 2896.41  173.79
  -3   4   7 2843.86  162.72
   3  -4  -6  115.89   22.24
   3  -4  -6  126.86    9.89
  -3   4   6  128.00   28.00
   3  -4  -5   99.82   32.17
   3  -4  -5  167.16   11.41
  -3   4   5  122.83   26.42
   3  -4  -4   15.11   15.66
   3  -4  -4    6.98    6.19
  -3   4   4   15.58    8.93
  -3   4   4   -1.64    3.69
   3  -4  -3  280.25   30.89
   3  -4  -3  305.91   17.59
  -3   4   3  314.80   11.71
   3  -4  -2  898.29   35.01
   3  -4  -2  869.67   40.97
  -3   4   2  782.94   24.18
  -3   4   2  776.74   31.33
   3  -4  -1 5132.91  235.31
  -3   4   1 4794.19  215.32
  -3   4   1 5085.71  250.18
   3  -4   0   64.03   12.35
  -3   4   0   82.98   12.70
  -3   4   0   64.42    7.82
  -3   4  -1  262.24   14.46
  -3   4  -1  284.19   20.16
  -3   4  -2  475.74   14.23
  -3   4  -2  493.42   22.10
  -3   4  -3   12.81    6.97
  -3   4  -3    3.70    2.77
   3  -4   4  174.78    5.36
  -3   4  -4  173.24    8.10
  -3   4  -4  180.17   19.98
   3  -4   5  100.54    6.08
  -3   4  -5  115.80   12.19
  -3   4  -5  105.04    6.30
   3  -4   6  817.84   21.42
  -3   4  -6  808.33   37.97
  -3   4  -6  849.86   27.20
   3  -4   7  292.79   11.50
  -3   4  -7  286.06   18.25
   3  -4   8  848.12   29.72
  -3   4  -8  828.52   35.88
   3  -4   9 1585.78   59.49
  -3   4  -9 1425.53   67.72
   3  -4  10  364.34   20.82
  -3   4 -10  372.65   25.60
   3  -4  11   74.15   12.22
  -3   4 -11   81.30   15.97
   3  -4  12   96.22   14.18
  -3   4 -12   94.94   20.06
   3  -4  13    1.87   10.88
  -3   4 -13   -3.99    9.37
   3  -4  14   39.38   14.73
  -3   4 -14   29.95   19.55
   3  -4  15   18.75   15.16
  -3   4 -15   28.07   20.42
   3  -4  16    0.06   14.31
  -3   4 -16   -9.66   19.77
   3  -4  17   -5.97   16.99
  -3   4 -17  -13.51   24.07
  -3   4 -17   -9.74   14.78
   3  -4  18   12.45   16.35
  -3   4 -18   -9.88   14.25
  -3   4 -18   11.85   16.59
   3  -4  19   -4.32   12.37
  -3   4 -19   17.56   15.64
  -3   4 -19   37.63   27.15
   3  -4  20  -12.57   12.43
  -3   4 -20   -2.43   25.14
  -3   4 -20   55.81   23.00
   3  -4  21   12.07   23.47
  -3   4 -21   18.57   26.94
  -3   4 -21   49.44   21.57
   3  -4  22   19.54   23.91
   3  -3 -22  -13.33   37.67
  -3   3  22  -37.54   28.34
   3  -3 -21    0.13    9.81
   3  -3 -21  -49.41   29.55
  -3   3  21   27.82   21.88
   3  -3 -20  -26.65   30.93
  -3   3  20  -17.62   36.63
   3  -3 -19   89.89   49.36
  -3   3  19   12.03   38.52
   3  -3 -18    8.61   35.86
  -3   3  18    7.86   20.20
   3  -3 -17    3.79   33.25
  -3   3  17  -15.34   28.36
   3  -3 -16   35.12   23.81
  -3   3  16   38.73   32.00
   3  -3 -15   37.39   22.85
  -3   3  15   30.80   19.16
   3  -3 -14   10.77   17.88
  -3   3  14  -33.37   24.04
   3  -3 -13   31.95   19.57
  -3   3  13   41.48   17.81
   3  -3 -12   47.84   20.57
  -3   3  12   72.69   19.08
   3  -3 -11  187.10   28.29
  -3   3  11  230.50   38.22
   3  -3 -10   -0.28   15.10
  -3   3  10   24.98   14.14
   3  -3  -9   -9.26   13.65
  -3   3   9   -3.59   18.95
   3  -3  -8 3103.73  181.32
  -3   3   8 3052.90  174.80
   3  -3  -7  315.67   11.51
   3  -3  -7  337.86   29.06
  -3   3   7  382.50   37.88
   3  -3  -6  800.08   19.51
   3  -3  -6  936.96   64.80
  -3   3   6  802.10   45.40
   3  -3  -5   85.11   16.56
   3  -3  -5   76.61    5.55
  -3   3   5   56.55   20.28
   3  -3  -4   55.84   14.84
   3  -3  -4   58.56    4.25
  -3   3   4   48.95   11.38
   3  -3  -3 1159.19   32.03
  -3   3   3 1276.78   35.43
  -3   3   3 1180.81   52.74
  -3   3   2  380.83   19.16
  -3   3   2  437.34   15.86
  -3   3   1  780.41   20.98
  -3   3   1  805.06   28.81
  -3   3   0 2696.31  100.43
  -3   3   0 2708.55   95.69
  -3   3  -1 1900.89   55.49
   3  -3   2  539.47   19.56
  -3   3  -2  583.28   17.39
   3  -3   3    3.11    4.85
  -3   3  -3   -0.80    5.08
   3  -3   4  128.18    9.14
  -3   3  -4  133.59   10.27
   3  -3   5 1447.80   48.29
  -3   3  -5 1445.35   52.02
   3  -3   6 5515.71  262.24
  -3   3  -6 5656.65  274.36
   3  -3   7  570.06   25.74
  -3   3  -7  559.78   29.67
   3  -3   8   25.51    9.13
  -3   3  -8    0.46   10.80
   3  -3   9  917.85   35.50
  -3   3  -9  913.63   50.07
   3  -3  10  260.45   20.31
  -3   3 -10  209.40   25.26
   3  -3  11  411.58   20.85
  -3   3 -11  440.01   36.29
   3  -3  12    1.26    7.50
  -3   3 -12    2.06   10.05
   3  -3  13   -3.58   12.87
  -3   3 -13   15.12   17.00
   3  -3  14   -0.18   14.25
  -3   3 -14  -14.50   12.06
   3  -3  15   48.99   18.63
  -3   3 -15   11.92   23.26
   3  -3  16    9.96   16.32
  -3   3 -16   -5.22   21.25
   3  -3  17    4.56   17.19
  -3   3 -17   -0.73   23.02
   3  -3  18   -4.55   18.47
  -3   3 -18   16.69   25.20
   3  -3  19    5.65   19.82
  -3   3 -19   -1.17   17.45
   3  -3  20    2.56   13.57
  -3   3 -20   -7.48   27.52
   3  -3  21    0.02   15.24
  -3   3 -21  -11.59   32.81
   3  -3  22   -1.98   26.22
  -3   3 -22   30.32   26.00
   3  -2 -22    0.49    9.62
  -3   2  22  -36.01   33.51
   3  -2 -21  -68.00   30.52
   3  -2 -21    3.27   10.20
  -3   2  21  -10.33   32.88
   3  -2 -20  -50.42   27.23
   3  -2 -20   -1.84    9.92
  -3   2  20   36.26   19.67
   3  -2 -19   -2.34    8.41
   3  -2 -19   16.43   25.14
  -3   2  19    4.69   28.07
   3  -2 -18   25.09   26.63
   3  -2 -18   19.82    9.03
  -3   2  18   -0.68   31.54
   3  -2 -17   -2.83   24.41
   3  -2 -17   16.64    9.04
  -3   2  17   -3.02   19.19
   3  -2 -16  156.32   14.70
   3  -2 -16  136.60   36.49
  -3   2  16  128.72   42.84
   3  -2 -15   35.30   22.22
  -3   2  15    5.18   19.12
   3  -2 -14   11.64   18.39
  -3   2  14   -3.05   15.36
   3  -2 -13   12.02   16.47
  -3   2  13  -17.84   21.35
   3  -2 -12  203.61   29.15
  -3   2  12  192.74   27.40
   3  -2 -11 2063.19  139.45
  -3   2  11 2209.87  159.56
   3  -2 -10   19.31   16.37
  -3   2  10   14.86   13.25
   3  -2  -9    5.27   14.07
  -3   2   9    5.44   17.62
   3  -2  -8    9.95   13.58
  -3   2   8    7.25   11.35
   3  -2  -7 4439.33  135.37
  -3   2   7 5159.81  275.89
  -3   2   6 8001.13  550.54
  -3   2   5  510.56   45.80
  -3   2   4 1148.24   68.96
  -3   2   3   16.70   10.28
  -3   2   3    0.32    2.92
  -3   2   1 2508.39   91.95
   3  -2   0  365.83   16.57
  -3   2   0  682.14   26.10
   3  -2   1 1526.49   45.11
  -3   2  -1 1206.99   40.39
   3  -2   2 1917.84   76.96
  -3   2  -2 2238.48   82.57
   3  -2   3 1157.10   43.80
  -3   2  -3 1682.08   60.97
   3  -2   4   11.78    5.33
  -3   2  -4    3.14    5.91
   3  -2   5  379.66   22.92
  -3   2  -5  344.68   18.19
   3  -2   6  567.48   23.48
  -3   2  -6  567.18   33.50
   3  -2   7  105.72   11.21
  -3   2  -7  106.13   12.39
   3  -2   8 3779.87  193.39
  -3   2  -8 3649.04  201.26
   3  -2   9   53.43   13.83
  -3   2  -9   40.67   16.95
   3  -2  10  517.24   34.72
  -3   2 -10  519.95   41.42
   3  -2  11  925.95   43.93
  -3   2 -11  923.89   50.88
   3  -2  12  420.86   26.87
  -3   2 -12  468.18   45.89
   3  -2  13   25.33   16.38
  -3   2 -13   29.29   21.44
   3  -2  14    8.75   16.79
  -3   2 -14   13.40   21.40
   3  -2  15   10.64   18.32
  -3   2 -15   18.74   24.29
   3  -2  16   11.97   20.70
  -3   2 -16   41.70   27.02
   3  -2  17   23.87   20.99
  -3   2 -17   -0.20   27.14
   3  -2  18   10.33   21.07
  -3   2 -18   -1.94   27.34
   3  -2  19   11.84   24.39
  -3   2 -19   22.75   21.36
   3  -2  20   18.13   17.60
  -3   2 -20    9.88   34.88
   3  -2  21   22.22   19.74
  -3   2 -21   49.08   26.85
   3  -2  22    6.17   29.21
  -3   2 -22   43.74   39.60
   3  -1 -22    3.61   10.35
  -3   1  22   23.74   32.90
   3  -1 -21    1.40    9.04
  -3   1  21   -6.26   19.40
   3  -1 -20   -0.33    8.62
  -3   1  20  -12.06   28.58
   3  -1 -19   -1.20    8.49
  -3   1  19   -3.92   17.99
   3  -1 -18   17.76    8.78
  -3   1  18   19.36   19.10
   3  -1 -17   13.20    8.16
  -3   1  17   -4.26   28.94
   3  -1 -16    9.29    7.94
  -3   1  16   20.00   17.71
   3  -1 -15  166.56   13.11
  -3   1  15  118.93   41.51
   3  -1 -14    0.37    6.09
  -3   1  14   11.57   14.47
   3  -1 -13    1.67    5.32
  -3   1  13   -3.88   21.20
   3  -1 -12   35.90    5.96
  -3   1  12   36.40   16.22
   3  -1 -11 1185.45   40.38
  -3   1  11 1130.36   92.76
   3  -1 -10  321.51   11.78
  -3   1  10  304.34   27.94
   3  -1  -9 2223.26   69.53
  -3   1   9 2346.11  125.06
   3  -1  -8  346.80   11.77
  -3   1   8  356.17   41.58
   3  -1  -7  368.41   11.22
  -3   1   7  304.98   39.42
  -3   1   6  389.58   38.54
  -3   1   5 1509.59   30.60
  -3   1   5  793.01   60.35
  -3   1   4  668.58   15.46
  -3   1   3 1649.83   79.74
   3  -1  -2  182.85   12.48
  -3   1   2  168.73   13.01
   3  -1  -1   45.63   12.06
  -3   1   1   45.59    8.75
   3  -1   0 1034.83   47.58
  -3   1   0 1054.24   37.36
   3  -1   1  191.15   18.37
  -3   1  -1  194.43   13.78
   3  -1   2 4807.28  243.49
  -3   1  -2 4653.55  215.76
   3  -1   3 1019.16   52.75
  -3   1  -3 1020.53   52.75
   3  -1   4   -1.62    7.01
  -3   1  -4    4.20   11.67
   3  -1   5  399.33   30.77
  -3   1  -5  466.91   24.61
   3  -1   6   54.17   15.75
  -3   1  -6   48.19   16.15
   3  -1   7 4409.56  225.27
  -3   1  -7 4712.35  266.91
   3  -1   8  156.99   14.99
  -3   1  -8  186.72   25.74
   3  -1   9  142.94   21.96
  -3   1  -9  143.52   26.58
   3  -1  10    6.59   13.05
  -3   1 -10   -6.97   15.58
   3  -1  11  235.09   20.11
  -3   1 -11  256.70   23.74
   3  -1  12   87.66   15.24
  -3   1 -12  124.87   27.21
   3  -1  13  297.21   25.18
  -3   1 -13  308.26   45.55
   3  -1  14    5.98   16.69
  -3   1 -14   -4.87   13.83
   3  -1  15    3.35   19.66
  -3   1 -15  -31.74   25.29
   3  -1  16  -11.37   19.51
  -3   1 -16    5.83   17.07
   3  -1  17   43.44   25.39
  -3   1 -17   19.45   34.05
   3  -1  18    9.43   15.45
  -3   1 -18    6.36   20.06
   3  -1  19   -5.38   15.30
  -3   1 -19   23.71   29.32
   3  -1  20   70.59   23.14
  -3   1 -20   53.23   45.27
   3  -1  21    0.49   18.09
  -3   1 -21  -10.68   24.15
   3  -1  22    2.18   27.65
  -3   1 -22   -0.36   37.73
   3   0 -22    2.09    6.81
  -3   0  22   22.52   20.82
   3   0 -21   -1.51    9.55
  -3   0  21    4.04   27.69
   3   0 -20    1.39    9.56
  -3   0  20   24.83   18.61
   3   0 -19    0.55    8.92
  -3   0  19   -1.23   25.14
   3   0 -18   -1.19    8.60
  -3   0  18    7.72   25.78
   3   0 -17    1.32    8.71
  -3   0  17    8.75   16.48
   3   0 -16  119.96   13.40
  -3   0  16  151.63   38.70
   3   0 -15   -0.93    7.49
  -3   0  15   -9.56   14.78
   3   0 -14  244.74   15.67
  -3   0  14  246.81   43.64
   3   0 -13  107.17    9.45
  -3   0  13   92.04   30.20
   3   0 -12   28.30    7.08
  -3   0  12   11.35   14.62
   3   0 -11  177.08   10.73
  -3   0  11  155.93   31.44
   3   0 -10 1834.95   66.40
  -3   0  10 2117.53  111.19
   3   0  -9 3950.48  167.88
  -3   0   9 3815.52  226.68
   3   0  -8 5440.69  244.90
  -3   0   8 5610.12  325.40
   3   0  -7  665.53   25.87
  -3   0   7  675.23   21.63
  -3   0   7  603.90   42.71
   3   0  -6 1241.99   38.48
  -3   0   6 1371.82   41.06
  -3   0   5   83.87    7.67
  -3   0   5   66.49   16.55
  -3   0   4  189.49   12.78
  -3   0   4  201.70   20.87
   3   0  -3  176.16   12.59
  -3   0   3  156.59   12.94
   3   0  -2   49.48    8.86
  -3   0   2   57.16   14.09
   3   0  -1 2048.54   92.34
  -3   0   1 2018.97   76.55
   3   0   0  202.50   21.78
  -3   0   0  238.60   16.32
   3   0   1 1061.01   56.85
  -3   0  -1 1006.15   41.82
   3   0   2   70.62   10.27
  -3   0  -2   80.16   17.67
   3   0   3   96.42   17.66
  -3   0  -3   84.45   12.38
   3   0   4  596.52   40.75
  -3   0  -4  653.53   44.44
   3   0   5 1001.96   59.11
  -3   0  -5 1013.91   47.61
   3   0   6 4460.61  259.69
  -3   0  -6 4596.08  241.73
   3   0   7 4333.66  227.76
  -3   0  -7 4324.05  262.84
   3   0   8  847.12   61.79
  -3   0  -8  950.54   51.87
   3   0   9  197.18   19.94
  -3   0  -9  251.03   24.10
   3   0  10   34.71   18.68
  -3   0 -10   35.35   15.95
   3   0  11  507.04   44.78
  -3   0 -11  505.37   53.60
   3   0  12  155.63   18.79
  -3   0 -12  132.80   22.40
   3   0  13   75.62   16.51
  -3   0 -13   62.77   19.92
   3   0  14   53.42   15.64
  -3   0 -14   41.48   31.12
   3   0  15    9.92   14.83
  -3   0 -15   41.30   19.63
   3   0  16   15.77   16.38
  -3   0 -16   54.98   32.59
   3   0  17    8.41   15.64
  -3   0 -17    1.25   20.17
   3   0  18   10.07   15.71
  -3   0 -18  -37.79   31.46
   3   0  19   17.44   18.43
  -3   0 -19    9.29   23.67
   3   0  20   11.50   21.13
  -3   0 -20   34.98   26.48
   3   0  21   -2.45   33.74
  -3   0 -21   81.54   43.62
   3   0  22   28.76   35.65
   3   1 -22   -1.19   10.70
   3   1 -21    2.17    7.07
  -3  -1  21   -4.54   27.73
   3   1 -20   -0.90   10.71
  -3  -1  20   20.84   18.22
   3   1 -19   -2.52    9.56
  -3  -1  19    8.09   26.17
   3   1 -18   -2.40    9.41
  -3  -1  18    4.85   16.10
   3   1 -17   28.38   10.93
  -3  -1  17   31.87   28.78
   3   1 -16    8.71    9.35
  -3  -1  16   21.60   24.33
   3   1 -15   57.58   10.94
  -3  -1  15   41.64   18.55
   3   1 -14   51.92    7.31
  -3  -1  14   32.36   25.80
   3   1 -13   60.24   10.20
  -3  -1  13   62.95   17.73
   3   1 -12   77.44   10.65
  -3  -1  12   89.48   26.03
   3   1 -11   11.38    7.74
  -3  -1  11   18.78   19.61
   3   1 -10 1376.01   58.87
  -3  -1  10 1420.59   80.42
   3   1  -9   11.45    8.03
  -3  -1   9    7.61    7.85
  -3  -1   9   11.03   11.05
   3   1  -8    1.60    7.78
  -3  -1   8   -1.13    6.41
  -3  -1   8   12.93   10.35
  -3  -1   8   10.32   11.67
   3   1  -7   57.25   11.09
  -3  -1   7   91.07    9.80
  -3  -1   7   59.81    9.44
   3   1  -6   22.26    6.81
  -3  -1   6   16.16    8.76
  -3  -1   6   19.07    8.30
  -3  -1   5  437.17   23.41
  -3  -1   5  350.34   19.48
   3   1  -4 1084.97   53.31
  -3  -1   4 1065.50   42.57
  -3  -1   4 1130.42   52.29
   3   1  -3  323.30   17.05
  -3  -1   3  336.41   17.99
  -3  -1   3  394.71   26.56
   3   1  -2 1104.78   55.06
  -3  -1   2 1215.79   58.86
   3   1  -1   15.21    8.14
  -3  -1   1   17.66    8.50
   3   1   0 3100.35  139.91
  -3  -1   0 3636.50  179.61
   3   1   1 1959.42   87.34
  -3  -1  -1 1987.31   87.44
   3   1   2 1912.31  102.06
  -3  -1  -2 1917.96  103.61
   3   1   3 1550.21   69.58
  -3  -1  -3 1539.61   70.59
   3   1   4 3524.26  173.14
  -3  -1  -4 3557.50  179.48
   3   1   5  338.89   34.28
  -3  -1  -5  331.78   35.39
   3   1   6  527.97   42.20
  -3  -1  -6  518.28   46.66
   3   1   7  301.35   24.20
  -3  -1  -7  335.81   26.29
   3   1   8  217.95   30.79
  -3  -1  -8  244.34   24.16
   3   1   9  160.82   18.40
  -3  -1  -9  123.59   22.05
   3   1  10  542.73   36.27
  -3  -1 -10  537.70   58.39
   3   1  11  187.73   32.08
  -3  -1 -11  189.69   26.25
   3   1  12   25.67   21.56
  -3  -1 -12   31.00   18.10
   3   1  13  319.69   43.85
  -3  -1 -13  318.81   55.59
   3   1  14    6.04   14.30
  -3  -1 -14   18.95   18.34
   3   1  15   13.94   15.73
  -3  -1 -15    2.84   29.09
   3   1  16   -4.16   15.39
  -3  -1 -16   16.38   20.17
   3   1  17    7.09   15.63
  -3  -1 -17  -33.23   31.79
   3   1  18    8.51   17.16
  -3  -1 -18   -9.35   22.00
   3   1  19    4.49   30.00
  -3  -1 -19   29.04   39.71
   3   1  20   19.97   32.92
  -3  -1 -20  -41.76   26.57
   3   1  21   16.17   30.38
  -3  -1 -21  -17.83   26.62
   3   2 -21    7.05    7.93
  -3  -2  21    0.12   18.07
   3   2 -20    2.39   11.56
  -3  -2  20    8.63   26.31
   3   2 -19    4.98   11.22
  -3  -2  19   -7.34   16.85
   3   2 -18    7.22   11.20
  -3  -2  18   13.48   25.95
   3   2 -17   28.12   12.50
  -3  -2  17   14.06   17.66
   3   2 -16    6.24    7.07
  -3  -2  16   -2.40   22.66
   3   2 -15    0.15    6.52
  -3  -2  15   27.06   20.42
   3   2 -14   23.22   10.96
  -3  -2  14   40.10   15.14
   3   2 -13    5.32    9.04
  -3  -2  13   -8.14    7.65
  -3  -2  13   -1.30   19.38
   3   2 -12   43.09   11.88
  -3  -2  12   31.56   22.45
  -3  -2  12   27.71   13.48
   3   2 -11   50.36   12.33
  -3  -2  11   71.76   25.60
  -3  -2  11   67.35   14.62
   3   2 -10   47.08   12.45
  -3  -2  10   44.31    9.31
  -3  -2  10   50.41   13.93
  -3  -2  10   49.87    7.78
   3   2  -9 1806.26   91.34
  -3  -2   9 1833.04   90.80
  -3  -2   9 1637.20   78.18
  -3  -2   9 2182.75  110.56
   3   2  -8   87.13    9.95
  -3  -2   8  135.30   16.20
  -3  -2   8  113.15   13.60
   3   2  -7   90.74   16.73
  -3  -2   7  100.32    9.78
  -3  -2   7  113.39   10.18
   3   2  -6   -3.18    7.12
  -3  -2   6   -5.32    6.72
  -3  -2   6   -8.96    9.31
   3   2  -5  106.48   10.75
  -3  -2   5  111.37   10.78
  -3  -2   5   90.41    9.88
   3   2  -4  212.11   19.08
  -3  -2   4  211.86   13.35
  -3  -2   4  211.16   21.65
   3   2  -3  802.32   33.92
  -3  -2   3  841.74   36.79
  -3  -2   3  834.30   47.31
   3   2  -2  148.76   18.67
  -3  -2   2  135.68   15.07
  -3  -2   2  131.92   18.53
   3   2  -1   36.94    9.40
  -3  -2   1   50.71    9.90
   3   2   0  435.49   34.81
  -3  -2   0  468.51   27.29
   3   2   1  182.72   16.16
  -3  -2  -1  269.85   27.03
   3   2   2  231.88   18.08
  -3  -2  -2  282.82   28.77
   3   2   3  143.22   16.38
  -3  -2  -3  203.60   27.37
   3   2   4 1366.24   65.09
  -3  -2  -4 1405.15   88.19
   3   2   5  227.92   29.45
  -3  -2  -5  225.96   33.25
   3   2   6   16.34   10.71
  -3  -2  -6   -1.99   18.47
   3   2   7  275.77   23.88
  -3  -2  -7  274.56   37.99
   3   2   8  963.34   54.14
  -3  -2  -8 1030.09   59.41
   3   2   9  244.26   37.47
  -3  -2  -9  277.41   29.46
   3   2  10   24.60   14.02
  -3  -2 -10   47.29   25.52
   3   2  11    7.77   13.14
  -3  -2 -11   12.27   15.87
   3   2  12  147.76   22.08
  -3  -2 -12  128.59   41.00
   3   2  13   11.66   24.07
  -3  -2 -13   25.59   18.71
   3   2  14  -15.67   21.85
  -3  -2 -14   20.67   26.62
   3   2  15   16.76   23.54
  -3  -2 -15  -16.57   19.06
   3   2  16   27.41   28.60
  -3  -2 -16   17.30   36.45
   3   2  17   -4.59   25.95
  -3  -2 -17    7.01   23.07
   3   2  18   12.70   35.37
  -3  -2 -18  112.36   46.07
   3   2  19   24.13   33.73
  -3  -2 -19  -58.68   30.63
   3   2  20  -28.88   32.19
  -3  -2 -20   30.71   44.43
   3   2  21   -5.14   33.07
  -3  -2 -21    9.58   28.08
   3   3 -21  -11.17   14.17
  -3  -3  21   -1.87   18.19
  -3  -3  21  -12.23   27.23
   3   3 -20   -1.51   12.92
  -3  -3  20    2.42   16.38
  -3  -3  20    7.99   16.67
   3   3 -19   -1.40   12.57
  -3  -3  19   -7.45   23.85
  -3  -3  19    6.91   15.30
   3   3 -18   24.57   15.14
  -3  -3  18   40.34   17.39
  -3  -3  18   17.43   18.79
   3   3 -17   11.61   13.71
  -3  -3  17   14.93   15.31
  -3  -3  17   16.94   24.10
   3   3 -16   -1.65    7.82
  -3  -3  16  -15.05   20.55
  -3  -3  16    7.68    8.62
   3   3 -15    4.15    7.80
  -3  -3  15  -33.84   21.12
  -3  -3  15   -9.26    8.37
   3   3 -14   -1.40   11.43
  -3  -3  14    4.48   11.72
  -3  -3  14  -28.04   19.92
   3   3 -13   -0.83   10.93
  -3  -3  13    1.02   18.76
  -3  -3  13    2.41   11.56
   3   3 -12    7.37   12.11
  -3  -3  12  -20.04   13.15
  -3  -3  12    2.21    7.05
   3   3 -11   96.34   12.11
  -3  -3  11  119.35   17.28
  -3  -3  11   74.14   11.36
  -3  -3  11  105.16   16.06
   3   3 -10   61.93   15.86
  -3  -3  10   68.42    9.54
  -3  -3  10   62.04   17.11
  -3  -3  10   86.48   14.65
   3   3  -9  230.38   16.97
  -3  -3   9  254.49   21.75
  -3  -3   9  223.25   23.56
   3   3  -8 1708.64   93.99
  -3  -3   8 1791.99   85.93
  -3  -3   8 1566.27   86.70
   3   3  -7 2189.94  107.79
  -3  -3   7 2487.71  106.07
  -3  -3   7 2101.13  116.18
  -3  -3   6 1177.90   48.98
  -3  -3   6 1106.41   62.45
   3   3  -5  481.70   23.33
  -3  -3   5  463.56   23.48
  -3  -3   5  420.04   24.26
   3   3  -4  102.36   14.85
  -3  -3   4   73.95   11.63
  -3  -3   4  114.80   13.09
   3   3  -3  209.22   14.15
  -3  -3   3  186.62   14.83
  -3  -3   3  203.71   18.81
   3   3  -2   44.58   14.29
  -3  -3   2   35.44    9.58
  -3  -3   2   41.66   11.53
   3   3  -1 1065.11   62.90
  -3  -3   1 1126.63   58.07
  -3  -3   1 1001.67   64.11
   3   3   0  262.69   20.29
  -3  -3   0  301.30   28.74
   3   3   1   29.61    9.51
  -3  -3  -1   16.56   16.01
   3   3   2  241.31   18.30
  -3  -3  -2  211.96   29.45
   3   3   3  664.54   35.44
  -3  -3  -3  689.50   53.75
   3   3   4  472.25   44.06
  -3  -3  -4  517.91   33.29
   3   3   5  127.32   25.56
  -3  -3  -5  158.02   18.81
   3   3   6  227.14   23.10
  -3  -3  -6  302.99   25.51
   3   3   7  654.44   56.72
  -3  -3  -7  726.29   65.04
   3   3   8  539.48   38.95
  -3  -3  -8  579.75   44.05
   3   3   9  164.31   22.41
  -3  -3  -9  191.27   26.78
   3   3  10   56.51   26.27
  -3  -3 -10   61.41   31.55
   3   3  11   51.93   27.62
  -3  -3 -11   73.82   22.89
   3   3  12    5.88   14.51
  -3  -3 -12    2.45   27.07
   3   3  13   12.76   17.38
  -3  -3 -13   31.22   21.29
   3   3  14  -16.22   17.75
  -3  -3 -14  -18.92   32.91
   3   3  15    9.96   17.65
  -3  -3 -15    6.27   21.62
   3   3  16   22.04   19.41
  -3  -3 -16   -4.81   36.19
   3   3  17   12.09   19.39
  -3  -3 -17   -2.63   25.25
   3   3  18   -1.25   20.41
  -3  -3 -18   41.64   41.17
   3   3  19  161.83   36.91
  -3  -3 -19  161.30   48.57
   3   3  20   96.92   34.44
  -3  -3 -20  132.79   43.53
   3   4 -20    9.70   15.61
  -3  -4  20   12.90    9.14
  -3  -4  20  -28.44   16.90
   3   4 -19    0.78   15.71
  -3  -4  19    6.26    8.46
  -3  -4  19    1.25   24.17
   3   4 -18   -4.60   15.12
  -3  -4  18    9.08    8.66
  -3  -4  18    1.23   23.37
   3   4 -17   -6.51   15.76
  -3  -4  17   10.96   12.72
  -3  -4  17   14.77   14.75
   3   4 -16   63.43   20.97
  -3  -4  16   83.80   29.33
  -3  -4  16   64.44   17.07
   3   4 -15    6.35   10.37
  -3  -4  15   10.75   12.73
  -3  -4  15   58.21   22.02
   3   4 -14    3.55    9.39
  -3  -4  14   16.32   13.33
  -3  -4  14    0.11    7.83
   3   4 -13   -1.87   14.63
  -3  -4  13  -11.67   21.61
  -3  -4  13   -4.58   11.81
   3   4 -12  192.75   27.90
  -3  -4  12  302.21   35.48
  -3  -4  12  230.62   19.60
  -3  -4  12  196.62   16.10
   3   4 -11  448.31   29.87
  -3  -4  11  417.45   27.94
  -3  -4  11  592.17   56.98
  -3  -4  11  552.39   34.76
   3   4 -10  323.79   32.01
  -3  -4  10  182.46   29.20
  -3  -4  10  352.21   20.21
  -3  -4  10  340.93   23.14
   3   4  -9  222.54   28.85
  -3  -4   9  239.61   22.10
  -3  -4   9  204.31   17.54
   3   4  -8  209.38   18.47
  -3  -4   8  176.32   20.36
  -3  -4   8  188.02   18.42
   3   4  -7   10.26   12.11
  -3  -4   7   49.34   11.61
  -3  -4   7   70.98    9.46
   3   4  -6   22.26   11.98
  -3  -4   6   16.45    8.27
  -3  -4   6   17.54   10.09
   3   4  -5   -1.19    6.63
  -3  -4   5  -14.29    9.19
  -3  -4   5    7.15   11.00
   3   4  -4   60.86    9.32
  -3  -4   4   63.50   15.46
  -3  -4   4   75.60   19.82
   3   4  -3    4.74   11.40
  -3  -4   3    3.44   12.10
  -3  -4   3   21.02   15.88
   3   4  -2  400.47   30.32
  -3  -4   2  371.16   40.39
  -3  -4   2  420.82   33.20
   3   4  -1  304.03   20.44
  -3  -4   1  365.50   35.42
  -3  -4   1  279.03   28.82
   3   4   0    1.09    9.14
  -3  -4   0    4.81   14.14
  -3  -4   0    5.51   11.55
   3   4   1  284.84   19.57
  -3  -4  -1  280.32   30.87
   3   4   2 1133.99   58.28
  -3  -4  -2 1205.45   62.49
   3   4   3  214.18   28.19
  -3  -4  -3  220.81   20.64
   3   4   4  164.12   26.47
  -3  -4  -4  137.77   29.51
   3   4   5   63.97   14.57
  -3  -4  -5   66.90   23.97
   3   4   6  210.62   31.63
  -3  -4  -6  215.23   25.77
   3   4   7  152.65   20.99
  -3  -4  -7  183.36   23.22
   3   4   8  763.14   65.56
  -3  -4  -8  691.61   73.30
   3   4   9   17.78   13.33
  -3  -4  -9  -14.60   15.51
   3   4  10   65.91   19.86
  -3  -4 -10   88.94   35.89
   3   4  11    6.12   15.35
  -3  -4 -11   24.03   19.74
   3   4  12   35.09   27.81
  -3  -4 -12   45.93   34.03
   3   4  13    5.51   24.65
  -3  -4 -13    1.15   19.65
   3   4  14    3.98   27.21
  -3  -4 -14   24.32   34.89
   3   4  15   -0.68   19.51
  -3  -4 -15  -40.53   24.20
   3   4  16   -5.80   18.33
  -3  -4 -16   12.45   34.20
   3   4  17  -41.67   24.22
  -3  -4 -17  -26.18   30.67
   3   4  18   24.46   22.66
  -3  -4 -18   -3.57   30.29
   3   4  19   38.77   26.60
  -3  -4 -19    7.79   52.87
   3   5 -19   -0.42   17.53
  -3  -5  19   11.88   12.91
  -3  -5  19    1.97   23.68
   3   5 -18   -3.11   19.55
  -3  -5  18   45.01   14.13
  -3  -5  18    1.40   25.85
   3   5 -17    0.74   18.44
  -3  -5  17    7.35   22.56
  -3  -5  17   15.57    8.92
   3   5 -16   27.57   18.35
  -3  -5  16   26.35   22.54
  -3  -5  16    4.19   13.46
   3   5 -15   14.07   15.56
  -3  -5  15   -7.08   11.70
  -3  -5  15   -2.65   19.42
   3   5 -14  129.47   28.36
  -3  -5  14  219.29   23.12
  -3  -5  14   68.96   34.26
   3   5 -13   13.90   12.08
  -3  -5  13    6.93   23.94
  -3  -5  13   18.15   14.20
  -3  -5  13   25.76   12.76
   3   5 -12   89.80   25.67
  -3  -5  12  127.00   24.14
  -3  -5  12  121.05   29.67
  -3  -5  12  101.54   19.15
   3   5 -11  576.06   57.58
  -3  -5  11  728.66   46.86
  -3  -5  11  604.18   60.66
  -3  -5  11  773.84   53.60
   3   5 -10    5.49   11.82
  -3  -5  10   17.04   13.12
  -3  -5  10    7.41   17.47
   3   5  -9  243.10   22.94
  -3  -5   9  195.18   25.34
  -3  -5   9  223.13   21.65
   3   5  -8   -9.28   11.18
  -3  -5   8   -5.70   12.72
  -3  -5   8    4.76   10.93
   3   5  -7   78.16   10.79
  -3  -5   7   78.30   10.86
  -3  -5   7   55.79   14.50
   3   5  -6   17.83    7.97
  -3  -5   6   23.64   13.33
  -3  -5   6   15.31   17.99
   3   5  -5    3.45   11.07
  -3  -5   5    8.90   12.42
  -3  -5   5    5.69   16.62
   3   5  -4    0.28   11.12
  -3  -5   4    7.71   12.65
  -3  -5   4    5.09   16.27
   3   5  -3   62.48   16.92
  -3  -5   3   80.47   12.15
  -3  -5   3  115.08   16.10
   3   5  -2   -5.33    7.59
  -3  -5   2    9.88   12.09
  -3  -5   2    9.26    8.71
   3   5  -1   79.11   13.28
  -3  -5   1  126.77   26.73
  -3  -5   1  123.69   21.19
   3   5   0  137.77   16.52
  -3  -5   0  154.55   20.65
  -3  -5   0  166.59   25.54
   3   5   1   10.05    9.89
  -3  -5  -1   25.02   16.56
  -3  -5  -1   17.77   14.67
   3   5   2   11.03   15.35
  -3  -5  -2   11.27   12.97
  -3  -5  -2   -5.47   10.73
   3   5   3  341.03   39.51
  -3  -5  -3  400.09   42.71
   3   5   4  135.54   18.37
  -3  -5  -4  122.04   29.22
   3   5   5   31.47   21.16
  -3  -5  -5   36.49   16.00
   3   5   6   79.33   17.33
  -3  -5  -6   56.78   29.16
   3   5   7   95.29   29.37
  -3  -5  -7  107.24   22.73
   3   5   8  135.39   21.93
  -3  -5  -8  132.78   40.40
   3   5   9    9.05   22.84
  -3  -5  -9   18.14   19.14
   3   5  10   48.33   27.24
  -3  -5 -10   18.68   33.48
   3   5  11   45.97   19.94
  -3  -5 -11   31.10   23.12
   3   5  12   51.37   20.04
  -3  -5 -12    0.34   39.71
   3   5  13   43.33   20.96
  -3  -5 -13   40.67   25.35
   3   5  14    2.33   19.95
  -3  -5 -14  -71.81   37.25
   3   5  15    5.32   32.94
  -3  -5 -15   52.59   27.83
   3   5  16   -0.66   30.84
  -3  -5 -16  -20.56   39.87
   3   5  17   56.82   33.35
  -3  -5 -17  -18.73   29.09
   3   5  18   -9.11   33.80
  -3  -5 -18   -8.06   29.33
   3   6 -18    5.81   12.57
  -3  -6  18   -3.55   12.93
  -3  -6  18   36.99   21.89
   3   6 -17    2.55   12.08
  -3  -6  17   15.17   20.00
  -3  -6  17   -5.48   12.53
   3   6 -16   73.01   18.54
  -3  -6  16  115.50   14.04
  -3  -6  16   97.08   20.70
   3   6 -15   41.83   24.48
  -3  -6  15   65.15   17.38
  -3  -6  15   61.22   27.54
   3   6 -14   77.82   26.14
  -3  -6  14   83.91   32.68
  -3  -6  14   84.47   19.16
   3   6 -13   13.93   20.28
  -3  -6  13   11.56    9.45
  -3  -6  13   21.83   21.24
  -3  -6  13   -8.40   21.03
   3   6 -12   -7.51   12.78
  -3  -6  12   11.48   11.86
  -3  -6  12    0.33   13.93
  -3  -6  12   12.66   20.41
   3   6 -11   66.80   18.35
  -3  -6  11   94.16   18.24
  -3  -6  11    6.15   20.54
  -3  -6  11   98.23   13.41
   3   6 -10  422.10   36.16
  -3  -6  10  427.65   35.62
  -3  -6  10  413.99   48.51
  -3  -6   9  172.24   22.13
  -3  -6   9  147.73   32.34
  -3  -6   8   48.92   17.37
  -3  -6   8   75.08   12.09
   3   6  -7   14.98   12.32
  -3  -6   7   -6.73   12.42
  -3  -6   7   13.56   13.42
   3   6  -6   19.70   14.31
  -3  -6   6   41.07   15.53
  -3  -6   6   31.37   22.68
   3   6  -5   17.22   12.80
  -3  -6   5   21.67   21.05
  -3  -6   5   21.20   10.17
   3   6  -4    6.95   11.91
  -3  -6   4  -12.97   12.33
  -3  -6   4   -3.38   13.62
   3   6  -3   28.40    9.38
  -3  -6   3   20.94   15.95
  -3  -6   3   21.42   23.25
   3   6  -2    4.06    8.65
  -3  -6   2   -7.89    9.66
  -3  -6   2  -10.89   20.17
   3   6  -1   62.14   13.07
  -3  -6   1   78.24   19.84
  -3  -6   1   76.32   14.08
   3   6   0    5.11   11.42
  -3  -6   0   25.56   22.26
  -3  -6   0    9.62   16.63
   3   6   1  188.57   28.52
  -3  -6  -1  186.71   26.99
  -3  -6  -1  227.95   20.96
   3   6   2  275.17   34.74
  -3  -6  -2  248.18   37.18
  -3  -6  -2  369.73   51.56
   3   6   3  822.76   51.95
  -3  -6  -3  790.19   73.94
  -3  -6  -3  833.35   65.50
   3   6   4  406.94   49.70
  -3  -6  -4  449.32   38.61
   3   6   5  133.93   31.52
  -3  -6  -5  123.07   35.54
   3   6   6   39.38   17.72
  -3  -6  -6   80.18   20.73
   3   6   7  408.70   40.71
  -3  -6  -7  467.73   62.63
   3   6   8   26.64   25.46
  -3  -6  -8   33.14   21.46
   3   6   9   40.49   19.58
  -3  -6  -9   51.31   35.20
   3   6  10   26.33   19.88
  -3  -6 -10   59.39   24.14
   3   6  11   71.29   33.28
  -3  -6 -11   46.29   41.78
   3   6  12   20.99   29.18
  -3  -6 -12    8.69   23.54
   3   6  13   14.77   29.20
  -3  -6 -13    1.49   23.95
   3   6  14   -8.13   21.94
  -3  -6 -14  -38.09   39.59
   3   6  15    7.09   23.35
  -3  -6 -15   38.40   27.39
   3   6  16   17.08   22.59
  -3  -6 -16   -3.63   43.17
   3   6  17  -27.33   26.20
  -3  -6 -17  103.78   32.19
   3   7 -16   -3.82   15.41
  -3  -7  16   11.96   15.05
  -3  -7  16   27.17   14.51
   3   7 -15   43.02   17.66
  -3  -7  15   20.80   17.79
  -3  -7  15   32.31   16.25
   3   7 -14   24.10   15.74
  -3  -7  14   30.49   24.16
  -3  -7  14   -2.89   16.89
  -3  -7  14   12.50   14.65
   3   7 -13   17.93   15.53
  -3  -7  13    5.44   22.64
  -3  -7  13  -21.58   20.77
  -3  -7  13   18.39    9.33
   3   7 -12    7.45   14.25
  -3  -7  12    9.63   21.45
  -3  -7  12   12.84   21.61
  -3  -7  12   -1.75   13.64
   3   7 -11   11.02   16.69
  -3  -7  11  -16.52   18.36
  -3  -7  11  121.41   18.73
  -3  -7  10   56.75   20.24
  -3  -7  10  123.20   30.86
  -3  -7   9   -5.33    9.38
  -3  -7   9   -5.06   20.63
  -3  -7   8    2.86   14.11
  -3  -7   8    7.02   14.94
   3   7  -7   -7.50   12.63
  -3  -7   7   -5.00   13.97
  -3  -7   7   13.40   21.40
   3   7  -6   15.22   14.06
  -3  -7   6   21.16   16.33
  -3  -7   6   16.75   23.73
   3   7  -5   -4.54   12.22
  -3  -7   5    3.43   13.91
  -3  -7   5    1.74   13.82
   3   7  -4    5.00    8.97
  -3  -7   4   12.67   10.50
  -3  -7   4   14.41   23.77
   3   7  -3   31.61   11.40
  -3  -7   3   44.79   19.71
  -3  -7   3   29.64   17.20
   3   7  -2   28.22   11.25
  -3  -7   2   35.31   18.44
  -3  -7   2   12.42   18.05
   3   7  -1   58.46   20.90
  -3  -7   1   60.13   32.38
  -3  -7   1   62.00   15.42
   3   7   0  170.61   32.04
  -3  -7   0  197.88   32.77
  -3  -7   0  205.41   32.82
   3   7   1   62.00   28.88
  -3  -7  -1  134.76   40.07
  -3  -7  -1  125.93   18.98
   3   7   2   22.48   13.91
  -3  -7  -2   26.83   20.45
  -3  -7  -2   35.94   23.02
   3   7   3  656.64   65.52
  -3  -7  -3  587.41   49.14
  -3  -7  -3  634.70   58.69
   3   7   4   23.55   23.15
  -3  -7  -4   28.23   25.07
  -3  -7  -4   19.71   30.77
   3   7   5    2.62   16.08
  -3  -7  -5   33.73   17.49
  -3  -7  -5   39.96   18.92
   3   7   6  124.74   35.73
  -3  -7  -6  132.14   38.51
  -3  -7  -6  123.93   29.12
   3   7   7  603.45   72.97
  -3  -7  -7  642.63   59.50
   3   7   8   65.97   23.27
  -3  -7  -8   64.93   40.19
   3   7   9   31.23   26.24
  -3  -7  -9   -8.03   33.64
   3   7  10   -0.79   27.96
  -3  -7 -10   30.47   22.83
   3   7  11   36.75   19.48
  -3  -7 -11  -40.13   38.37
   3   7  12    8.41   19.51
  -3  -7 -12   41.94   26.44
   3   7  13   64.88   23.73
  -3  -7 -13  -27.23   46.37
   3   7  14   38.25   36.54
  -3  -7 -14   40.69   29.95
   3   7  15  -24.59   34.98
  -3  -7 -15  -14.99   29.52
   3   8 -14    9.17   16.74
  -3  -8  14   31.20   18.96
  -3  -8  14    3.54   15.86
  -3  -8  14   49.86   24.63
  -3  -8  13   80.71   31.28
  -3  -8  13   34.75   26.73
  -3  -8  13   59.96   18.89
  -3  -8  12    9.82   16.24
  -3  -8  12   44.95   28.10
  -3  -8  12   53.71   25.10
  -3  -8  11   49.79   16.83
  -3  -8  11   20.18   20.90
  -3  -8  10   10.02   14.42
  -3  -8  10   -6.39   24.50
  -3  -8   9   29.25   16.51
  -3  -8   9   -1.75   26.73
  -3  -8   8   13.83   18.35
  -3  -8   8   13.02   15.47
   3   8  -7   -2.66   12.91
  -3  -8   7   -0.22   14.84
  -3  -8   7    6.34   25.17
   3   8  -6    7.00   12.41
  -3  -8   6    3.16   15.74
  -3  -8   6   -9.87   15.70
   3   8  -5   -4.68   13.29
  -3  -8   5   -9.08   26.67
  -3  -8   5   -4.20   15.94
   3   8  -4    6.00   13.42
  -3  -8   4   -5.89   16.06
  -3  -8   4   -4.73   16.40
   3   8  -3   21.94   16.28
  -3  -8   3   12.75   18.96
  -3  -8   3    3.64   27.11
   3   8  -2   41.60   19.26
  -3  -8   2   52.11   21.19
  -3  -8   2   23.90   21.05
   3   8  -1   10.14   18.69
  -3  -8   1   18.73   19.87
  -3  -8   1   27.02   29.33
   3   8   0   59.58   23.81
  -3  -8   0   62.70   24.15
  -3  -8   0   63.45   17.08
   3   8   1   15.02   14.24
  -3  -8  -1    9.19   21.62
  -3  -8  -1   -0.03   31.78
   3   8   2  266.05   41.61
  -3  -8  -2  278.28   44.26
  -3  -8  -2  244.17   31.90
   3   8   3  392.69   53.92
  -3  -8  -3  520.04   80.92
  -3  -8  -3  453.00   60.44
   3   8   4  403.14   40.48
  -3  -8  -4  387.77   52.20
  -3  -8  -4  418.85   42.23
   3   8   5  140.45   38.91
  -3  -8  -5   95.35   40.33
  -3  -8  -5  151.88   31.74
   3   8   6   11.83   17.44
  -3  -8  -6   19.83   19.86
  -3  -8  -6    6.60   31.97
   3   8   7  131.13   26.50
  -3  -8  -7   97.97   31.05
  -3  -8  -7   95.17   43.49
   3   8   8   33.28   32.65
  -3  -8  -8  128.00   36.13
  -3  -8  -8   10.75   23.76
   3   8   9   16.83   19.44
  -3  -8  -9   14.61   20.66
  -3  -8  -9   23.37   22.77
   3   8  10  -12.63   19.35
  -3  -8 -10  -16.48   19.39
  -3  -8 -10   39.64   34.15
   3   8  11  -36.88   27.67
  -3  -8 -11   32.88   18.40
  -3  -8 -11  -20.60   22.01
   3   8  12  -30.56   33.81
  -3  -8 -12    1.30   40.96
   3   8  13   59.18   37.82
  -3  -8 -13   22.62   46.69
  -3  -9  12   42.17   17.39
  -3  -9  12   23.56   33.40
  -3  -9  12   29.96   26.64
  -3  -9  11   13.28   15.37
  -3  -9  11    4.22   19.50
  -3  -9  10    3.95   16.20
  -3  -9  10   43.28   29.18
  -3  -9   9    8.37   18.73
  -3  -9   9   21.40   17.07
  -3  -9   8   23.33   18.59
  -3  -9   8   23.90   33.87
   3   9  -7   -7.87   13.93
  -3  -9   7    6.85   19.09
  -3  -9   7    6.53   10.83
   3   9  -6  -14.04   13.93
  -3  -9   6   25.42   17.08
  -3  -9   6  -19.71   18.81
   3   9  -5    2.24   14.01
  -3  -9   5   -5.74   26.41
  -3  -9   5    2.81   11.60
   3   9  -4    7.05   15.35
  -3  -9   4    1.61   19.42
  -3  -9   4   12.66   18.16
   3   9  -3   13.05   16.47
  -3  -9   3    2.07   18.47
  -3  -9   3   -3.38   29.58
   3   9  -2  -17.22   17.45
  -3  -9   2   -0.10   18.63
  -3  -9   2   -1.52   30.22
   3   9  -1   20.69   13.27
  -3  -9   1    5.75   20.73
  -3  -9   1   43.41   22.00
   3   9   0   12.60   14.03
  -3  -9   0   22.32   14.04
  -3  -9   0  -21.04   33.22
   3   9   1   -5.85   21.12
  -3  -9  -1   -5.28   19.77
  -3  -9  -1    5.27   19.45
   3   9   2   24.26   24.46
  -3  -9  -2   -5.08   32.79
  -3  -9  -2   17.36   15.34
   3   9   3   49.39   17.65
  -3  -9  -3   44.79   26.68
  -3  -9  -3   31.25   28.08
   3   9   4   -6.22   22.45
  -3  -9  -4   -0.15   25.80
  -3  -9  -4   -9.88   21.77
   3   9   5    2.40   16.18
  -3  -9  -5   28.78   31.68
  -3  -9  -5   -0.47   18.10
   3   9   6   19.34   35.02
  -3  -9  -6  163.31   41.92
  -3  -9  -6   53.64   38.63
   3   9   7    6.18   27.61
  -3  -9  -7   11.13   20.93
  -3  -9  -7    7.65   20.78
   3   9   8    5.95   20.64
  -3  -9  -8   38.47   21.73
  -3  -9  -8    2.71   22.74
   3   9   9   35.16   36.31
  -3  -9  -9   71.68   36.30
  -3  -9  -9   21.01   41.74
   3   9  10  123.53   32.98
  -3  -9 -10  -28.45   35.28
  -3  -9 -10  -16.64   25.92
   3   9  11  -12.07   21.46
  -3  -9 -11  -22.94   21.48
  -3  -9 -11   43.99   37.28
  -3 -10   8   11.65   18.42
  -3 -10   8   38.09   34.16
   3  10  -7    2.12   14.55
  -3 -10   7    1.95   22.24
  -3 -10   7   12.09   17.87
   3  10  -6   -2.28   14.38
  -3 -10   6    0.46   17.21
  -3 -10   6    4.49   31.08
   3  10  -5    7.54   15.78
  -3 -10   5   -2.53   12.52
  -3 -10   5  -47.29   21.51
   3  10  -4   26.33   16.70
  -3 -10   4   -6.60   20.67
  -3 -10   4   17.03   33.01
   3  10  -3    5.38   20.29
  -3 -10   3   39.60   23.57
  -3 -10   3   67.06   26.20
   3  10  -2   -5.71   11.92
  -3 -10   2    0.70   21.56
  -3 -10   2   -6.20   20.29
   3  10  -1   15.96   22.32
  -3 -10   1   42.06   38.45
  -3 -10   1   47.32   23.39
   3  10   0    7.19   21.75
   3  10   0    9.17   20.73
  -3 -10   0   48.22   23.62
  -3 -10   0    3.07   13.30
   3  10   1    4.46   13.99
  -3 -10  -1   -0.17   20.72
  -3 -10  -1   -6.05   32.65
   3  10   2   -8.03   23.62
  -3 -10  -2    1.09   22.03
  -3 -10  -2   -1.82   23.09
   3  10   3   27.68   29.73
  -3 -10  -3   16.62   19.04
  -3 -10  -3   39.00   26.01
   3  10   4   19.51   19.92
  -3 -10  -4  136.90   40.97
  -3 -10  -4   28.95   31.61
   3  10   5   41.92   34.51
  -3 -10  -5  147.03   47.23
  -3 -10  -5   46.71   37.68
   3  10   6   33.33   34.39
  -3 -10  -6   73.50   25.05
  -3 -10  -6   30.95   29.96
   3  10   7   -1.40   20.11
  -3 -10  -7    5.51   22.73
  -3 -10  -7   45.95   32.38
   4 -14  -2   58.53   21.50
   4 -14  -2   -8.76   25.72
  -4  14   2   20.07   10.95
   4 -14  -1   69.25   28.30
  -4  14   1   12.32   12.83
   4 -14   0  -15.71   35.06
  -4  14   0   31.08   12.65
   4 -14   1    1.16   20.45
   4 -14   2    9.78   33.04
   4 -14   3   33.17   34.39
  -4  14  -3   26.54   23.94
   4 -13  -8  -14.48   23.83
   4 -13  -8  -17.24   31.02
  -4  13   8   25.99   25.71
   4 -13  -7    2.81   30.23
   4 -13  -7    4.34   26.16
  -4  13   7  -15.42   24.11
   4 -13  -6    5.21   30.49
   4 -13  -6   29.92   19.26
  -4  13   6    4.42   24.21
   4 -13  -5   34.61   26.42
   4 -13  -5   34.15   18.29
  -4  13   5  -16.75   14.37
   4 -13  -4   36.27   31.95
   4 -13  -4   -0.32   32.36
  -4  13   4   57.98   22.47
   4 -13  -3   44.26   25.82
   4 -13  -3   13.85   26.67
  -4  13   3    5.67   12.02
   4 -13  -2   10.99   17.93
   4 -13  -2   -8.52   15.51
  -4  13   2   23.23   15.16
   4 -13  -1   -3.59   19.85
   4 -13  -1  -10.33   17.95
  -4  13   1   21.27   12.88
   4 -13   0    5.76   15.34
   4 -13   0    0.83   28.94
  -4  13   0   12.99   11.80
   4 -13   1   20.13   14.70
   4 -13   1   52.11   20.15
  -4  13  -1   26.30   19.58
  -4  13  -1    3.91   10.37
   4 -13   2   -1.92    5.98
   4 -13   2  -33.11   18.81
  -4  13  -2  -25.56   18.11
  -4  13  -2    5.26    6.89
   4 -13   3   48.17   33.24
  -4  13  -3   36.75   23.07
   4 -13   4   23.14   21.08
  -4  13  -4   29.31   30.42
   4 -13   5   10.34   34.16
  -4  13  -5   60.06   23.11
   4 -13   6  150.43   44.67
  -4  13  -6   91.38   28.07
   4 -13   7   92.01   28.55
  -4  13  -7   82.36   41.20
  -4  13  -8   22.15   22.11
  -4  13  -9   40.25   24.76
   4 -12 -11   13.38   34.97
   4 -12 -11    9.17   20.76
  -4  12  11  -12.28   19.22
   4 -12 -10   14.87   37.48
   4 -12 -10    8.74   22.79
  -4  12  10   14.45   20.78
   4 -12  -9   35.77   36.59
   4 -12  -9   27.64   24.60
  -4  12   9   16.94   20.38
   4 -12  -8   -4.96   33.37
   4 -12  -8   21.38   16.10
  -4  12   8   31.95   27.82
   4 -12  -7    7.79   21.89
   4 -12  -7   -0.70   28.21
  -4  12   7   -2.69   23.22
   4 -12  -6    4.15   27.26
   4 -12  -6  -29.57   24.29
  -4  12   6    2.17   21.94
   4 -12  -5    4.90   26.78
   4 -12  -5   -5.75   17.75
  -4  12   5   27.41   14.17
   4 -12  -4    1.98   22.46
   4 -12  -4   -0.14   14.69
  -4  12   4   -0.74   16.94
   4 -12  -3   -3.74   23.13
   4 -12  -3   14.44   25.15
  -4  12   3    7.96   17.09
   4 -12  -2   24.15   25.21
   4 -12  -2   29.33   28.33
  -4  12   2   56.68   18.44
   4 -12  -1   12.81   17.82
   4 -12  -1   -2.19   14.94
  -4  12   1    1.74   12.61
   4 -12   0   12.71   16.37
   4 -12   0   41.76   27.05
  -4  12   0   30.00   19.20
  -4  12   0   29.80   12.25
   4 -12   1   34.29   19.57
   4 -12   1   -7.00   14.34
  -4  12  -1   75.31   20.00
  -4  12  -1   37.26   10.63
   4 -12   2   -4.43    6.51
   4 -12   2   23.25   16.73
  -4  12  -2   -1.89   24.98
  -4  12  -2   12.22    7.48
   4 -12   3    6.47   24.36
  -4  12  -3    8.49    5.46
  -4  12  -3    4.87   16.46
   4 -12   4   -1.52   15.56
  -4  12  -4   13.69   24.45
   4 -12   5  -18.79   27.33
  -4  12  -5  -14.74   28.10
   4 -12   6    9.85   27.61
  -4  12  -6  -11.46   17.51
   4 -12   7    0.29   19.29
  -4  12  -7   -6.04   25.93
  -4  12  -8   21.70   29.01
  -4  12  -9  -17.52   19.39
  -4  12 -10   27.59   21.46
  -4  12 -11  -13.40   20.47
  -4  12 -12    8.15   29.64
   4 -11 -14   48.21   51.71
  -4  11  14   26.17   26.40
   4 -11 -13   26.20   44.25
   4 -11 -13    3.36   20.80
  -4  11  13   20.02   23.10
   4 -11 -12   -2.74   20.27
   4 -11 -12  -67.07   37.95
  -4  11  12   -2.43   21.07
   4 -11 -11   44.88   17.03
   4 -11 -11   95.19   44.03
  -4  11  11   48.85   24.33
   4 -11 -10  -13.92   34.37
   4 -11 -10  -10.01   13.55
  -4  11  10  -12.46   19.21
   4 -11  -9   -3.63   19.85
   4 -11  -9   12.04   20.65
  -4  11   9   10.47   17.86
   4 -11  -8   -1.55   27.93
   4 -11  -8  113.43   27.94
  -4  11   8  132.71   24.05
   4 -11  -7   -7.78   20.09
   4 -11  -7   34.08   15.11
  -4  11   7   43.41   26.29
   4 -11  -6   63.40   24.29
   4 -11  -6   -1.15   21.18
  -4  11   6   85.61   26.28
   4 -11  -5   -4.89   22.78
   4 -11  -5   -6.64   20.98
  -4  11   5    3.43   18.58
   4 -11  -4   -7.68   30.80
   4 -11  -4  122.93   20.54
  -4  11   4   80.11   16.64
   4 -11  -3    0.56   19.23
   4 -11  -3   -4.42   21.61
   4 -11  -2    1.54   18.49
   4 -11  -2   13.36   19.88
  -4  11   2    1.42    9.16
   4 -11  -1    0.13   11.35
   4 -11  -1    0.91   13.28
  -4  11   1   -6.44   12.42
  -4  11   1  -12.00   14.16
   4 -11   0   18.62   20.36
   4 -11   0  -11.00   12.64
  -4  11   0   15.80   21.90
  -4  11   0    0.06   10.49
   4 -11   1   23.24   15.16
   4 -11   1   24.92   11.67
  -4  11  -1    3.09    9.44
  -4  11  -1   14.57   14.85
   4 -11   2   35.72   17.62
   4 -11   2   29.33    7.00
  -4  11  -2   17.00   26.26
  -4  11  -2   37.53    8.45
   4 -11   3    7.80   21.40
  -4  11  -3  -13.76   14.61
  -4  11  -3   -1.10    5.79
   4 -11   4   21.16   15.58
  -4  11  -4   -1.25   15.44
   4 -11   5    5.07   23.78
  -4  11  -5   18.02   23.98
   4 -11   6   31.88   17.87
  -4  11  -6    5.62   16.23
  -4  11  -7   24.85   17.01
  -4  11  -8   41.99   29.53
  -4  11  -9   17.35   25.31
  -4  11 -10   31.26   19.98
  -4  11 -11   77.17   22.54
  -4  11 -12   68.82   36.39
  -4  11 -13  110.31   40.64
  -4  11 -15   -0.11   25.66
   4 -10 -16    4.29   16.75
   4 -10 -15   13.55   28.15
   4 -10 -15  -11.22   10.67
  -4  10  15   34.39   21.85
   4 -10 -14   17.29   11.56
  -4  10  14   -4.67   22.73
   4 -10 -13  -11.76   15.66
  -4  10  13   17.84   18.99
   4 -10 -12   33.78   21.11
   4 -10 -12   67.97   42.97
  -4  10  12   63.14   25.71
   4 -10 -11   27.66   19.66
   4 -10 -11   34.13   37.20
  -4  10  11   26.53   20.78
   4 -10 -10   21.81   16.09
  -4  10  10  -22.67   16.55
   4 -10  -9   -3.07   34.08
   4 -10  -9  210.53   21.56
  -4  10   9  210.16   29.29
   4 -10  -8   -6.25   23.57
   4 -10  -8   90.52   22.73
  -4  10   8   70.21   20.14
   4 -10  -7  227.65   34.06
   4 -10  -7  228.53   33.02
  -4  10   7  196.85   29.67
   4 -10  -6  532.82   52.99
   4 -10  -6  583.14   40.93
  -4  10   6  623.42   63.60
   4 -10  -5    0.69   42.86
   4 -10  -5  293.85   35.99
  -4  10   5  278.57   36.72
   4 -10  -4   61.93   23.89
   4 -10  -4  -12.45   25.29
  -4  10   4   69.53   21.58
   4 -10  -3   21.42   15.03
   4 -10  -3    1.27   22.76
  -4  10   3   34.99   11.40
   4 -10  -2   -1.07   18.00
   4 -10  -2   20.09   18.25
  -4  10   2   -5.04   13.46
  -4  10   2   15.36   13.47
   4 -10  -1   -0.27   11.60
   4 -10  -1   -0.92   14.94
  -4  10   1   -3.66   19.24
  -4  10   1    1.33   11.11
   4 -10   0    4.70   11.37
   4 -10   0    7.46   17.53
  -4  10   0   -6.23   12.29
  -4  10   0   -1.23    6.33
   4 -10   1  -10.52   12.36
   4 -10   1    3.73   10.21
  -4  10  -1    9.63   18.55
  -4  10  -1    2.17    8.13
   4 -10   2   -4.44    4.76
   4 -10   2   21.27   18.89
  -4  10  -2   22.12   12.81
  -4  10  -2    1.76    6.10
   4 -10   3   -5.78   19.14
  -4  10  -3  -13.33   19.05
  -4  10  -3    5.05    4.35
   4 -10   4   27.00   14.58
  -4  10  -4   15.68   14.30
   4 -10   5   18.27   21.06
  -4  10  -5   -8.19   19.54
   4 -10   6   65.11   18.62
  -4  10  -6   33.43   16.67
  -4  10  -7   -8.43   13.98
  -4  10  -8  797.42   79.07
  -4  10  -9  -17.85   24.52
  -4  10 -10   -2.48   14.98
  -4  10 -11  436.56   44.99
  -4  10 -12   -2.12   15.42
  -4  10 -13    5.38   25.27
  -4  10 -14    1.84   25.47
  -4  10 -15   -2.24   25.96
  -4  10 -16   -1.54   26.07
   4  -9 -17  -44.72   31.47
   4  -9 -17    0.33    9.98
   4  -9 -16   18.00   14.67
   4  -9 -16  -76.58   28.42
   4  -9 -15   18.82   30.13
   4  -9 -15   10.57   15.92
   4  -9 -14   38.85   30.91
   4  -9 -14   35.96   17.21
  -4   9  14   -2.49   36.52
   4  -9 -13   15.08   17.43
   4  -9 -13   59.61   46.63
  -4   9  13   77.24   24.26
   4  -9 -12    3.88   14.74
  -4   9  12   26.90   19.96
   4  -9 -11   22.02   11.38
   4  -9 -11   88.61   34.89
  -4   9  11   41.91   21.90
   4  -9 -10   20.84   32.42
   4  -9 -10    8.88   15.95
  -4   9  10   41.44   19.89
   4  -9  -9  -11.97   26.93
   4  -9  -9   -7.26   14.30
  -4   9   9    5.75   15.76
   4  -9  -8   58.01   39.86
   4  -9  -8  111.99   15.57
  -4   9   8  113.04   22.54
   4  -9  -7   -6.92   15.18
   4  -9  -7   -2.84   23.57
  -4   9   7   14.11   14.00
   4  -9  -6   30.18   11.11
   4  -9  -6    5.57   26.22
  -4   9   6   23.05   15.21
   4  -9  -5  249.45   28.38
   4  -9  -5    2.26   37.54
  -4   9   5  226.69   23.29
   4  -9  -4   16.52   16.84
   4  -9  -4    1.61   21.23
  -4   9   4    5.23   17.55
   4  -9  -3  280.04   23.20
  -4   9   3  219.55   28.38
  -4   9   3  222.02   23.71
   4  -9  -2    1.08   10.85
   4  -9  -2    9.17   15.94
  -4   9   2    6.00   17.50
  -4   9   2    9.91    8.19
   4  -9  -1   22.75   10.79
   4  -9  -1    0.44   15.13
  -4   9   1   15.79   11.37
  -4   9   1    7.36   11.04
   4  -9   0    0.11   10.41
   4  -9   0  -24.49   16.18
  -4   9   0    9.27   10.74
  -4   9   0    8.48    9.00
   4  -9   1   10.35    6.20
   4  -9   1    3.22   11.42
  -4   9  -1    3.29   16.20
  -4   9  -1    0.67    7.58
   4  -9   2   40.02   19.52
  -4   9  -2   36.63   13.19
  -4   9  -2   47.17    7.35
   4  -9   3   31.52   12.67
  -4   9  -3   38.07   18.71
  -4   9  -3   25.76    5.72
   4  -9   4   96.15   24.42
  -4   9  -4   67.80   15.13
   4  -9   5   -1.46   12.58
  -4   9  -6  379.53   31.98
  -4   9  -7   14.00   14.08
  -4   9  -8  956.39   82.61
  -4   9  -9   70.04   26.59
  -4   9 -10  278.83   30.11
  -4   9 -11   18.07   15.40
  -4   9 -12   40.88   17.97
  -4   9 -13   -1.62   23.70
  -4   9 -14   -2.69   21.86
  -4   9 -15   -1.89   22.91
  -4   9 -16    1.83   26.05
  -4   9 -17   -1.63   26.14
  -4   9 -18   -0.04   26.37
   4  -8 -18    4.40   14.91
  -4   8  18   53.37   25.81
   4  -8 -17    2.73   13.15
  -4   8  17   -5.14   20.91
   4  -8 -16   50.98   31.21
   4  -8 -16   39.92   15.69
  -4   8  16  -12.89   25.60
   4  -8 -15   -8.76   13.39
   4  -8 -15  -30.42   28.31
   4  -8 -14  -48.05   29.17
   4  -8 -14  -23.48   14.82
  -4   8  14  -40.39   34.93
   4  -8 -13   -4.00    8.08
   4  -8 -13    4.41   22.30
  -4   8  13   60.02   28.09
   4  -8 -12   -4.89   12.09
  -4   8  12    4.20   16.99
   4  -8 -11   24.59   14.52
   4  -8 -11   46.63   37.90
  -4   8  11   69.71   20.33
   4  -8 -10   -1.55   29.83
   4  -8 -10   12.80    8.15
  -4   8  10   -7.83   16.57
   4  -8  -9   -5.82   12.56
   4  -8  -9   -2.22   28.42
  -4   8   9  -11.93   15.55
   4  -8  -8   17.06   13.43
   4  -8  -8   28.27   29.69
  -4   8   8   30.73   23.51
   4  -8  -7    0.21   24.33
   4  -8  -7   -0.67   12.59
  -4   8   7  -15.48   19.18
   4  -8  -6  206.26   43.41
   4  -8  -6  216.96   25.34
  -4   8   6  283.57   37.30
   4  -8  -5   94.75   29.43
   4  -8  -5   64.42   17.63
  -4   8   5   78.29   23.32
   4  -8  -4    0.93   16.01
   4  -8  -4   96.38   17.57
  -4   8   4  134.93   18.65
  -4   8   4    5.14   11.27
   4  -8  -3    4.98   14.93
   4  -8  -3   92.72   18.17
  -4   8   3   71.48   19.59
  -4   8   3   83.19   12.05
   4  -8  -2   11.16   13.61
   4  -8  -2   13.15   14.33
  -4   8   2    8.47    9.69
  -4   8   2   22.13   12.67
   4  -8  -1   42.07   17.05
   4  -8  -1   39.55    9.86
  -4   8   1   79.48   12.91
  -4   8   1   65.39   12.63
   4  -8   0   70.83   12.74
   4  -8   0   57.98   14.16
  -4   8   0   71.71    7.73
  -4   8   0   47.43   11.83
   4  -8   1  278.99   32.51
  -4   8  -1  281.47   16.57
  -4   8  -1  281.78   29.45
   4  -8   2    8.25    8.80
  -4   8  -2    2.58    8.60
  -4   8  -2   -6.34    6.47
   4  -8   3    0.24   15.24
  -4   8  -3    7.65    3.20
  -4   8  -3    5.08   14.81
   4  -8   4  315.52   26.00
  -4   8  -4  259.46   23.73
  -4   8  -5   75.78   20.96
  -4   8  -6   78.46   15.74
  -4   8  -7   93.17   25.43
  -4   8  -8 1717.85  125.35
  -4   8  -9 1037.19   65.17
  -4   8 -10  442.06   37.16
  -4   8 -11  344.50   32.08
  -4   8 -12  465.48   55.43
  -4   8 -13   70.68   29.35
  -4   8 -14   -9.25   21.68
  -4   8 -15    0.86   20.81
  -4   8 -16   -2.45   21.88
  -4   8 -17   -2.85   23.21
  -4   8 -18   -3.61   23.85
  -4   8 -19   -3.47   28.57
   4  -7 -19   24.25   13.08
   4  -7 -19   18.50   32.04
   4  -7 -18   10.42   11.79
   4  -7 -18   -8.36   28.00
   4  -7 -17   -3.04   11.16
  -4   7  17   22.43   20.71
   4  -7 -16   10.24   12.41
   4  -7 -16   53.42   38.88
  -4   7  16   12.06   22.23
   4  -7 -15  -63.31   40.97
  -4   7  15   39.01   21.50
   4  -7 -14   -9.09   10.39
   4  -7 -14    2.54   22.32
  -4   7  14   50.66   26.87
   4  -7 -13   -0.46   11.17
   4  -7 -13   24.11   22.63
  -4   7  13   17.88   28.21
   4  -7 -12   32.30   12.66
   4  -7 -12   60.42   26.25
  -4   7  12   73.42   20.65
   4  -7 -11   19.60   10.23
   4  -7 -11  -10.56   20.04
  -4   7  11   -9.91   16.66
   4  -7 -10    5.32    9.36
   4  -7 -10   -2.59   18.80
  -4   7  10    6.42   14.91
   4  -7  -9   -8.89   18.37
   4  -7  -9   17.94   10.23
  -4   7   9   19.91   22.07
   4  -7  -8   11.34   17.01
   4  -7  -8   17.11   10.86
  -4   7   8   15.49   21.62
   4  -7  -7  410.61   41.78
   4  -7  -7  445.44   30.06
  -4   7   7  401.53   48.54
   4  -7  -6  207.31   27.89
   4  -7  -6  243.50   20.65
  -4   7   6  222.59   35.16
   4  -7  -5   32.17   16.03
   4  -7  -5   28.67   12.29
  -4   7   5   32.02   12.46
   4  -7  -4  462.52   25.77
   4  -7  -4  401.82   49.96
  -4   7   4  423.91   30.97
  -4   7   4  478.30   25.97
   4  -7  -3  771.18   54.93
   4  -7  -3  584.16   42.98
  -4   7   3  707.42   39.25
  -4   7   3  780.85   35.67
   4  -7  -2  199.91   16.59
   4  -7  -2  249.23   26.58
  -4   7   2  202.22   18.44
  -4   7   2  272.55   16.94
   4  -7  -1   83.27   12.26
   4  -7  -1  102.52   12.38
  -4   7   1  151.83   15.04
  -4   7   1  105.08   12.17
   4  -7   0  811.26   49.82
  -4   7   0  693.24   38.35
  -4   7   0  686.37   33.19
   4  -7   1   58.77   11.40
  -4   7  -1   68.48   10.17
  -4   7  -1   64.21   16.14
   4  -7   2  210.71   24.69
  -4   7  -2  150.07   11.13
  -4   7  -2  219.64   22.91
   4  -7   3   -0.50   10.51
  -4   7  -3   18.31    3.38
  -4   7  -3   -1.35    8.90
  -4   7  -3   13.45    5.22
  -4   7  -4   88.52   20.98
  -4   7  -5  475.22   29.98
  -4   7  -6  200.02   28.84
  -4   7  -7  289.19   32.05
  -4   7  -8  101.09   15.81
  -4   7  -9  934.47   53.53
  -4   7 -10  385.10   40.36
  -4   7 -11  165.27   29.27
  -4   7 -12   -4.45   19.05
   4  -7  13   50.82    4.40
  -4   7 -13   53.39   25.14
   4  -7  14    6.06    5.81
  -4   7 -14    1.82   19.11
   4  -7  15    6.98    4.86
  -4   7 -15   18.13   21.06
   4  -7  16   -2.52    6.64
  -4   7 -16    2.59   21.60
   4  -7  17   -4.17    9.67
  -4   7 -17   -5.82   22.91
   4  -7  18    6.94    9.15
  -4   7 -18    0.21   24.74
   4  -7  19    7.71    9.79
  -4   7 -19    1.42   24.44
  -4   7 -20  -16.02   27.72
  -4   6  20   17.74   40.55
   4  -6 -19   31.96   13.27
  -4   6  19  104.06   28.75
   4  -6 -18   54.41   27.57
   4  -6 -18    4.34   11.15
  -4   6  18   41.23   24.39
   4  -6 -17  -15.27    9.89
   4  -6 -17    4.55   25.40
   4  -6 -16   -1.09    9.02
   4  -6 -16   -3.35   21.85
  -4   6  16  -27.46   29.29
   4  -6 -15   65.51   12.16
   4  -6 -15   54.41   43.74
  -4   6  15   71.04   26.20
   4  -6 -14  357.48   23.47
   4  -6 -14  256.24   72.48
  -4   6  14  378.62   43.67
   4  -6 -13   -5.30   28.75
   4  -6 -13    4.47    8.81
  -4   6  13    7.01   25.02
   4  -6 -12   -2.93   29.80
   4  -6 -12    7.23    8.73
  -4   6  12   -7.05   25.26
   4  -6 -11    6.20    7.84
   4  -6 -11   27.47   27.52
  -4   6  11   -5.83   14.58
   4  -6 -10  215.93   49.41
   4  -6 -10  216.84   16.06
  -4   6  10  187.95   26.54
   4  -6  -9  147.84   13.06
   4  -6  -9  170.34   38.55
  -4   6   9   53.08   31.48
   4  -6  -8  445.54   22.57
   4  -6  -8  336.75   56.68
  -4   6   8  282.83   49.06
   4  -6  -7  786.06   80.04
   4  -6  -7 1032.44   43.08
  -4   6   7  877.80   61.09
   4  -6  -6  206.09   36.34
   4  -6  -6  262.49   12.62
  -4   6   6  203.61   24.53
   4  -6  -5    7.06    8.57
   4  -6  -5    1.31   10.71
  -4   6   5   -6.33   15.84
   4  -6  -4  201.53   19.06
  -4   6   4  165.65   16.59
   4  -6  -3   17.78   11.79
   4  -6  -3   77.56   18.49
  -4   6   3   29.71    7.34
  -4   6   3   37.56    9.95
   4  -6  -2   45.02   11.67
   4  -6  -2   51.93    8.20
  -4   6   2   47.12   12.15
  -4   6   2   52.88    9.27
   4  -6  -1   -5.96   10.77
  -4   6   1   39.80   11.82
  -4   6   1    2.61   10.44
   4  -6   0  672.14   38.94
  -4   6   0  712.33   39.94
  -4   6   0  733.13   39.18
   4  -6   1  920.75   39.61
  -4   6  -1  942.41   41.46
  -4   6  -1  869.56   48.94
  -4   6  -2   35.44    5.68
  -4   6  -2   31.46   10.43
  -4   6  -2   39.70    9.55
  -4   6  -3 1560.45   81.57
  -4   6  -3 1819.40   59.38
  -4   6  -3 1457.99   42.33
  -4   6  -4  217.46    9.04
  -4   6  -4  208.36    6.41
  -4   6  -4  205.85   17.15
  -4   6  -5  231.08   27.98
  -4   6  -6  214.41   17.83
  -4   6  -7  101.65   14.52
  -4   6  -8  705.12   42.76
  -4   6  -8  432.16   10.76
   4  -6   9   38.63    3.03
  -4   6  -9   34.70   17.11
  -4   6  -9   24.95    4.63
   4  -6  10  507.05   17.02
  -4   6 -10  387.40   17.45
  -4   6 -10  489.15   28.63
   4  -6  11  332.89   12.22
  -4   6 -11  365.22   26.03
  -4   6 -11  318.59   22.36
   4  -6  12   16.67    7.44
  -4   6 -12   11.67    9.44
  -4   6 -12   25.64   11.42
   4  -6  13    2.42    6.56
  -4   6 -13    4.77   10.51
  -4   6 -13    6.57    9.95
   4  -6  14    9.76    7.97
  -4   6 -14   11.47   11.11
  -4   6 -14   13.28   11.88
   4  -6  15    3.17    8.55
  -4   6 -15   13.97   11.97
  -4   6 -15    7.38   12.14
   4  -6  16    3.91    9.44
  -4   6 -16    5.48   11.48
  -4   6 -16  -10.55   11.95
   4  -6  17    2.45   10.84
  -4   6 -17   -5.20   20.62
  -4   6 -17  -20.88   13.94
   4  -6  18    2.89   12.54
  -4   6 -18    2.00   21.98
  -4   6 -18   10.65   16.89
   4  -6  19   20.48   13.22
  -4   6 -19    2.77   22.54
  -4   6 -19  -13.61   11.53
   4  -6  20   24.35   17.62
  -4   6 -20   23.04   30.66
  -4   6 -20   55.54   15.58
   4  -5 -21   12.29   33.54
  -4   5  21  -32.44   26.72
   4  -5 -20  -52.73   36.83
  -4   5  20  -26.04   44.12
   4  -5 -19   45.59   43.49
   4  -5 -19    5.20    5.51
  -4   5  19   32.92   34.82
   4  -5 -18   67.21   39.40
   4  -5 -18    1.42    5.21
  -4   5  18  -11.66   20.56
   4  -5 -17   15.46   32.39
   4  -5 -17   -1.46    5.09
  -4   5  17   30.84   19.90
   4  -5 -16    9.79   34.18
   4  -5 -16   12.87    5.44
  -4   5  16  -17.68   31.66
   4  -5 -15   -1.56    4.86
   4  -5 -15   20.36   19.07
  -4   5  15   -0.34   17.02
   4  -5 -14   13.20    7.74
   4  -5 -14    9.69   20.19
  -4   5  14   18.66   17.93
   4  -5 -13  116.57   10.34
   4  -5 -13  110.24   27.92
  -4   5  13   88.77   38.27
   4  -5 -12  289.97   39.27
   4  -5 -12  337.82   16.27
  -4   5  12  272.93   53.15
   4  -5 -11  237.98   35.63
   4  -5 -11  330.17   18.66
  -4   5  11  233.28   31.41
   4  -5 -10  277.79   16.15
   4  -5 -10  225.82   31.26
  -4   5  10  291.05   41.94
   4  -5  -9  253.53   11.88
   4  -5  -9  208.45   30.18
  -4   5   9  239.19   39.83
   4  -5  -8 2795.40  189.19
   4  -5  -8 3378.36  130.80
  -4   5   8 3063.52  189.28
   4  -5  -7   83.49   30.13
   4  -5  -7  126.69    9.02
  -4   5   7   89.55   27.21
   4  -5  -6   43.16    7.56
   4  -5  -6   32.41   21.49
  -4   5   6   20.63   12.65
   4  -5  -5   29.83   12.12
   4  -5  -5    8.07    6.65
  -4   5   5   14.16   10.17
  -4   5   5    0.78    3.92
   4  -5  -4  305.83   16.68
   4  -5  -4  248.18   23.66
  -4   5   4  241.58   27.94
  -4   5   4  243.22   15.11
   4  -5  -3  202.02   13.86
  -4   5   3  183.66   14.82
  -4   5   3  191.65   13.08
   4  -5  -2  340.13   19.18
  -4   5   2  345.47   16.95
  -4   5   2  319.24   23.04
   4  -5  -1  330.10   15.66
  -4   5   1  346.81   23.31
  -4   5   1  322.93   18.42
  -4   5   0  151.42   13.56
  -4   5   0   18.54    8.27
  -4   5  -1  710.00   26.52
  -4   5  -1  670.55   36.69
  -4   5  -1  608.15   28.07
  -4   5  -2  233.65   12.79
  -4   5  -2  296.12   18.43
  -4   5  -3   31.90   14.45
  -4   5  -3   35.90    5.40
  -4   5  -4  127.07    6.03
  -4   5  -4  130.04   12.93
   4  -5   5  438.34   14.76
  -4   5  -5  427.33   14.15
  -4   5  -5  477.57   32.83
   4  -5   6  710.28   19.25
  -4   5  -6  697.27   25.17
  -4   5  -6  789.79   35.48
   4  -5   7 1358.14   44.20
  -4   5  -7 1509.24   66.25
  -4   5  -7 1332.69   46.48
   4  -5   8  872.85   27.78
  -4   5  -8  778.19   31.21
  -4   5  -8  879.82   42.28
   4  -5   9   65.03    6.72
  -4   5  -9   77.75   10.37
  -4   5  -9   68.01   12.73
   4  -5  10  442.19   19.87
  -4   5 -10  456.27   26.05
   4  -5  11  317.10   17.99
  -4   5 -11  299.85   23.91
   4  -5  12  226.76   16.12
  -4   5 -12  170.21   21.88
   4  -5  13    3.51    8.43
  -4   5 -13   -9.55   12.44
   4  -5  14    3.76    9.74
  -4   5 -14   -6.89   14.05
  -4   5 -14    0.62   10.20
   4  -5  15   -1.58   11.78
  -4   5 -15   11.65   16.93
  -4   5 -15   14.21   11.45
   4  -5  16   20.81    8.98
  -4   5 -16   13.66   12.62
  -4   5 -16    2.46   12.96
   4  -5  17    6.42   13.11
  -4   5 -17    5.66   12.93
  -4   5 -17  -33.76   19.26
   4  -5  18   26.33   16.55
  -4   5 -18   41.42   25.60
  -4   5 -18   -0.54   16.37
   4  -5  19   14.17   15.67
  -4   5 -19    3.65   22.83
  -4   5 -19  -20.67   24.07
   4  -5  20   34.86   19.18
  -4   5 -20    5.77   26.15
  -4   5 -20   35.47   26.57
   4  -5  21    7.72   11.66
  -4   5 -21  -32.37   16.12
  -4   5 -21   49.55   23.41
   4  -4 -21   -2.58   32.71
  -4   4  21   34.45   37.99
   4  -4 -20  -84.51   30.97
   4  -4 -20  -10.78    6.61
  -4   4  20  -17.56   24.64
   4  -4 -19    1.65    6.42
   4  -4 -19   13.10   25.57
  -4   4  19    7.64   22.23
   4  -4 -18   28.01   28.88
  -4   4  18   10.89   35.14
   4  -4 -17  -45.51   26.40
  -4   4  17    1.28   21.83
   4  -4 -16    0.44   22.22
  -4   4  16   -2.19   17.82
   4  -4 -15   24.29   26.85
  -4   4  15   74.50   35.74
   4  -4 -14   15.16   32.92
  -4   4  14   13.36   17.91
   4  -4 -13   -8.38   28.37
   4  -4 -13   -1.13    2.93
  -4   4  13   -3.83   15.63
   4  -4 -12   -3.65   25.96
   4  -4 -12    3.93    4.07
  -4   4  12   -6.19   22.98
   4  -4 -11   77.77   32.09
   4  -4 -11   39.36    4.72
  -4   4  11   27.65   17.32
   4  -4 -10   21.10   18.58
  -4   4  10   20.64   21.73
   4  -4  -9 1531.52   96.65
   4  -4  -9 1375.31   35.05
  -4   4   9 1308.12   83.58
   4  -4  -8  584.03   48.02
   4  -4  -8  534.63   14.98
  -4   4   8  503.65   51.05
   4  -4  -7 3581.56  201.89
   4  -4  -7 2963.85   94.89
  -4   4   7 2843.33  160.34
   4  -4  -6  282.48   10.05
  -4   4   6  289.59   33.20
   4  -4  -5   32.52    4.14
  -4   4   5   10.96   11.46
  -4   4   4    2.05    5.01
  -4   4   4   -2.96   14.87
  -4   4   3  307.22   29.61
  -4   4   3  276.54   13.40
  -4   4   2  890.28   30.77
  -4   4   2  756.74   34.13
  -4   4   1   78.93    8.32
  -4   4   1   79.53    8.82
  -4   4   0  134.17    7.29
  -4   4   0  151.02    8.09
  -4   4  -1  727.76   28.10
  -4   4  -1  728.10   21.19
  -4   4  -2  162.61    9.66
   4  -4   3 1337.46   46.62
  -4   4  -3 1420.22   47.16
   4  -4   4 3649.09  144.58
  -4   4  -4 3693.14  147.88
   4  -4   5  258.67   13.47
  -4   4  -5  262.82   14.67
   4  -4   6  317.59   15.57
  -4   4  -6  287.33   16.16
   4  -4   7  214.58   12.33
  -4   4  -7  233.48   15.87
   4  -4   8  101.14   10.22
  -4   4  -8  106.01    9.14
   4  -4   9  236.38   16.10
  -4   4  -9  243.24   19.94
   4  -4  10   30.87   10.69
  -4   4 -10   44.06   13.58
   4  -4  11   12.84    9.92
  -4   4 -11   13.60   12.96
   4  -4  12   21.66   11.70
  -4   4 -12   18.43   10.16
   4  -4  13    8.21    7.62
  -4   4 -13    0.16   15.86
   4  -4  14    2.69   12.46
  -4   4 -14   10.05   17.03
   4  -4  15    7.72   14.47
  -4   4 -15   11.49   12.35
   4  -4  16   13.63   16.06
  -4   4 -16    2.70   20.92
   4  -4  17   10.06   16.35
  -4   4 -17   -3.73   13.81
   4  -4  18   22.93   19.07
  -4   4 -18    8.49   26.16
   4  -4  19   15.13   21.33
  -4   4 -19   24.98   28.18
   4  -4  20   74.32   27.04
  -4   4 -20   64.99   36.44
   4  -4  21    5.96   23.84
  -4   4 -21   55.36   35.44
  -4   3  21   15.02   24.64
   4  -3 -20   13.52    7.54
  -4   3  20   29.95   35.71
   4  -3 -19   -0.09    5.15
  -4   3  19   11.34   29.39
   4  -3 -18   24.15   28.45
   4  -3 -18   16.08    5.77
  -4   3  18  -14.43   20.96
   4  -3 -17    0.82   25.95
   4  -3 -17   11.68    6.92
  -4   3  17  -25.46   30.39
   4  -3 -16    2.81   22.77
   4  -3 -16    6.94    5.04
  -4   3  16  -30.61   19.02
   4  -3 -15    3.31    4.10
   4  -3 -15   -3.69   21.02
  -4   3  15    1.12   26.47
   4  -3 -14   21.97   26.76
   4  -3 -14   70.90    5.25
  -4   3  14   74.77   35.25
   4  -3 -13  -10.95   18.74
  -4   3  13   -4.82   16.03
   4  -3 -12   -4.54   16.59
   4  -3 -12    2.72    2.89
  -4   3  12    9.52   21.14
   4  -3 -11  584.88   12.34
  -4   3  11  600.62   46.50
   4  -3 -10   -5.98   17.41
  -4   3   9   40.18   13.04
  -4   3   8  226.13   33.31
  -4   3   7 1354.81   71.67
  -4   3   6  273.78   25.55
  -4   3   5 1177.92   79.11
  -4   3   4   83.48    4.16
  -4   3   4   90.29   24.52
  -4   3   3  217.91    8.44
  -4   3   3   91.25   18.88
  -4   3   2   41.90    7.58
  -4   3   1  895.08   42.89
  -4   3   0  897.25   32.35
   4  -3   1  456.16   18.11
  -4   3  -1  506.99   18.50
   4  -3   2   64.80    6.84
  -4   3  -2   71.51   10.76
   4  -3   3  301.67   21.45
  -4   3  -3  432.18   22.54
   4  -3   4   76.67   11.41
  -4   3  -4   80.25   11.70
   4  -3   5  858.85   38.83
  -4   3  -5  814.38   31.81
   4  -3   6  798.44   37.79
  -4   3  -6  847.64   40.77
   4  -3   7 3879.77  190.87
  -4   3  -7 3950.62  200.16
   4  -3   8  438.50   27.44
  -4   3  -8  433.65   30.23
   4  -3   9  158.85   17.34
  -4   3  -9  155.63   13.94
   4  -3  10  958.83   52.99
  -4   3 -10  999.77   48.82
   4  -3  11  176.67   21.31
  -4   3 -11  179.51   17.91
   4  -3  12   -1.51    8.07
  -4   3 -12   16.44   14.77
   4  -3  13   24.85   14.48
  -4   3 -13    0.42   18.20
   4  -3  14   24.69   16.51
  -4   3 -14    8.68   13.54
   4  -3  15    8.52   17.08
  -4   3 -15   20.48   22.58
   4  -3  16   37.93   19.35
  -4   3 -16   10.44   26.13
   4  -3  17   61.26   17.21
  -4   3 -17   69.14   31.26
   4  -3  18   14.93   13.83
  -4   3 -18   -4.67   26.71
   4  -3  19  178.44   35.94
  -4   3 -19   87.37   46.43
   4  -3  20  -23.19   21.71
  -4   3 -20   14.84   18.48
   4  -3  21  139.82   39.55
  -4   3 -21  131.80   52.87
  -4   2  21  -48.42   42.07
   4  -2 -20   -2.77    5.72
  -4   2  20    4.51   21.36
   4  -2 -19    3.58    5.65
  -4   2  19   15.78   30.98
   4  -2 -18   20.94    6.33
  -4   2  18   13.58   34.78
   4  -2 -17   16.84    5.68
  -4   2  17   16.21   20.49
   4  -2 -16    8.60    5.02
  -4   2  16   38.10   28.81
   4  -2 -15    2.70    4.22
  -4   2  15   -6.05   17.38
   4  -2 -14   30.41    4.54
  -4   2  14   43.75   29.09
   4  -2 -13    1.51    3.81
  -4   2  13    4.07   14.64
   4  -2 -12    2.64    3.29
   4  -2 -11  769.21   16.55
  -4   2  11  832.95   55.00
  -4   2  10   -1.67   17.36
  -4   2   9   -4.64   11.22
  -4   2   8 1009.57   60.03
  -4   2   7  327.45   39.99
  -4   2   6   76.75   24.14
  -4   2   5   44.59   15.44
  -4   2   4    0.94    6.74
  -4   2   3 1002.00   40.69
  -4   2   2  927.76   38.14
   4  -2  -1 3322.59  156.50
  -4   2   1 3453.58  162.26
   4  -2   0  219.12   13.33
  -4   2   0  233.63   14.91
   4  -2   1   19.18   10.58
  -4   2  -1    2.41    7.23
   4  -2   2   -2.43    6.37
  -4   2  -2    2.15    9.49
   4  -2   3  105.54   11.39
  -4   2  -3  132.17   16.52
   4  -2   4   25.44   11.80
  -4   2  -4   25.30   11.81
   4  -2   5  394.72   28.08
  -4   2  -5  403.08   21.98
   4  -2   6  173.86   19.19
  -4   2  -6  181.16   20.13
   4  -2   7  835.62   46.41
  -4   2  -7  809.58   37.98
   4  -2   8 2669.57  136.22
  -4   2  -8 2534.24  140.29
   4  -2   9  318.77   19.38
  -4   2  -9  276.22   30.43
   4  -2  10  168.69   23.76
  -4   2 -10  192.65   26.60
   4  -2  11   46.11   11.79
  -4   2 -11   75.52   14.42
   4  -2  12    5.93   13.74
  -4   2 -12   -3.27   10.97
   4  -2  13   -5.05   16.33
  -4   2 -13   -9.83   19.08
   4  -2  14   -1.16   16.38
  -4   2 -14   -4.38   20.14
   4  -2  15    8.68   12.98
  -4   2 -15   24.85   16.83
   4  -2  16   -1.21   12.38
  -4   2 -16   -6.57   23.77
   4  -2  17   14.26   13.20
  -4   2 -17  -20.06   16.86
   4  -2  18    2.71   14.45
  -4   2 -18    3.10   28.32
   4  -2  19   85.00   21.49
  -4   2 -19   55.31   27.48
   4  -2  20   40.52   20.44
  -4   2 -20   34.53   39.02
   4  -2  21   47.75   37.16
  -4   2 -21  105.21   32.35
  -4   1  21   15.51   22.90
   4  -1 -20   -9.51    6.88
  -4   1  20   10.49   32.72
   4  -1 -19    9.69    6.69
  -4   1  19   14.42   21.56
   4  -1 -18   25.14    6.75
  -4   1  18   22.55   33.42
   4  -1 -17    1.38    5.68
  -4   1  17  -22.27   27.63
   4  -1 -16   -4.07    5.79
  -4   1  16    5.33   17.96
   4  -1 -15   36.59    7.09
  -4   1  15   97.10   30.71
   4  -1 -14   31.49    6.55
  -4   1  14   54.44   28.92
   4  -1 -13  434.83   16.52
  -4   1  13  362.94   60.83
   4  -1 -12  199.36   11.56
  -4   1  12  179.20   37.99
   4  -1 -11   27.19    6.51
  -4   1  11   36.82   15.34
   4  -1 -10  627.65   18.81
  -4   1  10  760.83   65.70
  -4   1   9  986.09   85.57
  -4   1   8 2895.14  159.00
  -4   1   7  244.98   26.21
  -4   1   6  269.58    9.38
  -4   1   6  286.39   17.56
  -4   1   5   26.73   14.02
  -4   1   5   22.43    4.78
  -4   1   4  663.80   43.28
  -4   1   3  144.10   18.93
   4  -1  -2  137.16   12.75
  -4   1   2  159.49   13.70
   4  -1  -1  276.14   24.64
  -4   1   1  316.41   18.61
   4  -1   0  508.12   23.51
  -4   1   0  462.03   23.94
   4  -1   1    8.85   12.07
  -4   1  -1   10.04   12.59
   4  -1   2  224.80   16.16
  -4   1  -2  216.99   16.22
   4  -1   3   11.52    8.72
  -4   1  -3   17.76   13.20
   4  -1   4  388.25   32.80
  -4   1  -4  495.03   26.71
   4  -1   5 1487.56   81.79
  -4   1  -5 1534.20   84.32
   4  -1   6 1059.19   59.81
  -4   1  -6 1016.44   62.76
   4  -1   7   -5.73    8.44
  -4   1  -7    1.52    8.93
   4  -1   8   21.46   10.26
  -4   1  -8   29.63   11.04
   4  -1   9  338.48   32.13
  -4   1  -9  320.14   24.75
   4  -1  10   11.65   15.66
  -4   1 -10    8.04   18.58
   4  -1  11  289.00   22.79
  -4   1 -11  296.86   40.00
   4  -1  12  139.82   27.86
  -4   1 -12  219.38   35.15
   4  -1  13    4.70   16.79
  -4   1 -13   -5.23   13.86
   4  -1  14   14.17   22.45
  -4   1 -14   77.22   27.02
   4  -1  15   22.96   14.30
  -4   1 -15   10.10   17.52
   4  -1  16  104.56   21.52
  -4   1 -16   98.08   40.17
   4  -1  17   21.63   16.82
  -4   1 -17   29.98   33.72
   4  -1  18  -13.72   16.76
  -4   1 -18   -5.52   21.30
   4  -1  19   -3.81   17.80
  -4   1 -19  -31.69   35.21
   4  -1  20  -33.00   20.03
  -4   1 -20   38.35   38.37
   4  -1  21   23.21   32.58
  -4   1 -21   26.52   40.65
   4   0 -21   -0.56    7.83
  -4   0  21  -22.55   30.79
   4   0 -20    8.09    8.25
  -4   0  20    7.73   21.86
   4   0 -19    0.03    7.33
  -4   0  19  -19.51   29.59
   4   0 -18   -0.41    7.36
  -4   0  18    6.50   18.59
   4   0 -17   -0.35    7.35
  -4   0  17   26.50   27.13
   4   0 -16    0.37    7.31
  -4   0  16   22.06   16.83
   4   0 -15  915.92   40.11
  -4   0  15  752.72   98.28
   4   0 -14   -2.74    6.56
  -4   0  14   16.58   15.06
   4   0 -13 1536.19   61.41
  -4   0  13 1465.30  129.08
   4   0 -12   83.75   12.05
  -4   0  12   61.90   19.51
   4   0 -11   86.77    9.74
  -4   0  11  107.06   21.20
   4   0 -10   13.62    7.03
  -4   0  10   30.83   20.69
  -4   0   9 1814.48   81.42
  -4   0   9 1991.31  134.20
  -4   0   8   39.83   14.71
  -4   0   8   34.25    6.02
  -4   0   8   62.91   15.92
  -4   0   7   -3.22    7.53
  -4   0   7    2.69    5.17
  -4   0   6   -4.94    6.05
  -4   0   6   -9.08   12.28
  -4   0   5  187.48   13.77
  -4   0   5  205.62   22.62
   4   0  -4  854.89   38.89
  -4   0   4  984.29   33.63
  -4   0   4 1045.65   53.25
   4   0  -3    4.29    7.64
  -4   0   3    4.81   11.89
   4   0  -2  962.53   49.91
  -4   0   2  943.18   52.96
   4   0  -1   19.47    8.65
  -4   0   1   15.71    9.49
   4   0   0  359.70   21.23
  -4   0   0  328.68   30.87
   4   0   1  952.20   57.30
  -4   0  -1  972.46   58.78
   4   0   2   37.11   12.76
  -4   0  -2  113.63   12.69
   4   0   3  153.12   15.54
  -4   0  -3  199.37   24.51
   4   0   4  185.86   17.65
  -4   0  -4  169.38   28.10
   4   0   5  738.86   38.34
  -4   0  -5  778.12   40.40
   4   0   6  410.43   37.17
  -4   0  -6  431.91   27.58
   4   0   7   22.52   15.42
  -4   0  -7    8.54   11.28
   4   0   8  880.17   46.55
  -4   0  -8  938.73   50.51
   4   0   9  -12.43   15.30
  -4   0  -9   20.72   17.87
   4   0  10  224.66   32.68
  -4   0 -10  249.86   35.32
   4   0  11   92.63   16.76
  -4   0 -11  114.73   20.00
   4   0  12   83.57   26.28
  -4   0 -12   84.30   20.25
   4   0  13    3.57   19.71
  -4   0 -13   16.01   25.26
   4   0  14    5.90   20.03
  -4   0 -14   -6.04   15.97
   4   0  15   14.55   23.42
  -4   0 -15   16.39   29.66
   4   0  16   91.71   31.64
  -4   0 -16   44.11   38.12
   4   0  17   26.13   28.86
  -4   0 -17   26.25   23.42
   4   0  18   18.45   27.74
  -4   0 -18    2.91   37.20
   4   0  19   40.60   29.16
  -4   0 -19   -9.27   24.98
   4   0  20    1.62   32.09
  -4   0 -20   47.05   42.13
   4   0  21  -36.87   34.74
  -4   0 -21    3.29   43.42
   4   1 -21    2.47    9.82
  -4  -1  21    5.33   31.05
   4   1 -20    2.31    9.76
  -4  -1  20    0.91   20.14
   4   1 -19   -6.51   10.02
  -4  -1  19   -1.65   29.77
   4   1 -18   75.70   13.43
  -4  -1  18   15.34   38.44
   4   1 -17    3.68    9.23
  -4  -1  17   -4.33   17.37
   4   1 -16   30.00   10.97
  -4  -1  16   10.46   29.46
   4   1 -15    6.93    9.74
  -4  -1  15   10.59   16.26
   4   1 -14   50.36   12.34
  -4  -1  14   90.85   30.66
   4   1 -13   86.45   13.66
  -4  -1  13   85.52   14.10
  -4  -1  13   88.87   21.25
   4   1 -12   27.69    9.84
  -4  -1  12   29.61   18.05
  -4  -1  12   22.71   15.63
   4   1 -11  137.08   14.27
  -4  -1  11  161.07   32.17
  -4  -1  11  141.37   22.01
   4   1 -10  368.78   23.36
  -4  -1  10  341.94   22.42
  -4  -1  10  396.50   50.78
  -4  -1  10  355.46   14.87
  -4  -1   9  132.70   18.04
  -4  -1   9   36.83   19.72
  -4  -1   9  102.97   11.67
  -4  -1   8  169.47   14.35
  -4  -1   8  160.50   12.95
  -4  -1   7   55.85   13.39
  -4  -1   7   35.83    5.89
  -4  -1   6    2.75    8.39
  -4  -1   6   19.31   11.74
  -4  -1   5  219.33   21.88
  -4  -1   5  177.23   17.04
   4   1  -4   19.59    8.93
  -4  -1   4   23.92    9.33
  -4  -1   4   37.30    7.66
   4   1  -3 1504.63   63.93
  -4  -1   3 1543.43   64.65
   4   1  -2  508.56   37.34
  -4  -1   2  575.68   37.48
   4   1  -1  123.60   12.76
  -4  -1   1   75.90   18.43
   4   1   0   -7.43    8.91
  -4  -1   0   -3.24   14.01
   4   1   1  622.90   33.28
  -4  -1  -1  634.63   34.22
   4   1   2 3058.16  178.53
  -4  -1  -2 3009.71  151.21
   4   1   3 3895.12  229.78
  -4  -1  -3 4164.36  218.80
   4   1   4   -7.65    9.61
  -4  -1  -4   15.23   16.07
   4   1   5 2560.76  132.15
  -4  -1  -5 2649.27  163.64
   4   1   6 1293.77   66.48
  -4  -1  -6 1372.25   70.57
   4   1   7  850.38   66.36
  -4  -1  -7  971.35   53.17
   4   1   8  372.27   28.09
  -4  -1  -8  415.81   31.16
   4   1   9   52.23   13.46
  -4  -1  -9   31.97   24.38
   4   1  10  169.22   32.45
  -4  -1 -10  212.05   36.68
   4   1  11   33.45   14.77
  -4  -1 -11   53.93   18.19
   4   1  12   11.90   13.95
  -4  -1 -12   -5.15   24.42
   4   1  13    8.31   14.48
  -4  -1 -13   20.70   25.89
   4   1  14    7.42   23.21
  -4  -1 -14   11.88   18.80
   4   1  15   11.88   24.03
  -4  -1 -15   15.59   31.34
   4   1  16   23.94   27.04
  -4  -1 -16    5.88   22.15
   4   1  17    3.79   28.23
  -4  -1 -17   21.37   34.05
   4   1  18   24.66   31.81
  -4  -1 -18  -62.44   27.35
   4   1  19    3.18   32.97
  -4  -1 -19   46.49   43.01
   4   1  20   55.48   39.99
  -4  -1 -20   48.92   34.89
   4   1  21  -36.71   38.25
   4   2 -20    1.31    8.27
  -4  -2  20   52.55   20.51
  -4  -2  20  -18.69   29.91
   4   2 -19   29.74    9.11
  -4  -2  19   24.26   21.30
  -4  -2  19    7.84   21.80
   4   2 -18    9.74    8.28
  -4  -2  18   -8.73   27.59
  -4  -2  18   15.52   18.80
   4   2 -17   -0.07   10.91
  -4  -2  17   -0.07   16.04
  -4  -2  17    1.62   24.13
   4   2 -16    5.69   11.27
  -4  -2  16   -7.92   15.16
  -4  -2  16   12.07   24.82
   4   2 -15    2.77   12.34
  -4  -2  15   23.81   10.93
  -4  -2  15   11.13   25.82
   4   2 -14    6.45   11.08
  -4  -2  14   13.74    9.63
  -4  -2  14    3.27   16.41
   4   2 -13   14.23    7.52
  -4  -2  13    2.61   14.19
  -4  -2  13   21.15   17.56
   4   2 -12   29.66   12.80
  -4  -2  12   49.86   15.54
  -4  -2  12   37.54   25.84
   4   2 -11   26.13   12.83
  -4  -2  11   35.85   11.25
  -4  -2  11   23.33    9.58
  -4  -2  11   30.70   24.02
   4   2 -10  124.02   11.34
  -4  -2  10  141.35   22.89
  -4  -2  10  118.11   18.43
  -4  -2  10   76.06   14.57
   4   2  -9    3.42    6.89
  -4  -2   9    7.43    8.13
  -4  -2   9   14.86    9.35
  -4  -2   8   19.98    7.41
  -4  -2   8   18.38   13.24
  -4  -2   7  -18.27   12.09
  -4  -2   7   -2.79   10.74
  -4  -2   6   -7.27    7.14
  -4  -2   6   -7.13    7.95
   4   2  -5   12.59   13.83
  -4  -2   5   31.63    8.39
  -4  -2   5   24.96    8.72
   4   2  -4   -0.59    7.52
  -4  -2   4    3.50   12.58
  -4  -2   4   15.49    8.04
   4   2  -3   27.27    9.31
  -4  -2   3   45.17   16.10
  -4  -2   3   43.82   10.25
   4   2  -2 1102.22   62.31
  -4  -2   2 1017.38   48.87
   4   2  -1   43.79   15.03
  -4  -2   1   27.18   10.61
   4   2   0  349.38   33.57
  -4  -2   0  355.64   25.31
   4   2   1  168.98   26.29
  -4  -2  -1  201.42   18.84
   4   2   2  445.18   39.61
  -4  -2  -2  543.55   32.20
   4   2   3  922.61   63.62
  -4  -2  -3  956.62   51.81
   4   2   4   23.30   17.61
  -4  -2  -4   35.95   12.16
   4   2   5  170.15   19.52
  -4  -2  -5  185.46   21.17
   4   2   6  460.11   44.56
  -4  -2  -6  477.74   47.87
   4   2   7  151.51   19.04
  -4  -2  -7  167.74   30.45
   4   2   8    2.15   18.29
  -4  -2  -8   -7.83   12.59
   4   2   9  168.28   21.57
  -4  -2  -9  174.28   24.30
   4   2  10   -6.69   18.98
  -4  -2 -10   19.18   22.64
   4   2  11   36.06   25.15
  -4  -2 -11   38.17   20.24
   4   2  12   15.68   15.32
  -4  -2 -12   -0.82   27.95
   4   2  13   -0.71   14.64
  -4  -2 -13   16.22   18.54
   4   2  14   35.36   16.52
  -4  -2 -14   -6.09   21.78
   4   2  15    7.15   16.30
  -4  -2 -15  -19.45   28.93
   4   2  16   -4.59   25.87
  -4  -2 -16   -1.22   20.83
   4   2  17   40.14   34.16
  -4  -2 -17   39.00   42.90
   4   2  18   50.27   38.08
  -4  -2 -18   56.31   31.88
   4   2  19   21.98   30.99
  -4  -2 -19  -12.47   26.27
   4   2  20   45.67   35.38
  -4  -2 -20  -40.20   47.69
   4   3 -20    6.00   14.39
  -4  -3  20   39.54   17.65
  -4  -3  20  -25.54   30.06
   4   3 -19    5.84   13.27
  -4  -3  19    4.26   15.82
  -4  -3  19    4.31   28.07
   4   3 -18   21.47   15.19
  -4  -3  18   27.80   11.66
  -4  -3  18    9.64   20.06
   4   3 -17   18.51   15.11
  -4  -3  17   22.26   10.91
  -4  -3  17   15.59   28.79
   4   3 -16   -1.19    8.69
  -4  -3  16    1.74    9.06
  -4  -3  16   16.91   16.13
   4   3 -15    4.36    8.91
  -4  -3  15   17.46   13.86
  -4  -3  15    0.17   17.02
   4   3 -14    9.15   12.69
  -4  -3  14   16.28   26.34
  -4  -3  14   -3.08   13.38
   4   3 -13    0.97   14.06
  -4  -3  13  -12.44    8.70
  -4  -3  13  -19.49   25.75
   4   3 -12   13.72   14.13
  -4  -3  12   -0.98   13.37
  -4  -3  12   22.61   14.77
  -4  -3  12    4.10   12.70
   4   3 -11   47.87   11.15
  -4  -3  11   45.89   14.54
  -4  -3  11   55.54   16.17
  -4  -3  11   51.59   19.93
   4   3 -10    7.79    8.44
  -4  -3  10    4.09   11.64
  -4  -3  10  -12.48   12.20
  -4  -3   9   10.66   12.45
  -4  -3   9   -2.66   11.12
  -4  -3   8   27.37   13.48
  -4  -3   8   17.95   14.21
  -4  -3   7    6.42    8.09
  -4  -3   7    4.66   12.96
   4   3  -6   21.83   15.14
  -4  -3   6   45.15    9.97
  -4  -3   6   40.46   15.43
   4   3  -5   36.67   14.00
  -4  -3   5   25.06   10.37
  -4  -3   5   22.37   15.47
   4   3  -4  505.24   35.87
  -4  -3   4  472.31   29.53
  -4  -3   4  435.41   38.48
   4   3  -3  175.60   23.50
  -4  -3   3  229.00   19.34
  -4  -3   3  188.98   23.60
   4   3  -2  543.25   29.76
  -4  -3   2  526.73   42.24
  -4  -3   2  613.22   35.42
   4   3  -1   53.06   10.91
  -4  -3   1   -2.17   12.79
  -4  -3   1   62.26   11.59
   4   3   0   -3.24    8.92
  -4  -3   0   -2.45    9.24
   4   3   1 1763.08   88.02
  -4  -3  -1 1722.38   85.09
   4   3   2 1160.44   58.37
  -4  -3  -2 1279.13   65.89
   4   3   3  735.44   58.08
  -4  -3  -3  831.36   64.63
   4   3   4  204.71   26.33
  -4  -3  -4   52.30   28.16
   4   3   5  207.79   22.54
  -4  -3  -5  248.87   23.37
   4   3   6  545.67   52.55
  -4  -3  -6  556.30   41.29
   4   3   7  103.27   17.74
  -4  -3  -7  131.20   31.29
   4   3   8   31.75   21.11
  -4  -3  -8   -0.64   23.73
   4   3   9  138.07   22.23
  -4  -3  -9  135.51   24.25
   4   3  10   56.56   17.48
  -4  -3 -10   59.82   31.43
   4   3  11   15.33   23.43
  -4  -3 -11   17.31   18.60
   4   3  12   13.10   24.06
  -4  -3 -12    4.95   30.00
   4   3  13   29.10   27.18
  -4  -3 -13   28.28   23.59
   4   3  14    9.29   17.15
  -4  -3 -14    2.66   32.63
   4   3  15    0.62   18.24
  -4  -3 -15   23.16   22.04
   4   3  16    9.36   19.80
  -4  -3 -16   71.00   39.69
   4   3  17   18.34   26.00
  -4  -3 -17  126.57   31.74
   4   3  18    4.10   20.54
  -4  -3 -18   -8.99   39.86
   4   3  19   -3.70   23.00
  -4  -3 -19   17.64   28.55
   4   4 -19    3.08   14.87
  -4  -4  19   -6.51    9.24
  -4  -4  19   -3.96   26.65
   4   4 -18    7.76   14.21
  -4  -4  18   -7.75   13.06
  -4  -4  18    4.80   24.98
   4   4 -17   28.66   16.73
  -4  -4  17   13.35   18.73
  -4  -4  17   10.02   15.33
   4   4 -16    1.69   16.25
  -4  -4  16    8.02   14.14
  -4  -4  16   10.47   25.30
   4   4 -15   21.12   19.81
  -4  -4  15   51.33   11.80
  -4  -4  15   84.93   31.08
   4   4 -14   12.96   11.74
  -4  -4  14   27.71   18.56
  -4  -4  14    1.28   14.48
   4   4 -13    7.77   10.55
  -4  -4  13   -1.12    9.83
  -4  -4  13   15.82   14.93
  -4  -4  13    6.47   13.99
   4   4 -12   25.68   12.10
  -4  -4  12   61.19   28.27
  -4  -4  12   23.09   10.46
  -4  -4  12   31.50   10.87
   4   4 -11   -0.68   11.72
  -4  -4  11   53.28   12.34
  -4  -4  11   35.02   19.09
  -4  -4  11   63.64   16.70
  -4  -4  10  107.27   14.84
  -4  -4  10  121.97   13.76
  -4  -4   9    9.97   14.81
  -4  -4   9   34.87   16.88
  -4  -4   8   48.29   18.59
  -4  -4   8   54.55   11.53
  -4  -4   7   60.30   20.41
  -4  -4   7   93.44   19.29
   4   4  -6   72.16   11.70
  -4  -4   6   39.32   18.66
  -4  -4   6   68.00   20.49
   4   4  -5   13.36    8.67
  -4  -4   5    4.57   15.61
  -4  -4   5   18.71    9.08
   4   4  -4   14.48    8.44
  -4  -4   4   -0.37    9.80
  -4  -4   4   13.70   16.82
   4   4  -3  492.80   29.36
  -4  -4   3  581.35   37.49
  -4  -4   3  505.23   43.24
   4   4  -2   62.33   11.86
  -4  -4   2   58.45   19.03
  -4  -4   2   44.55   14.31
   4   4  -1   30.85    9.78
  -4  -4   1    9.26   16.48
  -4  -4   1   17.66   13.88
   4   4   0  153.77   17.19
  -4  -4   0  157.65   17.63
   4   4   1  256.76   22.52
  -4  -4  -1  249.70   22.86
   4   4   2   49.09   12.03
  -4  -4  -2   27.98   20.73
   4   4   3   -4.80   14.80
  -4  -4  -3    5.50   16.68
   4   4   4  358.40   29.44
  -4  -4  -4  411.20   31.51
   4   4   5   39.64   22.28
  -4  -4  -5   43.16   23.64
   4   4   6  290.90   27.93
  -4  -4  -6  287.11   43.62
   4   4   7   -8.70   19.70
  -4  -4  -7   -5.05   15.50
   4   4   8   42.56   17.99
  -4  -4  -8   70.55   30.92
   4   4   9   43.71   28.22
  -4  -4  -9   62.84   21.14
   4   4  10   22.18   15.68
  -4  -4 -10    7.65   31.32
   4   4  11    7.65   16.39
  -4  -4 -11   18.90   19.57
   4   4  12   -6.03   15.58
  -4  -4 -12    5.90   19.31
   4   4  13   38.23   29.47
  -4  -4 -13   15.79   36.29
   4   4  14  -12.70   25.98
  -4  -4 -14    4.38   20.57
   4   4  15   13.10   35.89
  -4  -4 -15   68.85   28.27
   4   4  16   35.50   35.12
  -4  -4 -16   37.21   43.15
   4   4  17   47.81   38.92
  -4  -4 -17   45.52   32.18
   4   4  18    4.65   34.55
  -4  -4 -18  -39.76   45.13
   4   5 -18    6.90   11.68
  -4  -5  18  -21.93   25.16
  -4  -5  18    7.50   14.57
   4   5 -17    5.79   12.64
  -4  -5  17   18.16   17.82
  -4  -5  17   14.39    9.94
   4   5 -16   39.50   14.57
  -4  -5  16   18.52   30.31
  -4  -5  16   27.63   18.25
   4   5 -15   -1.68   12.79
  -4  -5  15    8.79   28.15
  -4  -5  15   20.95   15.14
   4   5 -14   -4.57   11.03
  -4  -5  14    7.53   13.39
  -4  -5  14   -1.11   24.78
   4   5 -13   -5.17   13.77
  -4  -5  13   45.94   18.96
  -4  -5  13   59.97   26.57
  -4  -5  13   38.39   11.22
  -4  -5  12   43.31   16.64
  -4  -5  12  -13.85   14.89
  -4  -5  12   -9.09   16.90
  -4  -5  11  179.23   18.98
  -4  -5  11  184.99   31.54
  -4  -5  10  354.01   39.60
  -4  -5  10  372.08   30.11
  -4  -5   9   -1.29   10.03
  -4  -5   9   12.85   11.71
  -4  -5   8    0.77   18.16
  -4  -5   8   19.95   14.67
   4   5  -7   -2.73   13.54
  -4  -5   7    1.37   13.69
  -4  -5   7   -9.00   17.56
   4   5  -6   19.86   14.99
  -4  -5   6    9.52   10.58
  -4  -5   6   21.23   19.09
   4   5  -5   51.54   17.91
  -4  -5   5   73.17   15.87
  -4  -5   5   81.23   19.89
   4   5  -4   95.81   20.81
  -4  -5   4  115.09   19.10
  -4  -5   4  142.52   23.99
   4   5  -3  648.56   51.25
  -4  -5   3  789.88   69.91
  -4  -5   3  725.98   42.47
   4   5  -2   79.47   22.04
  -4  -5   2  104.25   30.37
  -4  -5   2   94.47   23.81
   4   5  -1   48.93   12.00
  -4  -5   1   33.82   15.94
  -4  -5   1   33.17   20.28
   4   5   0   33.37   11.63
  -4  -5   0   23.85   25.32
  -4  -5   0   14.83   13.16
   4   5   1   28.40   14.55
  -4  -5  -1   65.22   15.60
  -4  -5  -1   57.96   18.61
   4   5   2   89.25   21.35
  -4  -5  -2   58.39   23.71
  -4  -5  -2    1.50   18.78
   4   5   3  230.09   34.93
  -4  -5  -3  246.71   27.21
   4   5   4  132.59   20.75
  -4  -5  -4   85.38   33.88
   4   5   5  908.42   82.45
  -4  -5  -5  975.33   90.87
   4   5   6  115.71   22.26
  -4  -5  -6  133.31   24.96
   4   5   7   16.83   22.68
  -4  -5  -7   -5.75   24.66
   4   5   8    0.01   14.43
  -4  -5  -8   -5.85   16.50
   4   5   9   23.65   17.93
  -4  -5  -9   51.03   30.65
   4   5  10    8.60   27.05
  -4  -5 -10   32.94   21.35
   4   5  11   -3.97   29.06
  -4  -5 -11   68.62   36.75
   4   5  12   25.18   20.62
  -4  -5 -12   36.30   24.95
   4   5  13   21.02   17.55
  -4  -5 -13  -75.77   33.98
   4   5  14   -0.96   19.15
  -4  -5 -14   35.33   24.65
   4   5  15  -19.79   20.55
  -4  -5 -15   39.46   39.27
   4   5  16  -60.40   34.83
  -4  -5 -16    9.59   28.69
   4   5  17  -50.91   33.04
  -4  -5 -17   22.00   28.44
   4   6 -16  -10.64   14.18
  -4  -6  16   -4.33   16.60
  -4  -6  16  -33.27   18.70
   4   6 -15   -1.06   19.06
  -4  -6  15  137.76   15.27
  -4  -6  15  119.63   40.42
  -4  -6  14   28.31   15.14
  -4  -6  14   22.81   25.86
  -4  -6  14    1.43   16.90
  -4  -6  13   -8.10   24.61
  -4  -6  13    3.65   16.76
  -4  -6  13   13.48   13.55
  -4  -6  12    9.26   15.52
  -4  -6  12   -5.70   17.02
  -4  -6  12   -0.35   19.84
  -4  -6  11   62.81   26.71
  -4  -6  11   59.05   19.70
  -4  -6  10   31.78   15.34
  -4  -6  10   33.92   12.00
  -4  -6   9   -8.41   14.44
  -4  -6   9   26.00   15.73
  -4  -6   8    7.97   21.43
  -4  -6   8   20.46   16.64
   4   6  -7   21.00   15.36
  -4  -6   7   14.26   16.46
  -4  -6   7    1.69   21.72
   4   6  -6   12.27   15.61
  -4  -6   6   20.51   17.37
  -4  -6   6   21.14   15.30
   4   6  -5   46.35   18.87
  -4  -6   5   51.20   27.80
  -4  -6   5   73.03   14.13
   4   6  -4   31.57   16.81
  -4  -6   4   15.65   23.28
  -4  -6   4   27.36   19.51
   4   6  -3   -5.52   15.89
  -4  -6   3   24.72   14.55
  -4  -6   3    0.84   18.39
   4   6  -2  426.52   43.61
  -4  -6   2  418.32   35.50
  -4  -6   2  497.96   61.44
   4   6  -1    4.54   10.72
  -4  -6   1   12.95   19.87
  -4  -6   1    2.66   16.54
   4   6   0  534.16   39.39
  -4  -6   0  535.59   50.02
  -4  -6   0  575.24   42.86
   4   6   1  -13.27   19.75
  -4  -6  -1   -2.50   24.88
  -4  -6  -1    1.50   20.99
   4   6   2   86.81   29.17
  -4  -6  -2   85.47   20.14
  -4  -6  -2  115.51   25.18
   4   6   3   12.19   13.88
  -4  -6  -3   25.54   19.14
  -4  -6  -3   13.22   23.35
   4   6   4  239.78   41.69
  -4  -6  -4  222.22   45.41
   4   6   5   86.66   21.40
  -4  -6  -5  100.63   23.23
   4   6   6   49.10   28.72
  -4  -6  -6   56.75   32.17
   4   6   7   62.43   19.98
  -4  -6  -7   51.82   22.34
   4   6   8    2.62   26.07
  -4  -6  -8  -34.71   28.67
   4   6   9   34.09   24.30
  -4  -6  -9  -16.90   19.80
   4   6  10    1.36   18.03
  -4  -6 -10   35.50   32.96
   4   6  11   39.41   23.06
  -4  -6 -11  124.35   41.84
   4   6  12   34.83   33.37
  -4  -6 -12   33.13   26.84
   4   6  13  -31.41   34.88
  -4  -6 -13  111.61   41.81
   4   6  14  -59.71   36.56
  -4  -6 -14  -20.24   29.96
   4   6  15   -5.56   20.68
  -4  -6 -15   39.47   39.31
   4   6  16   30.05   25.64
  -4  -7  15   12.75   28.62
  -4  -7  15    8.01   15.99
  -4  -7  14   33.01   29.34
  -4  -7  14   35.50   12.88
  -4  -7  14   51.49   28.92
  -4  -7  13   -0.29   15.44
  -4  -7  13   20.57   26.24
  -4  -7  13    3.09   14.95
  -4  -7  12    6.05   18.06
  -4  -7  12    3.39   16.76
  -4  -7  12   14.28   16.07
  -4  -7  11   16.32   17.41
  -4  -7  11    3.67   24.18
  -4  -7  10   -0.32   15.00
  -4  -7  10  -12.50   16.31
  -4  -7   9   14.74   15.89
  -4  -7   9   -6.84   16.18
  -4  -7   8   -4.02   25.67
  -4  -7   8   13.06   16.99
   4   7  -7  -20.51   14.98
  -4  -7   7    5.30   14.43
  -4  -7   7   10.00   16.44
   4   7  -6    4.12   15.31
  -4  -7   6   14.92   16.11
  -4  -7   6   12.06   17.96
   4   7  -5  107.06   23.15
  -4  -7   5   69.23   36.86
  -4  -7   5  126.32   26.88
   4   7  -4   65.76   21.78
  -4  -7   4   91.21   22.54
  -4  -7   4   80.02   17.90
   4   7  -3   61.33   23.38
  -4  -7   3   77.68   27.22
  -4  -7   3   74.49   35.57
   4   7  -2  334.27   41.92
  -4  -7   2  331.04   33.55
  -4  -7   2  321.45   41.75
   4   7  -1  -23.98   13.75
  -4  -7   1   -2.54   31.10
  -4  -7   1   -7.06   23.43
   4   7   0  374.62   34.90
  -4  -7   0  442.71   48.11
  -4  -7   0  357.88   38.31
   4   7   1   18.60   24.96
  -4  -7  -1   26.42   34.37
  -4  -7  -1   68.94   26.21
   4   7   2   65.96   19.27
  -4  -7  -2   70.35   19.67
  -4  -7  -2   52.17   24.95
   4   7   3   20.04   23.55
  -4  -7  -3    7.82   31.67
  -4  -7  -3   26.01   25.38
   4   7   4   35.60   27.66
  -4  -7  -4   44.43   20.26
  -4  -7  -4   71.68   24.88
   4   7   5   57.86   30.38
  -4  -7  -5   33.07   23.25
  -4  -7  -5   54.14   30.20
   4   7   6    1.00   16.33
  -4  -7  -6    2.44   18.58
  -4  -7  -6    8.83   17.49
   4   7   7   22.97   28.07
  -4  -7  -7   20.68   20.53
  -4  -7  -7   20.41   30.71
   4   7   8   29.54   18.67
  -4  -7  -8   -8.30   34.17
   4   7   9    2.80   18.03
  -4  -7  -9  -21.87   22.11
   4   7  10   -9.84   30.29
  -4  -7 -10  -24.28   35.88
   4   7  11   38.29   19.78
  -4  -7 -11  -72.43   24.54
   4   7  12   63.13   26.86
  -4  -7 -12   55.63   49.75
   4   7  13  -29.05   24.68
  -4  -7 -13  -42.97   31.39
   4   7  14  -68.52   32.70
  -4  -7 -14   88.63   39.57
  -4  -8  13   24.04   12.51
  -4  -8  12   23.25   20.29
  -4  -8  12   19.09   20.79
  -4  -8  12   32.12   19.39
  -4  -8  11   14.95   11.40
  -4  -8  11  -25.53   27.86
  -4  -8  10   11.65   17.27
  -4  -8  10    6.97   17.74
  -4  -8   9   28.50   18.56
  -4  -8   9  -22.43   29.37
  -4  -8   8   22.74   26.64
  -4  -8   8   -3.48   10.73
   4   8  -7   17.24   17.80
  -4  -8   7   26.19   20.60
  -4  -8   7   18.30   19.30
   4   8  -6    1.44   17.43
  -4  -8   6   14.06   13.37
  -4  -8   6   43.36   28.59
   4   8  -5   -1.52   15.07
  -4  -8   5    8.83   18.41
  -4  -8   5   -5.11   16.84
   4   8  -4   47.33   20.70
  -4  -8   4   57.08   16.89
  -4  -8   4   55.92   35.30
   4   8  -3    0.31   17.77
  -4  -8   3   11.34   17.80
  -4  -8   3   14.37   21.40
   4   8  -2   32.15   14.62
  -4  -8   2   42.86   16.41
  -4  -8   2   24.91   34.82
   4   8  -1   -5.44   18.96
  -4  -8   1   -6.36   21.77
  -4  -8   1   -1.31   19.79
   4   8   0  129.97   30.19
  -4  -8   0  121.91   34.42
  -4  -8   0   67.48   44.79
   4   8   1   -2.75   14.03
  -4  -8  -1    8.08   15.17
  -4  -8  -1   18.57   20.98
   4   8   2   30.01   18.35
  -4  -8  -2   32.57   24.11
  -4  -8  -2   28.94   28.19
   4   8   3   73.81   32.73
  -4  -8  -3   36.42   40.61
  -4  -8  -3   63.76   21.50
   4   8   4   72.24   20.47
  -4  -8  -4   58.25   32.58
  -4  -8  -4   44.88   28.10
   4   8   5  109.49   35.56
  -4  -8  -5   88.69   45.35
  -4  -8  -5  101.88   26.05
   4   8   6   26.00   31.29
  -4  -8  -6    2.24   36.68
  -4  -8  -6   52.68   31.14
   4   8   7   11.26   18.75
  -4  -8  -7   30.79   21.39
  -4  -8  -7  -12.27   21.69
   4   8   8  -24.34   30.06
  -4  -8  -8  -10.75   22.52
  -4  -8  -8   -2.45   19.94
   4   8   9   73.74   24.14
  -4  -8  -9   22.22   24.92
  -4  -8  -9   64.04   42.54
   4   8  10  -20.12   20.11
  -4  -8 -10  -42.94   23.22
  -4  -8 -10   28.71   18.13
   4   8  11   -2.75   20.45
  -4  -8 -11  -97.20   37.56
  -4  -8 -11   35.22   18.24
  -4  -9  10  -15.20   19.49
  -4  -9   9   -7.90   20.25
  -4  -9   9  -55.22   32.07
  -4  -9   8   63.85   23.82
  -4  -9   8    6.71   22.55
   4   9  -7   -0.62   16.12
  -4  -9   7   -1.44   12.64
  -4  -9   7   -0.41   28.47
   4   9  -6   -7.06   18.09
  -4  -9   6   -6.59   21.41
  -4  -9   6   59.74   20.87
   4   9  -5   -1.32   17.35
  -4  -9   5    1.37   21.44
  -4  -9   5   58.25   32.01
   4   9  -4   28.70   13.31
  -4  -9   4    5.03   16.30
  -4  -9   4   36.48   23.79
   4   9  -3   -9.81   11.99
  -4  -9   3   -0.19   29.99
  -4  -9   3    9.50   21.14
   4   9  -2   14.86   21.69
  -4  -9   2   44.55   23.48
  -4  -9   2   12.91   16.43
   4   9  -1   55.40   28.20
  -4  -9   1   95.69   41.69
  -4  -9   1   63.96   30.27
   4   9   0   73.64   19.31
  -4  -9   0   37.47   32.87
  -4  -9   0   69.15   29.36
   4   9   1   35.26   18.08
  -4  -9  -1    8.74   19.05
  -4  -9  -1   76.19   25.72
   4   9   2   14.50   23.00
  -4  -9  -2  -14.69   24.25
  -4  -9  -2    7.37   34.17
   4   9   3   72.53   22.01
  -4  -9  -3  -34.07   29.80
  -4  -9  -3   70.54   21.05
   4   9   4   -4.36   39.67
  -4  -9  -4  108.71   25.18
  -4  -9  -4  151.22   34.09
   4   9   5   40.15   21.38
  -4  -9  -5   97.20   43.04
  -4  -9  -5   35.47   37.06
   4   9   6  -32.91   28.64
  -4  -9  -6  -16.19   23.04
  -4  -9  -6    4.19   21.33
   4   9   7    4.09   29.21
  -4  -9  -7  -16.14   20.93
  -4  -9  -7   35.35   30.42
   4   9   8   31.63   21.49
  -4  -9  -8   32.32   34.23
  -4  -9  -8  -42.60   36.62
   4  10  -3  -20.71   20.29
  -4 -10   3    8.51   24.68
  -4 -10   3  -17.32   24.93
   4  10  -2   15.10   20.83
  -4 -10   2   18.58   25.60
  -4 -10   2  -23.19   34.93
   4  10  -1   58.36   19.46
  -4 -10   1  102.59   31.74
  -4 -10   1   71.86   22.92
   4  10   0   25.71   29.11
  -4 -10   0  109.67   33.16
  -4 -10   0   65.30   30.24
   4  10   1  -19.70   23.28
  -4 -10  -1  -11.71   35.72
  -4 -10  -1   15.92   16.62
   4  10   2    2.82   16.90
  -4 -10  -2   -4.10   17.11
  -4 -10  -2   18.56   24.44
   5 -14  -4  -14.43   23.07
   5 -14  -4   -1.97   27.91
  -5  14   4   -5.68   20.14
   5 -14  -3   75.22   30.47
   5 -14  -3  -16.42   24.10
  -5  14   3    9.24   11.84
   5 -14  -2   31.63   18.59
   5 -14  -2   -1.42   12.90
  -5  14   2  -17.21   13.48
   5 -14  -1   12.86   11.43
   5 -14  -1   -8.05   18.41
  -5  14   1   -6.93   12.18
   5 -14   0  -49.83   30.67
  -5  14   0   -9.14   10.39
  -5  14   0    5.08   10.41
   5 -14   1  -18.87   19.65
  -5  14  -1    9.74   19.20
   5 -14   2    0.87   18.95
  -5  14  -2   -9.95   20.34
   5 -14   3   70.00   34.56
  -5  14  -3   13.24   24.03
   5 -14   4   18.40   34.70
  -5  14  -4   13.26   33.79
   5 -14   5   80.31   27.49
  -5  14  -5   25.05   25.21
   5 -13  -9   -7.47   17.16
   5 -13  -9   40.63   37.78
  -5  13   9  -23.17   18.65
   5 -13  -8    0.14   30.59
   5 -13  -8    0.05   23.96
  -5  13   8    4.03   16.69
   5 -13  -7   -6.00   23.96
   5 -13  -7    7.18   28.23
  -5  13   7    7.69   23.83
   5 -13  -6   56.28   28.17
   5 -13  -6   -4.29   31.51
  -5  13   6   34.25   25.94
   5 -13  -5   -1.23   16.26
   5 -13  -5   11.25   25.49
  -5  13   5   14.92   20.33
   5 -13  -4   13.38   17.96
   5 -13  -4    6.27   16.68
  -5  13   4   34.21   13.67
   5 -13  -3  -21.58   25.22
   5 -13  -3   39.35   20.82
  -5  13   3    2.90   16.88
   5 -13  -2    2.70   20.79
   5 -13  -2  -18.27   17.14
  -5  13   2  -10.34   15.66
   5 -13  -1   -5.74   12.31
   5 -13  -1  -15.79   18.17
  -5  13   1   34.26    9.03
   5 -13   0   -7.79   27.05
  -5  13   0    5.08   18.40
  -5  13   0   10.11   11.30
   5 -13   1  -10.79   27.06
  -5  13  -1    4.18   18.32
  -5  13  -1   20.34    9.61
   5 -13   2  -17.41   17.01
  -5  13  -2   27.79   26.41
  -5  13  -2    5.36    6.49
   5 -13   3   37.07   32.11
  -5  13  -3   35.06   20.64
   5 -13   4  -21.22   30.84
  -5  13  -4   -3.65   28.97
   5 -13   5  -13.10   19.99
  -5  13  -5    5.95   29.59
  -5  13  -6   49.40   23.57
  -5  13  -7   64.72   40.56
  -5  13  -8  -21.58   31.58
  -5  13  -9   25.85   22.59
  -5  13 -10    3.22   20.12
   5 -12 -12  -57.79   43.11
   5 -12 -12   25.97   20.27
   5 -12 -11  -10.02   20.18
   5 -12 -11   -1.39   39.65
   5 -12 -10   -3.87   39.00
   5 -12 -10  -12.12   22.03
  -5  12  10   -8.75   20.10
   5 -12  -9   58.81   27.21
   5 -12  -9    0.96   43.36
  -5  12   9   45.21   22.31
   5 -12  -8   -2.62   32.74
   5 -12  -8   -5.56   14.20
  -5  12   8   16.68   16.74
   5 -12  -7   -6.04   21.07
   5 -12  -7    7.28   28.99
  -5  12   7    2.80   14.90
   5 -12  -6   -8.82   21.84
   5 -12  -6    1.53   26.22
  -5  12   6  -17.36   22.49
   5 -12  -5   -2.09   13.29
   5 -12  -5   -2.19   22.73
  -5  12   5    3.78   18.24
   5 -12  -4    3.35   16.72
   5 -12  -4   46.70   16.71
  -5  12   4   43.95   20.63
   5 -12  -3    1.29   18.22
   5 -12  -3    8.76   20.61
  -5  12   3   -2.88   15.18
   5 -12  -2    7.32   23.97
   5 -12  -2    5.95   20.20
  -5  12   2  -44.14   16.16
  -5  12   2   -2.00   15.26
   5 -12  -1    4.44   15.25
   5 -12  -1    4.73   10.88
  -5  12   1    5.29   12.33
  -5  12   1   -7.53   15.68
   5 -12   0    2.46   26.13
   5 -12   0    9.38    9.68
  -5  12   0   20.44   11.47
  -5  12   0    0.14   26.40
   5 -12   1   15.29   23.11
  -5  12  -1    4.12    9.17
  -5  12  -1   -4.34   15.62
   5 -12   2   55.10   19.69
  -5  12  -2   32.14   29.34
  -5  12  -2   41.53    8.57
   5 -12   3  115.93   35.62
  -5  12  -3  172.01   25.81
  -5  12  -3  116.33    7.73
  -5  12  -3   96.84    6.14
   5 -12   4   10.44   17.00
  -5  12  -4   -5.33   15.92
   5 -12   5   31.99   20.83
  -5  12  -5   36.24   28.50
  -5  12  -6    1.80   15.72
  -5  12  -7  158.80   29.55
  -5  12  -8   -7.04   28.06
  -5  12  -9   36.27   29.71
  -5  12 -10   44.92   21.51
  -5  12 -11   28.36   20.37
  -5  12 -12   13.37   18.90
  -5  12 -13   43.63   34.47
   5 -11 -14   39.57   20.15
  -5  11  14   58.85   27.59
   5 -11 -13    1.47   16.71
  -5  11  13  -21.40   22.41
   5 -11 -12  -18.29   38.36
   5 -11 -12  -12.24   11.47
  -5  11  12   16.48   21.05
   5 -11 -11   67.40   35.56
   5 -11 -11   -6.21   10.67
   5 -11 -10    1.57   36.68
   5 -11 -10   11.40   18.12
   5 -11  -9    2.51   37.65
   5 -11  -9   27.89   21.02
  -5  11   9   39.65   29.63
   5 -11  -8   -1.74   34.04
   5 -11  -8    8.12   13.31
  -5  11   8   26.32   17.09
   5 -11  -7   79.64   17.23
   5 -11  -7   -6.41   37.56
  -5  11   7   55.10   19.48
   5 -11  -6    0.12   31.50
   5 -11  -6   81.17   24.92
  -5  11   6   59.80   17.79
   5 -11  -5   -3.32   22.40
   5 -11  -5    4.35   18.10
  -5  11   5    6.65   18.87
   5 -11  -4   39.55   14.26
   5 -11  -4   -1.22   15.71
  -5  11   4   46.77   19.98
   5 -11  -3  -21.34   19.76
   5 -11  -3   -1.54   18.61
  -5  11   3  -13.60   14.07
  -5  11   3    2.18   16.16
   5 -11  -2    0.68   17.96
   5 -11  -2   15.61   20.10
  -5  11   2    4.08   14.38
  -5  11   2    3.23   14.48
   5 -11  -1   -0.68   10.62
   5 -11  -1   11.12   14.09
  -5  11   1   38.68   21.81
  -5  11   1   18.33   12.96
   5 -11   0   -4.83   21.62
  -5  11   0    9.73   13.24
   5 -11   1   86.86   22.15
  -5  11  -1  141.80   14.26
  -5  11  -1   86.11   34.27
   5 -11   2  554.45   47.57
  -5  11  -2  614.00   32.08
  -5  11  -2  610.80   50.66
   5 -11   3  227.88   41.66
  -5  11  -3  160.72   40.29
  -5  11  -3  188.90    8.85
  -5  11  -3  212.76    9.25
   5 -11   4  166.14   26.80
  -5  11  -4  130.12   25.51
  -5  11  -5   45.90   28.32
  -5  11  -6  -22.11   15.98
  -5  11  -7  201.08   28.97
  -5  11  -8    1.11   22.67
  -5  11  -9   19.30   26.95
  -5  11 -10    0.87   14.75
  -5  11 -11    0.59   15.91
  -5  11 -12    3.55   17.13
  -5  11 -13    2.96   16.95
  -5  11 -14   -1.09   25.70
  -5  11 -15    4.55   26.48
   5 -10 -16   -7.41   29.16
   5 -10 -16   22.41   15.44
   5 -10 -15   23.79   25.07
   5 -10 -15    6.19   13.74
  -5  10  15  -43.95   22.61
   5 -10 -14   28.64   16.54
  -5  10  14   20.26   25.64
   5 -10 -13   -3.60   14.00
  -5  10  13   17.12   20.60
   5 -10 -12  173.94   35.59
   5 -10 -12   -4.76   15.25
  -5  10  12  -12.70   21.07
   5 -10 -11   -6.45   35.18
   5 -10 -11   22.43   10.33
  -5  10  11   22.47   32.00
   5 -10 -10   -1.02    9.36
  -5  10  10    9.22   26.88
   5 -10  -9   10.70   15.21
   5 -10  -9   -6.58   32.57
  -5  10   9   -1.56   25.62
   5 -10  -8    5.56   34.69
   5 -10  -8   51.68   20.36
  -5  10   8   84.88   30.36
   5 -10  -7   16.36   11.27
   5 -10  -7    9.03   26.01
  -5  10   7  -20.94   23.27
   5 -10  -6   -5.00   35.80
   5 -10  -6  167.44   27.04
  -5  10   6  179.04   34.43
   5 -10  -5   -0.51   18.45
   5 -10  -5  108.97   21.46
  -5  10   5  108.00   26.18
   5 -10  -4   56.61   13.05
   5 -10  -4   -4.50   24.48
  -5  10   4   62.47   15.51
   5 -10  -3   50.77   19.19
   5 -10  -3   -0.82   19.95
  -5  10   3   38.51   14.92
  -5  10   3   28.87   18.85
   5 -10  -2   -0.77   14.33
   5 -10  -2   80.58   15.63
  -5  10   2   48.22   23.46
  -5  10   2   90.72   18.10
   5 -10  -1   -2.57   10.81
   5 -10  -1   61.69   13.75
  -5  10   1   37.04   20.75
  -5  10   1   33.94   13.05
   5 -10   0   18.93   18.32
  -5  10   0   -9.21   12.34
  -5  10   0   11.74    9.65
   5 -10   1   73.53   15.80
  -5  10  -1   62.99   24.45
  -5  10  -1   69.07   11.16
   5 -10   2   18.41   19.18
  -5  10  -2    5.41   13.25
  -5  10  -2   12.28    6.70
   5 -10   3  321.22   33.52
  -5  10  -3  347.73   14.45
  -5  10  -3  256.32   40.87
  -5  10  -3  301.14   11.49
  -5  10  -4   17.75   14.26
  -5  10  -6   93.70   20.08
  -5  10  -7  278.75   29.80
  -5  10  -8   23.37   25.51
  -5  10  -9  644.75   69.94
  -5  10 -10    0.25   14.78
  -5  10 -11   -1.25   15.08
  -5  10 -12    2.16   15.20
  -5  10 -13    3.18   15.87
  -5  10 -14    0.25   23.32
  -5  10 -15   -1.97   24.31
  -5  10 -16   -0.02   23.36
   5  -9 -17   22.47   28.32
   5  -9 -17   12.57   11.93
   5  -9 -16   12.84   12.92
   5  -9 -16   53.42   28.17
   5  -9 -15   28.31   31.90
   5  -9 -15   52.79   15.51
   5  -9 -14   38.40    9.32
   5  -9 -14  -29.00   27.15
  -5   9  14   19.37   24.06
   5  -9 -13   14.02   13.14
   5  -9 -13   63.56   23.19
  -5   9  13  -16.88   21.53
   5  -9 -12   37.32   15.02
  -5   9  12   35.90   23.20
   5  -9 -11   10.03   12.58
   5  -9 -11   15.98   32.15
  -5   9  11    8.56   27.81
   5  -9 -10   -2.30   27.11
   5  -9 -10    0.10    8.30
  -5   9  10  -37.83   25.57
   5  -9  -9   -2.78   28.22
   5  -9  -9   17.49   12.94
  -5   9   9    2.81   25.14
   5  -9  -8   -5.46   13.27
   5  -9  -8   -3.31   24.68
  -5   9   8    8.70   23.32
   5  -9  -7   -1.94    9.22
   5  -9  -7   -5.44   15.68
  -5   9   7  -10.12   21.26
   5  -9  -6    1.55   17.39
   5  -9  -6  112.12   18.23
  -5   9   6    3.63   25.58
   5  -9  -5   53.78   15.60
   5  -9  -5   -6.63   22.48
  -5   9   5   -2.07   21.32
   5  -9  -4    2.71   24.77
   5  -9  -4  116.27   19.37
  -5   9   4  118.86   15.02
  -5   9   4   19.43   24.28
   5  -9  -3   -1.66   12.33
   5  -9  -3   11.93   15.25
  -5   9   3   20.81   15.77
  -5   9   3   30.69   15.56
   5  -9  -2    7.80    9.71
   5  -9  -2    0.07    9.93
  -5   9   2   13.31   15.60
  -5   9   2    4.19   12.25
   5  -9  -1   32.84   16.59
  -5   9   1   33.94   18.65
  -5   9   1   32.12   13.64
   5  -9   0   68.90   13.85
  -5   9   0   53.86   14.88
  -5   9   0  106.22   14.41
   5  -9   1   -4.02   14.62
  -5   9  -1   -3.70    8.54
  -5   9  -1   12.37   14.43
   5  -9   2 1133.38   65.76
  -5   9  -2  985.26   75.19
  -5   9  -2 1041.52   42.47
  -5   9  -3  265.13   10.07
  -5   9  -3  247.90   11.43
  -5   9  -3  243.41   33.89
  -5   9  -4    4.42   11.26
  -5   9  -5  353.42   41.62
  -5   9  -6   75.52   17.42
  -5   9  -7    9.28   13.92
  -5   9  -8    2.79   21.06
  -5   9  -9  509.13   41.76
  -5   9 -10   12.39   15.77
  -5   9 -11   -4.37   14.71
  -5   9 -12   30.19   17.88
  -5   9 -13    2.42   22.22
  -5   9 -14    1.72   22.51
  -5   9 -15    4.92   24.09
  -5   9 -16    0.13   23.79
  -5   9 -17    0.37   25.45
  -5   9 -18    2.03   26.87
  -5   8  18  -35.43   27.77
   5  -8 -17   10.55    9.00
  -5   8  17    4.17   23.19
   5  -8 -16  108.09   46.11
  -5   8  16   32.08   26.31
   5  -8 -15   32.92   27.11
   5  -8 -15   30.58   11.44
  -5   8  15   -5.94   35.39
   5  -8 -14  179.85   17.11
   5  -8 -14   96.73   39.58
  -5   8  14  115.12   50.89
   5  -8 -13    8.07   19.88
   5  -8 -13   -4.78    9.74
  -5   8  13    2.42   17.94
   5  -8 -12    4.01   20.99
   5  -8 -12   13.29   10.19
  -5   8  12    9.89   18.17
   5  -8 -11   38.88   23.82
   5  -8 -11   60.16   12.96
  -5   8  11   59.50   20.97
   5  -8 -10   93.07   22.95
   5  -8 -10   66.30    9.56
  -5   8  10   28.23   32.20
   5  -8  -9   31.45   11.84
   5  -8  -9   20.82   19.29
  -5   8   9   37.87   26.70
   5  -8  -8   10.14   18.06
   5  -8  -8   49.03   13.47
  -5   8   8   36.56   16.42
   5  -8  -7   70.89   20.82
   5  -8  -7  104.13   16.36
  -5   8   7   73.35   19.94
   5  -8  -6   36.62   23.86
   5  -8  -6   27.21   12.94
  -5   8   6   43.37   15.12
   5  -8  -5    3.05   21.13
   5  -8  -5   -6.56    7.45
  -5   8   5   66.12   12.05
  -5   8   5   -4.28    7.87
   5  -8  -4   88.68   15.83
   5  -8  -4    1.89   16.35
  -5   8   4   87.74   20.40
  -5   8   4   90.96   17.18
   5  -8  -3   19.96    8.94
   5  -8  -3    1.74   12.06
  -5   8   3   39.04   14.96
  -5   8   3   36.72   14.13
   5  -8  -2   13.77   13.33
  -5   8   2   41.35   13.22
  -5   8   2   -1.48   13.92
   5  -8  -1   53.94   11.25
  -5   8   1   69.56   16.56
  -5   8   1   86.10   15.94
   5  -8   0    8.59   14.38
  -5   8   0   25.20   11.24
  -5   8   0    5.22    8.69
   5  -8   1  139.52   17.63
  -5   8  -1  162.90   16.02
  -5   8  -1  168.49   16.71
  -5   8  -2  840.40   35.87
  -5   8  -2  780.57   27.96
  -5   8  -2  827.36   57.52
  -5   8  -3   27.47    5.14
  -5   8  -3   29.10    6.61
  -5   8  -3   32.49   11.57
  -5   8  -4  980.78   28.77
  -5   8  -4  954.33   67.04
  -5   8  -4  996.71   26.15
  -5   8  -5  575.45   38.30
  -5   8  -6  502.80   34.68
  -5   8  -7   18.09   18.53
  -5   8  -8   55.46   14.56
  -5   8  -9    6.82   12.45
  -5   8 -10  951.82   60.12
  -5   8 -11  137.97   20.76
  -5   8 -12   40.03   21.52
  -5   8 -13    3.51   19.03
  -5   8 -14    2.17   19.64
  -5   8 -15    2.08   19.54
  -5   8 -16   -0.61   19.91
  -5   8 -17    1.49   21.77
  -5   8 -18    1.43   22.45
  -5   8 -19   -2.24   23.84
   5  -7 -19  -80.16   34.58
  -5   7  19   11.42   26.03
   5  -7 -18   52.45   35.72
   5  -7 -17   -2.97    6.61
   5  -7 -17   28.35   41.16
  -5   7  17  -35.96   31.89
   5  -7 -16   78.60   37.54
   5  -7 -16    1.35    6.65
  -5   7  16  -14.54   20.18
   5  -7 -15   16.74    7.53
   5  -7 -15  -23.51   38.72
  -5   7  15   31.99   21.52
   5  -7 -14    6.67   34.87
   5  -7 -14   18.26    8.43
  -5   7  14   30.93   31.39
   5  -7 -13   80.24   13.34
   5  -7 -13   69.05   42.20
  -5   7  13   68.88   23.58
   5  -7 -12  186.48   60.66
   5  -7 -12  324.87   18.98
  -5   7  12  250.30   35.96
   5  -7 -11   25.58   29.73
   5  -7 -11   23.43    8.47
  -5   7  11    6.16   25.31
   5  -7 -10    6.24   25.74
   5  -7 -10    5.18    7.41
  -5   7  10   -9.81   22.83
   5  -7  -9   19.54   24.33
   5  -7  -9   10.39    8.46
  -5   7   9   -0.60   14.97
   5  -7  -8   39.73   31.04
   5  -7  -8   52.64   10.62
  -5   7   8   58.01   17.45
   5  -7  -7   16.74    8.51
   5  -7  -7   12.91   24.84
  -5   7   7    5.89   20.71
   5  -7  -6  428.86   39.02
   5  -7  -6  466.19   25.01
  -5   7   6  365.84   48.60
   5  -7  -5  -14.15   12.74
   5  -7  -5   -8.78    8.50
  -5   7   5    1.33    5.65
  -5   7   5   -3.62   10.89
   5  -7  -4    5.54   10.21
   5  -7  -4   23.76   12.06
  -5   7   4    5.52    9.45
  -5   7   4   13.36   11.19
   5  -7  -3   31.39    7.50
  -5   7   3   40.60   10.68
  -5   7   3   30.41   15.51
   5  -7  -2  135.84   16.99
  -5   7   2  145.14   16.83
  -5   7   2  170.84   19.20
   5  -7  -1    9.49    7.72
  -5   7   1   12.09   11.74
  -5   7   1   24.97   11.98
  -5   7   0   -1.84    6.52
  -5   7   0   13.01   10.79
  -5   7  -1  937.43   44.95
  -5   7  -1  808.69   50.13
  -5   7  -1  890.26   34.55
  -5   7  -2  131.12   12.62
  -5   7  -2  129.80   14.54
  -5   7  -2  116.33    9.16
  -5   7  -3  451.30   19.48
  -5   7  -3  448.55   18.82
  -5   7  -3  462.55   38.24
  -5   7  -4    5.26    3.14
  -5   7  -4  -10.23    8.54
  -5   7  -4   -8.62    5.93
  -5   7  -5  396.21   13.89
  -5   7  -5  470.84   12.35
  -5   7  -5  510.52   39.40
  -5   7  -6  651.85   51.81
  -5   7  -7   10.12   10.71
  -5   7  -8   76.76   13.99
  -5   7  -9    4.74   16.91
  -5   7 -10   -5.76   17.26
   5  -7  11    4.47    2.63
  -5   7 -11   10.71   15.62
  -5   7 -11   -0.81    3.88
   5  -7  12   18.23    4.28
  -5   7 -12   15.31    5.53
  -5   7 -12   21.33   17.49
   5  -7  13   12.23    5.31
  -5   7 -13    7.05    6.07
  -5   7 -13   25.52   17.75
   5  -7  14    1.09    5.79
  -5   7 -14   -0.99    8.29
  -5   7 -14   -1.25   16.62
   5  -7  15   -2.25    6.39
  -5   7 -15   12.98    7.78
  -5   7 -15   11.36   18.09
   5  -7  16    6.73    5.95
  -5   7 -16    1.19   19.07
  -5   7 -16   -2.82    9.52
   5  -7  17   19.55    6.93
  -5   7 -17   36.99   11.96
  -5   7 -17   -0.87   25.35
   5  -7  18   -5.13    8.32
  -5   7 -18    2.20   22.01
  -5   7 -18    2.39    7.30
   5  -7  19    7.35   10.03
  -5   7 -19   -3.12    7.75
  -5   7 -19    2.45   23.22
   5  -6 -20   41.00   34.09
  -5   6  20  -18.26   41.36
   5  -6 -19   64.16   34.29
  -5   6  19   -2.40   26.48
   5  -6 -18   -6.32    5.35
   5  -6 -18  -24.13   28.67
  -5   6  18   -2.49   22.56
   5  -6 -17   13.05    6.04
   5  -6 -17    8.12   28.59
  -5   6  17    9.31   33.33
   5  -6 -16   50.25   28.95
   5  -6 -16   34.12    5.55
  -5   6  16   14.14   22.92
   5  -6 -15  -23.00   24.26
   5  -6 -15    8.86    4.73
  -5   6  15    7.77   19.42
   5  -6 -14  225.03   11.15
   5  -6 -14  138.02   43.57
  -5   6  14  157.94   50.09
   5  -6 -13  754.52   88.68
   5  -6 -13  969.74   32.91
  -5   6  13  722.17  101.74
   5  -6 -12   37.37   20.36
   5  -6 -12    6.93    5.08
  -5   6  12    8.00   15.93
   5  -6 -11  560.67   59.35
   5  -6 -11  626.95   22.09
  -5   6  11  468.26   67.16
   5  -6 -10   62.75    9.33
   5  -6 -10   40.80   23.43
  -5   6  10   27.20   28.06
   5  -6  -9   29.03   16.81
   5  -6  -9   15.39    5.54
  -5   6   9   24.32   14.75
   5  -6  -8   87.94   22.95
   5  -6  -8   89.99    7.82
  -5   6   8   76.88   27.32
   5  -6  -7   55.74    7.20
   5  -6  -7    2.00   18.47
  -5   6   7   49.01   22.07
   5  -6  -6  178.73   11.71
  -5   6   6  152.60   18.98
   5  -6  -5   12.03    6.76
  -5   6   5   25.34    7.57
  -5   6   5    3.14   16.43
   5  -6  -4  197.30   14.77
  -5   6   4  187.82   14.95
  -5   6   4  212.87   25.39
  -5   6   3  218.96   22.77
  -5   6   3  217.10   10.89
  -5   6   2   92.44   16.26
  -5   6   2  146.89    8.94
  -5   6   1    3.19    7.87
  -5   6   1    1.41   10.20
  -5   6   0  587.22   22.03
  -5   6   0  598.63   35.57
  -5   6   0  644.42   35.51
  -5   6  -1 3490.76  141.98
  -5   6  -1 2858.04  136.97
  -5   6  -1 3286.20  144.04
  -5   6  -2  336.21   24.84
  -5   6  -2  197.86   13.16
  -5   6  -3  630.90   32.58
  -5   6  -3  648.29   22.81
  -5   6  -4 1787.44   57.03
  -5   6  -4 1809.38   97.12
  -5   6  -5  230.31   10.63
  -5   6  -5  307.02   18.51
  -5   6  -6 2147.81   73.44
  -5   6  -6 2192.06  120.40
   5  -6   7   95.49    6.37
  -5   6  -7  124.18   21.05
  -5   6  -7   97.44    7.89
   5  -6   8    9.42    4.27
  -5   6  -8    2.48    6.36
  -5   6  -8   12.85   15.05
   5  -6   9   72.20    7.06
  -5   6  -9   68.38   13.23
  -5   6  -9   55.60    8.96
   5  -6  10   19.44    7.85
  -5   6 -10   11.59    8.49
  -5   6 -10   15.11   10.52
   5  -6  11  110.23    9.92
  -5   6 -11   82.13   13.27
  -5   6 -11   79.24   14.40
   5  -6  12   41.79    7.10
  -5   6 -12   63.18   13.01
  -5   6 -12   40.85   13.13
   5  -6  13   -1.92    9.06
  -5   6 -13    4.42    9.99
  -5   6 -13    7.71   11.27
   5  -6  14   12.74    9.04
  -5   6 -14   16.02   10.95
  -5   6 -14    2.97   14.08
   5  -6  15    1.32    9.76
  -5   6 -15    0.60   11.07
  -5   6 -15   31.89   14.46
   5  -6  16   -3.63   10.44
  -5   6 -16   -0.37   18.22
  -5   6 -16   39.47   15.99
   5  -6  17   12.67   11.42
  -5   6 -17   -0.64   17.71
  -5   6 -17   -0.36   19.21
   5  -6  18   69.91   10.96
  -5   6 -18   13.07   25.89
  -5   6 -18    0.84   24.88
   5  -6  19    0.91    8.84
  -5   6 -19    1.75   20.73
  -5   6 -19    2.74   21.12
   5  -6  20   -5.19   14.75
  -5   6 -20    0.08   15.98
  -5   6 -20   44.24   20.46
  -5   5  20   29.99   27.59
  -5   5  19   34.22   39.74
   5  -5 -18    3.45   29.68
  -5   5  18   17.95   22.70
   5  -5 -17   52.64   28.72
  -5   5  17    1.56   22.82
   5  -5 -16   48.28   29.42
  -5   5  16   40.66   38.58
   5  -5 -15    4.97   23.39
  -5   5  15    8.51   19.45
   5  -5 -14   -0.97   21.02
  -5   5  14    6.61   17.64
   5  -5 -13   -5.06   27.89
  -5   5  13  169.30   34.36
   5  -5 -12   12.29   28.78
  -5   5  12  146.95   22.06
   5  -5 -11  588.83   12.42
  -5   5  11  501.77   61.60
   5  -5 -10  -16.33   18.38
  -5   5  10  -19.97   15.21
   5  -5  -9   38.43    2.66
  -5   5   9   56.79   14.95
  -5   5   8   17.92   20.09
  -5   5   7   16.95   12.37
  -5   5   6   89.34   23.68
  -5   5   5   57.01    6.94
  -5   5   5   14.73   12.65
  -5   5   4  244.48   12.10
  -5   5   4  150.05   31.12
  -5   5   3   49.42    7.99
  -5   5   3   42.63   18.45
  -5   5   2  362.27   17.51
  -5   5   2  277.34   18.25
  -5   5   1   26.55    8.52
  -5   5   1   33.83    7.83
  -5   5   1   19.53    7.77
  -5   5   0   99.07   10.62
  -5   5   0   69.48   12.55
  -5   5  -1  401.83   22.94
  -5   5  -1  955.65   36.00
  -5   5  -2   24.78    4.83
  -5   5  -2   19.44    8.55
  -5   5  -3   24.77    6.55
   5  -5   4  292.30   15.27
  -5   5  -4  293.44   14.85
   5  -5   5  608.04   23.09
  -5   5  -5  562.93   23.79
   5  -5   6   92.17    9.21
  -5   5  -6   94.94   10.41
   5  -5   7    1.61    6.18
  -5   5  -7    3.43    7.20
   5  -5   8   16.47    6.98
  -5   5  -8   -1.13    8.47
   5  -5   9  395.18   19.91
  -5   5  -9  408.35   19.06
   5  -5  10   13.60    7.33
  -5   5 -10   16.20   11.08
   5  -5  11   12.54    8.91
  -5   5 -11    8.04   11.66
   5  -5  12    2.21    9.28
  -5   5 -12   -1.62   12.20
   5  -5  13    9.13   10.87
  -5   5 -13   13.21   14.90
   5  -5  14   -0.34   11.11
  -5   5 -14   16.59   15.95
   5  -5  15   49.27   15.29
  -5   5 -15   73.23   22.31
   5  -5  16   10.41   13.32
  -5   5 -16   11.10   18.96
   5  -5  17   26.94   15.14
  -5   5 -17  -10.65   22.01
   5  -5  18   44.05   19.02
  -5   5 -18   51.70   27.47
   5  -5  19   52.10   20.98
  -5   5 -19   71.89   30.57
   5  -5  20    4.44   16.62
  -5   5 -20    1.74   16.33
  -5   5 -20   -1.09   15.95
   5  -5  21    8.63   18.95
  -5   4  21  -55.57   47.54
  -5   4  20  -29.95   42.05
  -5   4  19   40.21   26.87
  -5   4  18  -23.53   35.66
  -5   4  17   30.65   24.38
  -5   4  16  -25.07   21.34
  -5   4  15   31.45   31.93
  -5   4  14  -10.00   18.65
  -5   4  13   -0.55   22.11
  -5   4  12   -5.64   14.08
  -5   4  11  106.66   32.14
  -5   4  10  231.76   28.29
  -5   4   9   -8.07   12.41
  -5   4   8   36.03   15.10
  -5   4   7  -20.25   20.87
  -5   4   6   -4.54   12.58
  -5   4   5    4.17    4.17
  -5   4   5  -17.78   16.31
  -5   4   4   -2.23   15.67
  -5   4   4    1.78    4.06
  -5   4   3  574.53   35.45
  -5   4   3  586.24   20.76
  -5   4   2    6.90   10.05
  -5   4   2   -0.88    5.88
  -5   4   1   -7.81   10.38
  -5   4   0  831.42   32.02
  -5   4  -1 3709.79  174.68
   5  -4   2 5571.28  275.61
  -5   4  -2 5657.97  292.41
   5  -4   3   51.78   10.44
  -5   4  -3   44.31   11.00
   5  -4   4 3886.89  173.39
  -5   4  -4 3980.16  186.35
   5  -4   5 1168.52   52.54
  -5   4  -5 1140.58   50.17
   5  -4   6   25.65    9.61
  -5   4  -6   32.96   10.43
   5  -4   7  464.16   19.70
  -5   4  -7  451.33   20.63
   5  -4   8    8.36    5.36
  -5   4  -8    9.42   10.34
   5  -4   9  112.24    9.69
  -5   4  -9  119.08   16.70
   5  -4  10  258.57   21.70
  -5   4 -10  242.23   18.65
   5  -4  11   -3.97   11.12
  -5   4 -11    9.78    8.82
   5  -4  12  212.27   23.67
  -5   4 -12  234.36   20.29
   5  -4  13    2.09   12.40
  -5   4 -13   13.25   16.07
   5  -4  14   46.49   15.86
  -5   4 -14   13.44   19.91
   5  -4  15   14.95   14.73
  -5   4 -15    1.42   20.54
   5  -4  16   18.89   11.01
  -5   4 -16   13.28   23.58
   5  -4  17   -8.97   11.05
  -5   4 -17  -24.21   24.42
   5  -4  18   -2.07   17.45
  -5   4 -18   -5.39   16.23
   5  -4  19   45.67   22.33
  -5   4 -19   14.01   30.70
   5  -4  20   20.78   21.02
  -5   4 -20    1.09   19.98
   5  -4  21    3.79   22.46
  -5   4 -21   41.74   32.75
  -5   3  21   42.73   30.04
  -5   3  20   32.00   40.57
  -5   3  19   18.26   36.89
  -5   3  18   30.77   25.27
  -5   3  17   28.41   35.24
  -5   3  16    5.47   19.66
  -5   3  15    1.24   27.43
  -5   3  14    4.12   16.66
  -5   3  13  -14.29   23.93
  -5   3  12   52.81   28.20
  -5   3  11   11.77   14.92
  -5   3  10  262.97   30.85
  -5   3   9   98.65   31.21
  -5   3   8   47.45   18.13
  -5   3   7   -1.30   11.56
  -5   3   6  366.30   42.23
  -5   3   5  388.01   31.83
  -5   3   5  338.51    7.76
  -5   3   4 1239.68   52.09
  -5   3   3  590.61   28.08
  -5   3   2  633.20   29.29
  -5   3   1 3462.39  153.13
   5  -3   0  508.40   33.12
  -5   3   0  545.47   35.78
   5  -3   1 1900.95   77.22
  -5   3  -1 1998.60   78.87
   5  -3   2  411.29   27.89
  -5   3  -2  473.79   31.62
   5  -3   3  549.59   35.21
  -5   3  -3  552.27   32.84
   5  -3   4  136.85   11.12
  -5   3  -4  108.42   11.24
   5  -3   5  397.98   19.72
  -5   3  -5  409.15   27.06
   5  -3   6  790.27   42.33
  -5   3  -6  823.33   45.37
   5  -3   7  705.11   37.94
  -5   3  -7  741.35   43.79
   5  -3   8  470.27   23.24
  -5   3  -8  469.94   25.11
   5  -3   9  396.21   29.34
  -5   3  -9  360.99   23.94
   5  -3  10    1.42   12.18
  -5   3 -10   -9.46   13.32
   5  -3  11  123.60   14.39
  -5   3 -11  164.83   17.32
   5  -3  12   29.87   15.12
  -5   3 -12   17.57   12.50
   5  -3  13   -1.65   14.04
  -5   3 -13    5.63   17.36
   5  -3  14    8.69   10.62
  -5   3 -14   15.75   20.53
   5  -3  15   35.39   20.02
  -5   3 -15   40.27   25.70
   5  -3  16  170.20   29.95
  -5   3 -16  145.01   27.82
   5  -3  17   17.36   20.04
  -5   3 -17    1.13   26.81
   5  -3  18   10.13   21.26
  -5   3 -18   20.32   19.66
   5  -3  19   13.10   23.97
  -5   3 -19   14.53   31.18
   5  -3  20   84.82   34.10
  -5   3 -20  100.60   29.95
   5  -3  21   -1.88   24.13
  -5   3 -21  -14.56   34.15
  -5   2  21   19.99   38.68
  -5   2  20   27.46   27.44
  -5   2  19   -0.21   21.50
  -5   2  18   12.68   34.29
  -5   2  17   47.07   26.02
  -5   2  16   36.16   32.59
  -5   2  15   17.79   19.70
  -5   2  14  139.41   40.45
  -5   2  13   -1.58   14.85
  -5   2  12  -12.05   24.47
  -5   2  11   37.38   17.20
  -5   2  10  171.01   27.41
  -5   2   9  109.37   31.26
  -5   2   8   15.72   14.55
  -5   2   7   36.72   16.92
  -5   2   6  257.78    6.53
  -5   2   6  274.76   17.37
  -5   2   5  567.86   28.72
  -5   2   4  444.50   34.20
  -5   2   3  201.26   23.68
   5  -2  -2  864.56   37.52
  -5   2   2  913.36   53.24
   5  -2  -1 3319.26  151.49
  -5   2   1 3582.53  163.47
   5  -2   0  469.63   34.05
  -5   2   0  530.57   25.71
   5  -2   1   15.20   12.32
  -5   2  -1   19.77   13.01
   5  -2   2   50.22    9.78
  -5   2  -2   48.59    9.63
   5  -2   3   28.18    9.02
  -5   2  -3   37.66   14.28
   5  -2   4  296.82   26.50
  -5   2  -4  310.32   19.11
   5  -2   5  -16.88   11.58
  -5   2  -5    4.60    7.81
   5  -2   6   37.17   13.57
  -5   2  -6   52.41   15.35
   5  -2   7   -1.80    8.04
  -5   2  -7   -6.49   13.24
   5  -2   8  470.21   36.83
  -5   2  -8  484.71   37.89
   5  -2   9  239.41   27.15
  -5   2  -9  221.35   20.94
   5  -2  10   18.30    9.88
  -5   2 -10   19.95   17.51
   5  -2  11   14.63   15.51
  -5   2 -11    6.60   18.39
   5  -2  12   -3.90   14.46
  -5   2 -12    4.46   18.69
   5  -2  13   31.93   13.03
  -5   2 -13   49.74   16.75
   5  -2  14  107.79   17.49
  -5   2 -14  138.11   22.69
   5  -2  15  304.25   41.50
  -5   2 -15  367.18   52.97
   5  -2  16   -6.30   22.64
  -5   2 -16   59.15   19.60
   5  -2  17  128.50   35.33
  -5   2 -17  156.57   46.22
   5  -2  18   17.58   23.91
  -5   2 -18   -9.82   31.18
   5  -2  19   11.73   25.07
  -5   2 -19  -28.29   22.85
   5  -2  20  -10.56   28.13
  -5   2 -20  -35.83   37.65
   5  -2  21   25.46   31.28
  -5   2 -21   35.80   27.13
  -5   1  21  -40.66   28.27
  -5   1  20    5.24   35.83
   5  -1 -19   -0.17    5.17
  -5   1  19  -12.67   32.44
   5  -1 -18    0.10    5.30
  -5   1  18   16.41   21.14
   5  -1 -17   -0.09    5.08
  -5   1  17    0.44   28.30
   5  -1 -16   -0.07    5.09
  -5   1  16   15.90   18.17
   5  -1 -15  182.51    7.57
  -5   1  15  301.84   51.43
  -5   1  14  320.33   40.73
  -5   1  13  188.93   29.39
  -5   1  12  604.58   73.97
  -5   1  11   52.03   21.13
  -5   1  10   11.33   15.49
  -5   1   9   32.67   10.03
  -5   1   9   28.62   26.21
  -5   1   8  101.73   17.72
  -5   1   8   18.76   20.41
  -5   1   8   66.20    5.19
  -5   1   7   50.28   11.61
  -5   1   7   69.34    5.38
  -5   1   6   -4.15    6.66
  -5   1   6   -6.82   13.40
  -5   1   5  -28.22   18.79
  -5   1   5   86.99    9.16
  -5   1   4  155.41   14.26
   5  -1  -3  721.67   44.62
  -5   1   3  715.66   35.40
   5  -1  -2 1135.72   65.74
  -5   1   2 1267.45   56.75
   5  -1  -1 3496.07  190.16
  -5   1   1 3586.03  169.06
   5  -1   0  172.34   15.13
  -5   1   0  151.58   23.17
   5  -1   1   82.06   12.28
  -5   1  -1   73.17   17.70
   5  -1   2    3.31    7.91
  -5   1  -2   -8.44    8.80
   5  -1   3   31.84   11.02
  -5   1  -3   38.81   11.99
   5  -1   4  147.45   15.19
  -5   1  -4  162.14   23.13
   5  -1   5  168.38   15.15
  -5   1  -5  205.55   26.05
   5  -1   6    9.73    9.51
  -5   1  -6   25.07   10.40
   5  -1   7   12.56   15.12
  -5   1  -7   14.25   10.43
   5  -1   8  296.03   23.15
  -5   1  -8  327.35   24.81
   5  -1   9  129.95   24.57
  -5   1  -9  147.63   28.33
   5  -1  10   38.76   12.51
  -5   1 -10   17.08   21.53
   5  -1  11   14.00   17.43
  -5   1 -11    7.21   19.90
   5  -1  12   18.14   13.25
  -5   1 -12   41.56   16.23
   5  -1  13   -6.44   11.23
  -5   1 -13    9.59   14.57
   5  -1  14   33.36   22.07
  -5   1 -14    8.67   27.00
   5  -1  15   76.35   28.40
  -5   1 -15   96.06   24.85
   5  -1  16   -7.19   21.88
  -5   1 -16    6.23   25.90
   5  -1  17   23.71   25.00
  -5   1 -17   -2.98   31.82
   5  -1  18   66.60   34.10
  -5   1 -18   54.45   27.54
   5  -1  19    8.95   30.21
  -5   1 -19   52.07   39.28
   5  -1  20   -3.79   30.89
  -5   1 -20  -36.50   27.52
   5  -1  21   -2.73   30.98
  -5   1 -21   51.05   42.78
  -5   0  21   16.81   25.27
  -5   0  20    0.07   32.86
   5   0 -19   -0.04    7.73
  -5   0  19    0.09   20.82
   5   0 -18    0.24    7.89
  -5   0  18  -11.09   28.98
   5   0 -17    0.97    8.27
  -5   0  17   39.82   29.71
   5   0 -16    0.02    7.33
  -5   0  16   19.15   27.04
   5   0 -15    0.14    5.26
  -5   0  15   75.48   28.18
  -5   0  14  524.38   52.26
  -5   0  14  494.47   37.90
  -5   0  13   47.74   14.04
  -5   0  13   76.88   35.91
  -5   0  12  603.33   50.10
  -5   0  12  694.00   61.00
  -5   0  11   36.85   16.50
  -5   0  11    1.58   16.13
  -5   0  10  260.32   20.06
  -5   0  10  329.33   50.07
  -5   0   9  137.93   22.29
  -5   0   9   55.91   24.81
  -5   0   9  145.77    9.50
  -5   0   8   43.60    7.71
  -5   0   8   38.02   10.33
  -5   0   7   10.00   12.53
  -5   0   7   -1.01    6.21
  -5   0   6   60.59   10.09
  -5   0   6   81.97   11.91
  -5   0   5   24.67    8.83
  -5   0   5   14.44    9.36
   5   0  -4  816.83   52.23
  -5   0   4  939.74   57.30
   5   0  -3 1100.00   63.29
  -5   0   3 1137.53   66.14
   5   0  -2  218.56   24.97
  -5   0   2  246.13   28.74
   5   0  -1 1462.48   85.08
  -5   0   1 1507.09   93.66
   5   0   0 6262.14  361.09
  -5   0   0 5625.41  357.56
   5   0   1 1012.08   51.81
  -5   0  -1 1090.91   54.75
   5   0   2  151.91   16.39
  -5   0  -2  162.29   17.33
   5   0   3  204.96   19.32
  -5   0  -3  180.78   19.20
   5   0   4  519.63   40.95
  -5   0  -4  548.17   32.50
   5   0   5   60.51   18.61
  -5   0  -5   68.85   14.36
   5   0   6  591.00   35.93
  -5   0  -6  587.00   37.62
   5   0   7  397.57   28.70
  -5   0  -7  399.16   30.19
   5   0   8  246.28   33.04
  -5   0  -8  269.40   24.89
   5   0   9   -2.86   10.77
  -5   0  -9   10.34   18.45
   5   0  10   -3.53   11.45
  -5   0 -10  -14.89   20.56
   5   0  11   20.54   21.04
  -5   0 -11   21.95   15.70
   5   0  12  101.74   19.59
  -5   0 -12  120.81   23.95
   5   0  13    3.30   13.22
  -5   0 -13   -0.12   24.82
   5   0  14  233.50   29.97
  -5   0 -14  314.22   36.65
   5   0  15   65.32   29.53
  -5   0 -15   50.34   24.72
   5   0  16   19.20   23.69
  -5   0 -16   -3.94   31.12
   5   0  17   76.14   35.90
  -5   0 -17   81.96   29.90
   5   0  18   38.70   32.58
  -5   0 -18   17.65   40.18
   5   0  19   32.90   33.18
  -5   0 -19   24.56   28.29
   5   0  20    1.96   32.10
  -5   0 -20   33.73   43.42
  -5  -1  20    8.34   23.96
  -5  -1  20   21.92   25.54
   5   1 -19   31.75   12.48
  -5  -1  19   -7.41   37.20
  -5  -1  19   78.23   27.17
   5   1 -18   20.96   11.56
  -5  -1  18   15.61   23.14
  -5  -1  18  -20.43   21.92
   5   1 -17   -0.25    7.43
  -5  -1  17   54.85   20.71
  -5  -1  17   46.72   31.23
   5   1 -16    0.04    6.37
  -5  -1  16    1.73   17.63
  -5  -1  16    4.24   18.34
   5   1 -15   -0.10    6.65
  -5  -1  15   21.09   11.62
  -5  -1  15   30.25   19.38
   5   1 -14   -6.77    5.97
  -5  -1  14   -0.35   10.67
  -5  -1  14   19.87   26.89
  -5  -1  13    4.43   15.83
  -5  -1  13  -24.16   19.51
  -5  -1  12    4.59   14.39
  -5  -1  12   -8.12   15.44
  -5  -1  11   68.37   12.67
  -5  -1  11   65.15   10.56
  -5  -1  11  103.81   34.57
  -5  -1  10   23.96   15.07
  -5  -1  10    2.44   18.70
  -5  -1  10   22.22    8.77
  -5  -1   9   84.55   11.22
  -5  -1   9   82.59   12.35
  -5  -1   8   27.76   14.25
  -5  -1   8   15.05    9.07
  -5  -1   7   10.27    8.99
  -5  -1   7   13.38    8.95
  -5  -1   6   23.57    7.01
  -5  -1   6   15.67   15.09
   5   1  -5  157.50   15.25
  -5  -1   5  168.54   18.18
  -5  -1   5  172.86   22.87
   5   1  -4   91.62   20.19
  -5  -1   4  131.17   12.36
  -5  -1   4  110.20   13.33
   5   1  -3   64.94   17.14
  -5  -1   3   59.02   11.92
   5   1  -2 1744.36   96.96
  -5  -1   2 1773.95   86.68
   5   1  -1  380.36   32.79
  -5  -1   1  315.55   22.53
   5   1   0  151.25   23.21
  -5  -1   0  139.09   15.97
   5   1   1   25.36   17.34
  -5  -1  -1   42.70   12.07
   5   1   2  100.15   24.53
  -5  -1  -2  135.07   16.62
   5   1   3 2057.45  104.89
  -5  -1  -3 2044.54  104.10
   5   1   4  207.34   19.35
  -5  -1  -4  185.40   21.51
   5   1   5  273.47   34.34
  -5  -1  -5  343.89   37.70
   5   1   6  154.28   28.07
  -5  -1  -6  128.14   29.97
   5   1   7   23.44   12.04
  -5  -1  -7   -5.94   19.87
   5   1   8   46.30   21.03
  -5  -1  -8   26.43   14.83
   5   1   9   63.07   16.26
  -5  -1  -9   70.56   19.19
   5   1  10   14.26   13.55
  -5  -1 -10   22.58   24.17
   5   1  11   66.45   27.17
  -5  -1 -11   72.43   20.93
   5   1  12   -9.60   22.14
  -5  -1 -12  -13.19   18.14
   5   1  13   26.13   16.00
  -5  -1 -13   -4.41   29.91
   5   1  14   85.12   22.18
  -5  -1 -14   93.59   28.31
   5   1  15  150.40   26.33
  -5  -1 -15  124.97   50.19
   5   1  16  193.19   45.01
  -5  -1 -16  167.76   38.67
   5   1  17   -5.08   27.45
  -5  -1 -17   30.97   35.34
   5   1  18   27.98   34.76
  -5  -1 -18   52.72   29.96
   5   1  19   38.55   35.34
  -5  -1 -19   52.19   50.37
   5   1  20   35.94   33.56
  -5  -1 -20   -1.71   30.10
   5   2 -20   11.87    9.16
  -5  -2  20   92.77   22.17
  -5  -2  20   -7.82   38.12
   5   2 -19    2.43    8.07
  -5  -2  19    6.79   19.72
  -5  -2  19   -6.20   18.76
   5   2 -18   27.28    9.69
  -5  -2  18   32.17   21.52
   5   2 -17   21.12    9.32
  -5  -2  17   37.36   13.04
  -5  -2  17   34.44   22.62
   5   2 -16   -3.79    7.72
  -5  -2  16    0.71   28.69
  -5  -2  16    0.12   10.23
   5   2 -15   -2.81    8.20
  -5  -2  15   45.27   11.48
  -5  -2  15   51.84   30.25
  -5  -2  14    8.35   14.71
  -5  -2  14  -11.31   18.76
  -5  -2  13   -1.03   25.81
  -5  -2  13    7.70   14.49
  -5  -2  12   24.43   29.59
  -5  -2  12   60.74   11.77
  -5  -2  12   20.36   12.53
  -5  -2  11  160.61   26.15
  -5  -2  11  100.92   15.40
  -5  -2  11  100.92   21.89
  -5  -2  10    2.12    8.82
  -5  -2  10   -3.45    9.33
  -5  -2   9    5.14   13.31
  -5  -2   9   -2.58    6.97
  -5  -2   8   -6.03    9.09
  -5  -2   8   22.11   10.76
  -5  -2   7   19.47   11.99
  -5  -2   7    3.74   14.81
   5   2  -6   36.24   11.52
  -5  -2   6   70.18   14.72
  -5  -2   6   48.37   11.08
   5   2  -5   38.68   11.02
  -5  -2   5   32.53   10.60
  -5  -2   5   38.43   10.87
   5   2  -4   71.87   12.39
  -5  -2   4   85.79   20.30
  -5  -2   4   83.26   12.34
   5   2  -3  107.02   12.97
  -5  -2   3  127.67   15.12
  -5  -2   3   76.04   21.18
   5   2  -2   45.55   10.90
  -5  -2   2   34.01   11.08
   5   2  -1  126.19   16.03
  -5  -2   1  167.40   16.74
   5   2   0  495.13   29.51
  -5  -2   0  493.62   31.53
   5   2   1  172.45   19.04
  -5  -2  -1  194.71   19.57
   5   2   2  291.38   35.17
  -5  -2  -2  288.46   25.36
   5   2   3  439.57   41.76
  -5  -2  -3  392.78   44.22
   5   2   4  142.49   17.63
  -5  -2  -4   29.71   29.62
   5   2   5    2.79   12.40
  -5  -2  -5   -8.67   13.68
   5   2   6  405.95   44.61
  -5  -2  -6  364.67   33.74
   5   2   7   12.09   13.36
  -5  -2  -7    8.29   22.55
   5   2   8   61.49   17.39
  -5  -2  -8   44.85   28.00
   5   2   9    0.49   21.17
  -5  -2  -9   -9.10   15.13
   5   2  10   10.35   14.48
  -5  -2 -10    6.61   25.00
   5   2  11   13.23   22.39
  -5  -2 -11  -34.90   26.32
   5   2  12    2.95   21.88
  -5  -2 -12   -0.44   18.17
   5   2  13   13.80   17.51
  -5  -2 -13   37.26   31.64
   5   2  14    0.60   16.26
  -5  -2 -14  -14.10   20.90
   5   2  15  112.72   27.87
  -5  -2 -15  186.04   50.76
   5   2  16   26.58   22.50
  -5  -2 -16   94.54   28.87
   5   2  17   84.57   29.12
  -5  -2 -17  181.84   55.22
   5   2  18   62.15   43.62
  -5  -2 -18  128.90   37.74
   5   2  19  -63.18   35.47
  -5  -2 -19   37.42   47.75
   5   3 -19    6.95    9.16
  -5  -3  19   -5.25   10.37
  -5  -3  19  -13.53   29.80
   5   3 -18    0.09    9.45
  -5  -3  18    6.85   10.07
  -5  -3  18    6.35   30.25
   5   3 -17  -23.33    9.67
  -5  -3  17    5.32   10.37
  -5  -3  17   19.30   30.55
  -5  -3  16   22.30   16.81
  -5  -3  16   13.23   21.51
  -5  -3  15  -12.43   16.45
  -5  -3  15  -30.78   33.92
  -5  -3  14  -18.61   16.60
  -5  -3  14  -15.90   33.18
  -5  -3  13   24.07   17.78
  -5  -3  13    5.76   10.19
  -5  -3  13    7.39    8.92
  -5  -3  12   10.69   16.74
  -5  -3  12   29.16   20.72
  -5  -3  12   27.89    9.18
  -5  -3  11   12.91   11.02
  -5  -3  11   21.12   14.19
  -5  -3  10   28.51   17.20
  -5  -3  10   17.47   14.37
  -5  -3   9   33.54   17.25
  -5  -3   9   37.99   16.44
  -5  -3   8   31.53   15.61
  -5  -3   8   -1.20   13.71
  -5  -3   7  109.64   15.77
  -5  -3   7  115.57   20.77
   5   3  -6  101.30   19.99
  -5  -3   6   25.40   19.41
  -5  -3   6  102.00   21.18
   5   3  -5   75.39   18.40
  -5  -3   5    4.00   18.91
  -5  -3   5   78.72   20.00
   5   3  -4  182.68   24.44
  -5  -3   4  184.19   28.35
  -5  -3   4  155.84   17.11
   5   3  -3   81.95   20.50
  -5  -3   3  126.16   23.50
  -5  -3   3   72.60   21.35
   5   3  -2   -1.91   15.95
  -5  -3   2   26.02   12.34
  -5  -3   2   17.90   16.93
   5   3  -1  220.76   29.09
  -5  -3   1  216.20   21.02
   5   3   0  213.77   19.87
  -5  -3   0  216.13   21.36
   5   3   1  368.00   28.90
  -5  -3  -1  410.89   30.57
   5   3   2    4.84   11.68
  -5  -3  -2    9.30   18.59
   5   3   3  105.44   27.04
  -5  -3  -3  106.27   27.98
   5   3   4  272.57   25.08
  -5  -3  -4  303.91   29.56
   5   3   5   62.94   25.66
  -5  -3  -5   77.41   27.97
   5   3   6    5.03   13.06
  -5  -3  -6   12.14   21.59
   5   3   7  144.68   33.82
  -5  -3  -7  123.78   24.58
   5   3   8  -16.53   14.59
  -5  -3  -8   22.90   25.42
   5   3   9   46.60   25.66
  -5  -3  -9   16.66   30.93
   5   3  10   -6.72   15.89
  -5  -3 -10   -7.71   18.25
   5   3  11   69.06   21.91
  -5  -3 -11   97.34   37.78
   5   3  12    8.66   22.98
  -5  -3 -12   -1.98   19.61
   5   3  13   26.23   30.32
  -5  -3 -13   46.20   39.07
   5   3  14   69.17   36.39
  -5  -3 -14   85.80   29.78
   5   3  15   22.23   21.42
  -5  -3 -15   49.42   39.91
   5   3  16    3.27   19.16
  -5  -3 -16  -19.22   24.98
   5   3  17   43.18   24.41
  -5  -3 -17   68.51   48.40
   5   3  18   52.29   25.73
  -5  -3 -18   25.66   32.79
  -5  -4  18   14.33   16.99
  -5  -4  18   24.95   22.62
  -5  -4  17   12.35   30.72
  -5  -4  17   -9.91   16.09
  -5  -4  16   -3.22   28.37
  -5  -4  16   -2.22   15.80
  -5  -4  15   12.73   11.51
  -5  -4  15    2.72   21.66
  -5  -4  14   19.54   16.91
  -5  -4  14  -11.01   10.66
  -5  -4  13   13.42   17.30
  -5  -4  13    7.87   30.15
  -5  -4  13   17.03   15.18
  -5  -4  12    7.18   19.04
  -5  -4  12    4.62   10.03
  -5  -4  12   -0.86   15.01
  -5  -4  11   -9.33   15.04
  -5  -4  11   16.80   14.71
  -5  -4  10   -8.51   15.60
  -5  -4  10    7.50   15.27
  -5  -4   9  -11.55   15.85
  -5  -4   9    9.56   14.70
  -5  -4   8   29.69   19.09
  -5  -4   8   16.78   18.00
   5   4  -7   23.05   11.84
  -5  -4   7   24.88   18.56
  -5  -4   7   17.20   18.56
   5   4  -6    2.60   10.73
  -5  -4   6   11.94   11.24
  -5  -4   6   15.08   10.63
   5   4  -5  330.44   24.52
  -5  -4   5  305.08   28.17
  -5  -4   5  331.06   37.42
   5   4  -4    1.81    9.92
  -5  -4   4   16.30   12.35
  -5  -4   4  -12.48   16.79
   5   4  -3  122.84   25.47
  -5  -4   3  124.97   30.75
  -5  -4   3  128.34   19.37
   5   4  -2  958.37   75.00
  -5  -4   2 1076.09   84.87
  -5  -4   2 1002.55   79.88
   5   4  -1  529.36   54.10
  -5  -4   1  628.58   47.32
  -5  -4   1  622.35   56.93
   5   4   0  309.64   36.89
  -5  -4   0  347.10   29.03
   5   4   1   88.36   16.38
  -5  -4  -1   71.19   26.71
   5   4   2   -9.79   12.77
  -5  -4  -2    9.71   19.98
   5   4   3  316.83   45.00
  -5  -4  -3  347.16   32.87
   5   4   4   18.11   14.78
  -5  -4  -4   62.13   25.18
   5   4   5   24.50   19.57
  -5  -4  -5  -26.93   21.04
   5   4   6    1.28   13.83
  -5  -4  -6   -7.43   15.17
   5   4   7   81.19   28.77
  -5  -4  -7   35.60   33.17
   5   4   8    4.86   16.59
  -5  -4  -8   31.19   18.38
   5   4   9   11.12   16.37
  -5  -4  -9   25.05   28.82
   5   4  10   59.12   31.96
  -5  -4 -10   54.35   24.94
   5   4  11  104.14   26.25
  -5  -4 -11  130.48   48.59
   5   4  12   11.70   19.16
  -5  -4 -12   55.84   25.37
   5   4  13   82.00   26.79
  -5  -4 -13  125.88   50.98
   5   4  14   13.23   29.06
  -5  -4 -14    1.87   25.26
   5   4  15   -0.05   29.86
  -5  -4 -15   21.93   37.50
   5   4  16    8.14   32.45
  -5  -4 -16   26.01   27.06
   5   4  17   46.08   31.43
  -5  -4 -17  -69.94   40.49
  -5  -5  16   -4.57   10.76
  -5  -5  16  -27.87   33.19
  -5  -5  15   18.33   17.62
  -5  -5  15    0.80   33.77
  -5  -5  14    3.68   16.71
  -5  -5  14  -16.15   17.88
  -5  -5  14    1.19   17.61
  -5  -5  13   18.47   11.35
  -5  -5  13    0.85   20.18
  -5  -5  13    1.50   11.83
  -5  -5  12  -14.50   17.30
  -5  -5  12   -2.13   12.32
  -5  -5  12   -8.11   19.91
  -5  -5  11    2.60   10.99
  -5  -5  11   -6.50   16.44
  -5  -5  10    0.60   17.79
  -5  -5  10   -0.87   16.66
  -5  -5   9   13.32   17.00
  -5  -5   9    5.93   19.81
  -5  -5   8   12.52   11.06
  -5  -5   8    9.40   19.18
   5   5  -7  -18.05   17.29
  -5  -5   7   -7.87   18.82
  -5  -5   7  -11.73   13.14
   5   5  -6    5.05   16.84
  -5  -5   6   10.96   13.44
  -5  -5   6    7.14   18.31
   5   5  -5  479.56   34.60
  -5  -5   5  554.36   59.77
  -5  -5   5  514.32   37.14
   5   5  -4   41.57   12.62
  -5  -5   4   22.09   24.97
  -5  -5   4   32.01   21.26
   5   5  -3    7.96   10.78
  -5  -5   3   -4.04   14.32
  -5  -5   3    1.28   12.27
   5   5  -2  194.46   35.73
  -5  -5   2  234.80   43.48
  -5  -5   2  256.43   38.38
   5   5  -1  598.02   55.48
  -5  -5   1  633.41   51.91
  -5  -5   1  609.26   61.69
   5   5   0   53.65   23.66
  -5  -5   0   72.61   17.82
  -5  -5   0   56.51   33.39
   5   5   1   14.80   13.91
  -5  -5  -1    3.30   23.46
  -5  -5  -1   20.47   18.15
   5   5   2   -3.15   19.77
  -5  -5  -2    3.26   13.41
   5   5   3   72.30   27.50
  -5  -5  -3   36.45   27.96
   5   5   4  -12.88   13.46
  -5  -5  -4   14.01   23.14
   5   5   5  -10.48   19.96
  -5  -5  -5    5.33   14.41
   5   5   6   36.43   18.31
  -5  -5  -6   32.67   28.90
   5   5   7   42.23   18.89
  -5  -5  -7   34.68   20.73
   5   5   8    5.11   25.89
  -5  -5  -8   19.84   28.93
   5   5   9    4.45   16.54
  -5  -5  -9  -22.93   19.89
   5   5  10   22.53   20.65
  -5  -5 -10   84.49   37.03
   5   5  11   62.04   41.63
  -5  -5 -11  144.43   33.10
   5   5  12  -10.34   28.44
  -5  -5 -12   52.58   37.46
   5   5  13   89.41   24.41
  -5  -5 -13   -2.54   31.96
   5   5  14    1.84   21.17
  -5  -5 -14   63.00   41.63
   5   5  15   -9.42   20.11
  -5  -5 -15    4.23   26.56
   5   5  16   64.45   32.09
  -5  -5 -16  -45.43   28.44
  -5  -6  15    3.07   18.06
  -5  -6  15  -53.50   32.18
  -5  -6  15    0.00   14.33
  -5  -6  14   28.09   22.17
  -5  -6  14    0.06   30.58
  -5  -6  14   22.53   13.73
  -5  -6  13  -13.10   17.90
  -5  -6  13    3.39   19.37
  -5  -6  13   -1.01   20.57
  -5  -6  12    6.76   16.47
  -5  -6  12   -1.08   13.76
  -5  -6  11   -6.43   17.19
  -5  -6  11   -0.81   13.18
  -5  -6  10    3.10   18.24
  -5  -6  10  -19.39   22.20
  -5  -6   9   14.54   12.46
  -5  -6   9    8.94   23.55
  -5  -6   8   -9.25   14.67
  -5  -6   8  -17.36   18.93
   5   6  -7   13.51   17.95
  -5  -6   7   10.74   13.12
  -5  -6   7   15.75   15.86
   5   6  -6   75.30   23.98
  -5  -6   6   63.88   26.03
  -5  -6   6   65.71   31.09
   5   6  -5  311.28   41.41
  -5  -6   5  334.01   37.61
  -5  -6   5  395.16   33.78
   5   6  -4   28.37   13.55
  -5  -6   4   26.44   28.44
  -5  -6   4   36.97   23.89
   5   6  -3  174.24   23.39
  -5  -6   3  170.54   44.41
  -5  -6   3  193.04   26.12
   5   6  -2  275.10   43.54
  -5  -6   2  398.21   49.28
  -5  -6   2  270.63   39.69
   5   6  -1  360.90   45.43
  -5  -6   1  357.77   50.45
  -5  -6   1  328.90   59.22
   5   6   0   63.02   16.67
  -5  -6   0   48.20   23.06
  -5  -6   0   32.93   19.74
   5   6   1  227.04   27.34
  -5  -6  -1  138.92   50.33
  -5  -6  -1  216.59   43.89
   5   6   2   32.20   27.55
  -5  -6  -2   43.59   22.99
  -5  -6  -2   52.77   19.81
   5   6   3   35.68   18.54
  -5  -6  -3   64.98   22.96
  -5  -6  -3   36.18   29.29
   5   6   4   22.47   23.89
  -5  -6  -4    6.22   19.35
  -5  -6  -4   17.22   17.85
   5   6   5   33.94   17.63
  -5  -6  -5   16.28   29.66
   5   6   6   -5.15   24.45
  -5  -6  -6   -6.12   17.79
   5   6   7    1.85   17.30
  -5  -6  -7  -37.91   28.31
   5   6   8    1.62   25.00
  -5  -6  -8   -0.15   18.83
   5   6   9   22.66   34.92
  -5  -6  -9   88.81   38.57
   5   6  10    1.97   19.46
  -5  -6 -10   11.70   22.13
   5   6  11    8.74   20.71
  -5  -6 -11   30.63   25.49
   5   6  12    0.99   31.49
  -5  -6 -12   21.42   38.74
   5   6  13   76.47   40.58
  -5  -6 -13   55.54   34.00
   5   6  14  -50.32   38.21
  -5  -6 -14    2.93   47.99
  -5  -7  13    6.04   20.62
  -5  -7  13    1.36   12.64
  -5  -7  13   31.61   26.62
  -5  -7  12   10.20   17.80
  -5  -7  12   20.86   19.84
  -5  -7  11   15.37   19.09
  -5  -7  11   -0.04   15.74
  -5  -7  10   -6.28   24.79
  -5  -7  10    2.13   12.04
  -5  -7   9   -2.66   16.53
  -5  -7   9   11.07   18.70
  -5  -7   8   11.11   13.33
  -5  -7   8   15.48   17.01
   5   7  -7   32.36   19.70
  -5  -7   7    3.66   20.71
  -5  -7   7    5.97   26.33
   5   7  -6   14.74   18.23
  -5  -7   6    4.23   17.07
  -5  -7   6    7.77   13.58
   5   7  -5   -3.39   17.72
  -5  -7   5  -20.81   26.47
  -5  -7   5    5.30   20.23
   5   7  -4   77.35   17.79
  -5  -7   4  110.88   25.18
  -5  -7   4  104.43   31.61
   5   7  -3   12.06   13.62
  -5  -7   3   18.20   23.77
  -5  -7   3   26.69   29.75
   5   7  -2   21.99   22.70
  -5  -7   2   -0.20   31.71
  -5  -7   2   32.02   26.04
   5   7  -1  103.07   32.02
  -5  -7   1  107.70   30.53
  -5  -7   1  122.85   24.14
   5   7   0   13.14   14.92
  -5  -7   0   13.75   22.26
  -5  -7   0   11.63   25.16
   5   7   1   52.31   26.86
  -5  -7  -1    5.27   35.21
  -5  -7  -1   42.62   18.73
   5   7   2    6.75   23.59
  -5  -7  -2    9.61   19.96
  -5  -7  -2   -0.35   25.37
   5   7   3    1.58   16.05
  -5  -7  -3  -15.40   16.85
  -5  -7  -3    8.91   29.84
   5   7   4   26.46   28.24
  -5  -7  -4   29.72   29.09
  -5  -7  -4    6.52   22.63
   5   7   5   17.50   17.95
  -5  -7  -5   12.27   21.81
  -5  -7  -5   24.67   20.22
   5   7   6    4.14   19.43
  -5  -7  -6   14.42   23.42
  -5  -7  -6  100.56   32.23
   5   7   7   48.87   28.04
  -5  -7  -7   16.42   20.86
  -5  -7  -7  -15.30   19.70
   5   7   8   -8.00   18.27
  -5  -7  -8   14.64   29.29
   5   7   9   -0.26   19.78
  -5  -7  -9   -8.62   22.49
   5   7  10   49.32   36.00
  -5  -7 -10   16.75   26.20
   5   7  11   33.50   38.08
  -5  -7 -11   52.60   45.60
   5   7  12  -26.50   23.69
  -5  -7 -12   -4.47   28.46
  -5  -8  10   34.23   26.36
  -5  -8  10  -20.71   18.95
  -5  -8   9    2.62   19.65
  -5  -8   9   23.28   20.87
  -5  -8   8   22.54   27.64
  -5  -8   8   -7.37   19.79
   5   8  -7    1.54   19.42
  -5  -8   7   27.70   22.11
  -5  -8   7    3.93   20.00
   5   8  -6   29.03   23.58
  -5  -8   6   58.15   18.85
  -5  -8   6   40.10   36.24
   5   8  -5   50.83   16.11
  -5  -8   5   49.51   28.46
  -5  -8   5   57.81   24.80
   5   8  -4  -12.78   12.71
  -5  -8   4    6.10   28.72
  -5  -8   4   27.02   15.02
   5   8  -3   55.69   24.64
  -5  -8   3   58.29   29.05
  -5  -8   3   24.71   24.46
   5   8  -2   13.70   22.22
  -5  -8   2    2.91   25.73
  -5  -8   2   34.51   32.85
   5   8  -1   -1.93   14.33
  -5  -8   1   16.98   16.38
  -5  -8   1   -5.09   19.32
   5   8   0   29.69   25.89
  -5  -8   0   55.04   41.77
   5   8   1  -22.41   25.45
  -5  -8  -1   81.55   23.69
  -5  -8  -1   10.10   18.56
   5   8   2    3.10   16.28
  -5  -8  -2    2.76   35.37
  -5  -8  -2   18.89   27.08
   5   8   3    3.18   30.54
  -5  -8  -3   59.56   41.50
  -5  -8  -3   69.98   33.26
   5   8   4   41.94   21.13
  -5  -8  -4  -38.78   24.63
  -5  -8  -4   50.28   21.73
   5   8   5   41.36   26.51
  -5  -8  -5  -69.63   32.34
  -5  -8  -5    6.38   27.59
   5   8   6   10.74   19.05
  -5  -8  -6    7.00   33.96
  -5  -8  -6    3.48   20.65
   5   8   7  -12.55   18.43
  -5  -8  -7   23.87   21.38
  -5  -8  -7   22.37   31.03
   5   8   8   52.14   32.63
  -5  -8  -8   26.74   26.16
  -5  -8  -8    6.21   22.97
   5   8   9   42.75   25.61
  -5  -8  -9   37.05   24.56
  -5  -8  -9   72.02   28.12
  -5  -9   6   26.74   17.93
   5   9  -5    5.35   14.43
  -5  -9   5   49.09   23.88
  -5  -9   5    9.21   25.32
   5   9  -4   -3.74   20.64
  -5  -9   4    4.37   16.43
  -5  -9   4   31.15   22.34
   5   9  -3    8.14   26.12
  -5  -9   3  121.52   41.85
  -5  -9   3   67.50   30.63
   5   9  -2    9.19   15.03
  -5  -9   2   -7.62   23.22
  -5  -9   2   31.50   26.37
   5   9  -1    9.38   16.55
  -5  -9   1   -3.39   36.86
  -5  -9   1   20.01   18.59
   5   9   0   28.75   29.19
  -5  -9   0   84.41   32.00
  -5  -9   0    4.11   27.91
   5   9   1    2.87   16.29
  -5  -9  -1    8.33   27.99
  -5  -9  -1   -3.34   34.34
   5   9   2   27.69   26.29
  -5  -9  -2  -28.21   37.86
  -5  -9  -2   -0.58   18.88
   5   9   3   40.39   22.39
  -5  -9  -3   36.92   31.41
  -5  -9  -3   63.66   36.62
   5   9   4   27.05   39.01
  -5  -9  -4  100.85   50.08
  -5  -9  -4   71.37   26.33
   6 -14  -5   21.93   17.50
  -6  14   5  -37.09   19.94
   6 -14  -4   -7.01   26.63
   6 -14  -4    3.03   16.20
  -6  14   4   -7.50   12.66
   6 -14  -3   23.22   28.15
  -6  14   3   16.39   18.60
   6 -14  -2  -35.41   20.37
  -6  14   2  -28.35   17.91
   6 -14  -1   35.66   18.60
  -6  14   1   -4.62   14.04
  -6  14   1   16.21   19.22
   6 -14   0  -33.54   27.15
  -6  14   0    1.76   19.11
  -6  14   0   -4.00   10.23
   6 -14   1  -25.16   30.29
  -6  14  -1   -3.72   20.55
   6 -14   2   30.50   21.50
  -6  14  -2  -10.33   31.17
   6 -14   3   40.28   23.38
  -6  14  -3   17.28   21.55
  -6  14  -4   32.86   34.07
  -6  14  -5  -14.03   33.14
  -6  14  -6   -4.06   20.56
   6 -13  -9   15.44   14.59
   6 -13  -8   -9.36   20.41
   6 -13  -8   -5.73   32.26
  -6  13   8    3.98   16.37
   6 -13  -7    9.79   23.69
   6 -13  -7    2.72   21.35
  -6  13   7   17.85   16.83
   6 -13  -6   14.81   24.17
   6 -13  -6    1.08   20.27
  -6  13   6   17.83   15.81
   6 -13  -5   38.33   20.10
   6 -13  -5   34.25   18.16
  -6  13   5   31.12   24.79
   6 -13  -4   15.26   16.69
   6 -13  -4    3.53   24.84
  -6  13   4   12.28   19.45
   6 -13  -3   22.63   24.82
  -6  13   3    3.65   11.08
   6 -13  -2   14.51   22.34
  -6  13   2  -25.10   16.05
  -6  13   2   11.14   14.03
   6 -13  -1   18.23   16.71
  -6  13   1   79.41   17.93
  -6  13   1  -21.77   14.18
   6 -13   0    4.00   24.00
  -6  13   0    9.40   25.79
  -6  13   0    0.82   10.94
   6 -13   1   61.91   36.67
  -6  13  -1   77.16   12.97
  -6  13  -1   70.22   24.00
   6 -13   2  172.39   34.43
  -6  13  -2  342.48   46.39
  -6  13  -2  177.81   15.29
  -6  13  -3   82.74   25.70
  -6  13  -4   21.01   20.67
  -6  13  -5    1.70   25.64
  -6  13  -6   25.87   20.19
  -6  13  -7   60.48   24.84
  -6  13  -8   27.91   33.11
  -6  13  -9   35.44   33.40
  -6  13 -10   -6.78   19.58
   6 -12 -12   -0.63   46.00
   6 -12 -12   30.29   18.71
   6 -12 -11   77.82   45.71
   6 -12 -11   25.28   20.44
   6 -12 -10   94.19   42.24
   6 -12 -10   32.70   13.54
  -6  12  10   -3.25   33.20
   6 -12  -9    8.60   12.45
   6 -12  -9    2.30   34.09
  -6  12   9   -5.32   27.09
   6 -12  -8  -10.91   33.64
   6 -12  -8   18.62   19.43
  -6  12   8   16.34   26.34
   6 -12  -7   -5.31   19.64
   6 -12  -7  -22.78   18.48
  -6  12   7   22.53   23.91
   6 -12  -6   17.88   20.42
   6 -12  -6   -1.82   18.43
  -6  12   6    6.16   14.77
   6 -12  -5    1.36   16.40
   6 -12  -5   -8.93   13.08
  -6  12   5   14.37   12.75
   6 -12  -4   12.16   20.94
   6 -12  -4    4.12   15.91
  -6  12   4    9.78   18.82
   6 -12  -3   16.97   18.65
  -6  12   3   -6.32   13.44
  -6  12   3   -8.77   15.61
   6 -12  -2    9.72   13.65
  -6  12   2    6.38   14.68
  -6  12   2  -11.72    9.38
   6 -12  -1   26.94   13.98
  -6  12   1    1.40   23.40
  -6  12   1    1.95   13.15
   6 -12   0   44.26   26.10
  -6  12   0   14.61   27.73
  -6  12   0   53.03   13.58
   6 -12   1  149.87   28.72
  -6  12  -1  214.93   28.81
  -6  12  -1  192.43   17.89
   6 -12   2   37.26   19.03
  -6  12  -2   30.88   18.15
  -6  12  -2   36.92    7.96
  -6  12  -2   21.99    7.19
  -6  12  -3    6.04   22.24
  -6  12  -3   -0.27    3.31
  -6  12  -3   -0.70    3.47
  -6  12  -4   12.21   16.95
  -6  12  -5   11.60   26.07
  -6  12  -6    1.72   23.09
  -6  12  -7   26.91   18.43
  -6  12  -8   -1.13   24.61
  -6  12 -10   -3.02   25.88
  -6  12 -11   38.43   20.81
  -6  12 -12   -2.06   17.97
  -6  12 -13    1.46   17.29
   6 -11 -14   18.92   16.54
  -6  11  14   45.55   24.66
   6 -11 -13   35.56   16.63
  -6  11  13  -12.20   23.49
   6 -11 -12    1.44   40.74
   6 -11 -12   10.13   16.32
  -6  11  12   31.17   32.94
   6 -11 -11   42.98   35.23
   6 -11 -11  -10.29   14.22
   6 -11 -10   -2.06   44.67
   6 -11 -10   69.34   19.14
   6 -11  -9    1.21   30.84
   6 -11  -9   -0.07    9.59
  -6  11   9   10.09   26.26
   6 -11  -8   20.62   17.50
   6 -11  -8   12.36   34.80
  -6  11   8   31.96   28.29
   6 -11  -7   42.87   18.42
   6 -11  -7    6.96   22.00
  -6  11   7   34.97   28.38
   6 -11  -6    5.39   16.36
   6 -11  -6    6.26   16.43
  -6  11   6  -12.30   21.27
   6 -11  -5   20.54   12.82
   6 -11  -5   -0.15   17.98
  -6  11   5   41.76   21.83
   6 -11  -4   -3.73   14.39
   6 -11  -4   -4.40   17.96
  -6  11   4  -12.31   12.36
  -6  11   4   12.48   18.54
   6 -11  -3   16.15   18.61
  -6  11   3    4.27   11.59
  -6  11   3   23.70   13.48
   6 -11  -2   80.76   15.58
  -6  11   2   44.46   17.05
  -6  11   2   57.76   19.58
   6 -11  -1  213.85   31.29
  -6  11   1  127.05   21.26
  -6  11   1  122.80   34.27
   6 -11   0  108.82   33.27
  -6  11   0  162.49   16.97
  -6  11   0   90.42   22.50
   6 -11   1    9.62   14.48
  -6  11  -1  -10.53   20.58
  -6  11  -1    5.69    9.62
  -6  11  -2  213.81   16.66
  -6  11  -2  107.11   27.05
  -6  11  -2  242.81   17.92
  -6  11  -3  304.58   48.51
  -6  11  -3  345.65   16.46
  -6  11  -3  325.62   12.77
  -6  11  -4  840.43   63.81
  -6  11  -5  366.26   55.97
  -6  11  -6   31.77   27.15
  -6  11  -7   88.78   22.05
  -6  11  -8   23.35   17.84
  -6  11  -9   20.91   27.47
  -6  11 -10    1.77   22.76
  -6  11 -11    2.56   15.92
  -6  11 -12   -0.26   15.11
  -6  11 -13    1.83   16.46
  -6  11 -14    1.53   15.69
  -6  11 -15   -1.30   16.14
   6 -10 -15   18.12   29.56
   6 -10 -15   20.64   11.90
  -6  10  15  -33.06   23.20
   6 -10 -14   12.80   26.93
   6 -10 -14    8.70   11.57
  -6  10  14  -22.49   21.12
   6 -10 -13  -29.19   12.98
   6 -10 -13   61.15   41.25
  -6  10  13   10.20   21.53
   6 -10 -12  -22.65   42.02
   6 -10 -12   39.86   13.54
  -6  10  12   42.10   35.08
   6 -10 -11   35.30   14.30
   6 -10 -11    9.71   41.37
  -6  10  11   20.73   32.55
   6 -10 -10    6.52    8.11
   6 -10 -10   -5.72   33.52
  -6  10  10   -3.47   26.53
   6 -10  -9   -0.55   12.14
   6 -10  -9   -0.29   19.39
  -6  10   9  -16.47   25.27
   6 -10  -8    0.58   19.74
   6 -10  -8   19.38   13.26
  -6  10   8  -25.81   23.97
   6 -10  -7    1.61   13.38
   6 -10  -7    3.78   17.30
  -6  10   7  -16.47   22.21
   6 -10  -6    4.71    9.22
   6 -10  -6   -1.56   16.11
  -6  10   6    2.08   13.67
   6 -10  -5   -1.14   16.53
   6 -10  -5   39.28   16.90
  -6  10   5   14.19   14.45
   6 -10  -4    7.02   15.86
  -6  10   4   34.61   11.68
  -6  10   4  -14.07   12.60
   6 -10  -3   57.58   13.27
  -6  10   3   62.24   14.07
  -6  10   3   26.21   19.96
   6 -10  -2  225.09   33.13
  -6  10   2  241.02   28.53
  -6  10   2  276.77   36.28
   6 -10  -1  212.36   33.36
  -6  10   1  201.98   34.25
  -6  10   1  202.61   25.42
   6 -10   0  469.60   37.97
  -6  10   0  348.85   37.24
  -6  10   0  576.07   36.36
  -6  10  -1   -2.05   17.25
  -6  10  -1    5.60    9.82
  -6  10  -2   15.62   12.52
  -6  10  -2   14.49    6.92
  -6  10  -2    7.57    9.15
  -6  10  -3  100.43    9.78
  -6  10  -3   93.90    8.92
  -6  10  -3  102.82   27.13
  -6  10  -4  382.01   33.92
  -6  10  -5   21.87   23.04
  -6  10  -6  671.96   48.95
  -6  10  -7  244.43   28.26
  -6  10  -8    0.34   20.19
  -6  10  -9  101.87   34.84
  -6  10 -10   36.40   27.85
  -6  10 -11    7.91   16.15
  -6  10 -12    1.43   15.19
  -6  10 -13    0.91   15.39
  -6  10 -14    1.41   15.31
  -6  10 -15   -0.32   15.63
  -6  10 -16   -2.17   16.28
   6  -9 -17   10.06   29.29
  -6   9  17   -7.81   21.84
   6  -9 -16   98.46   38.49
  -6   9  16   16.45   44.27
   6  -9 -15   -8.34   27.28
   6  -9 -15    3.71    8.70
  -6   9  15   -6.09   30.45
   6  -9 -14    8.31    9.96
   6  -9 -14   -0.22   26.90
  -6   9  14   27.77   21.52
   6  -9 -13   -0.67    9.08
   6  -9 -13   -8.26   24.72
  -6   9  13  -32.39   19.49
   6  -9 -12   16.49   23.37
   6  -9 -12   10.20    9.87
  -6   9  12   13.11   18.45
   6  -9 -11    4.52    9.95
   6  -9 -11    4.43   21.97
  -6   9  11   19.60   26.36
   6  -9 -10    2.80    9.70
   6  -9 -10  -17.38   20.86
  -6   9  10   29.83   24.40
   6  -9  -9    1.55   19.60
   6  -9  -9    3.35   10.32
  -6   9   9   27.85   15.96
   6  -9  -8  -10.64   10.58
   6  -9  -8   29.08   17.38
  -6   9   8   -1.31   13.79
   6  -9  -7    0.62   18.01
   6  -9  -7    5.16    7.79
  -6   9   7   25.57   14.68
   6  -9  -6   -2.20   16.14
   6  -9  -6    2.81   12.25
  -6   9   6   21.38   19.10
   6  -9  -5  -15.46   11.43
  -6   9   5   11.54    8.64
  -6   9   5  -11.53   17.34
   6  -9  -4   43.60   10.01
  -6   9   4    9.30   20.48
  -6   9   4   63.96   16.77
   6  -9  -3    1.82   12.54
  -6   9   3   -8.57   13.54
  -6   9   3   17.87   14.31
   6  -9  -2  158.53   16.26
  -6   9   2  139.05   23.14
  -6   9   2  143.88   23.45
   6  -9  -1   46.71   13.22
  -6   9   1   57.71   18.39
  -6   9   1   43.64   17.37
  -6   9   0  519.61   33.98
  -6   9   0  550.30   40.30
  -6   9  -1  165.61   17.45
  -6   9  -1  135.22   13.16
  -6   9  -1  144.48   18.53
  -6   9  -2  196.56   13.57
  -6   9  -2  245.35   30.26
  -6   9  -2  177.95   18.13
  -6   9  -3  831.79   30.96
  -6   9  -3  865.70   36.85
  -6   9  -3  835.15   49.67
  -6   9  -4 1491.61  108.26
  -6   9  -4 1636.96   56.56
  -6   9  -4 1751.18   59.73
  -6   9  -5  126.70   30.68
  -6   9  -6  190.79   24.53
  -6   9  -7  212.99   37.48
  -6   9  -8  125.45   30.50
  -6   9  -9   23.95   22.07
  -6   9 -10    7.89   13.52
  -6   9 -11   13.93   13.82
  -6   9 -12    0.84   12.93
  -6   9 -13   -3.09   12.90
  -6   9 -14    3.91   12.70
  -6   9 -15    0.45   13.05
  -6   9 -16    1.85   14.26
  -6   9 -17  196.05   27.09
   6  -8 -18   13.51   36.17
  -6   8  18   80.90   41.35
   6  -8 -17  -50.79   32.36
  -6   8  17  -19.86   25.24
   6  -8 -16   26.24   29.83
   6  -8 -16   74.00  477.33
  -6   8  16   19.35   22.25
   6  -8 -15    1.05    6.62
   6  -8 -15  -49.39   24.42
  -6   8  15    0.18   29.10
   6  -8 -14   83.13   29.87
   6  -8 -14   37.83    9.21
  -6   8  14   52.45   34.39
   6  -8 -13   46.59    8.05
   6  -8 -13   74.20   29.54
  -6   8  13   13.60   21.58
   6  -8 -12  -12.63   22.27
   6  -8 -12    6.83    6.65
  -6   8  12   -5.84   17.36
   6  -8 -11   16.31   22.71
   6  -8 -11   14.26    8.05
  -6   8  11   14.59   26.76
   6  -8 -10    7.68    8.14
   6  -8 -10   22.80   20.87
  -6   8  10   29.12   25.26
   6  -8  -9   18.43    8.67
   6  -8  -9   -6.09   19.87
  -6   8   9   20.53   16.28
   6  -8  -8   -9.85   17.38
   6  -8  -8    6.98    8.41
  -6   8   8    9.78   13.67
   6  -8  -7    3.17    8.33
  -6   8   7    4.56   19.70
   6  -8  -6   29.65    9.96
  -6   8   6  -13.56   21.09
   6  -8  -5  156.64   16.10
  -6   8   5  170.36   18.28
  -6   8   5  124.56   21.11
   6  -8  -4   32.57    7.99
  -6   8   4    8.25   12.44
  -6   8   4   54.35   11.80
  -6   8   3   -1.52   10.22
  -6   8   3   18.44   13.38
  -6   8   2    6.95    6.81
  -6   8   2    3.52   12.31
  -6   8   1  708.01   44.80
  -6   8   1  682.66   45.94
  -6   8   0   47.06    7.24
  -6   8   0   67.67    9.88
  -6   8   0   53.21   16.09
  -6   8  -1  -11.48    9.30
  -6   8  -1    0.61    7.15
  -6   8  -1    8.88    8.14
  -6   8  -2   37.90    7.92
  -6   8  -2   20.45   17.12
  -6   8  -3   84.97   16.14
  -6   8  -3  122.43    9.25
  -6   8  -3  107.00   11.85
  -6   8  -4   46.05   17.84
  -6   8  -4   16.68    7.34
  -6   8  -4   44.24    7.58
  -6   8  -5   35.18    4.43
  -6   8  -5   17.30    7.63
  -6   8  -5   53.25   12.65
  -6   8  -6  144.12    7.11
  -6   8  -6  197.95   26.78
  -6   8  -7  247.96   34.60
  -6   8  -8   33.94   14.23
  -6   8  -9   -8.05   12.00
  -6   8 -10   22.41   13.85
  -6   8 -11    4.09   12.28
  -6   8 -12   26.08   13.58
  -6   8 -13   -2.11   17.86
   6  -8  14   -0.07    3.44
  -6   8 -14    7.92    4.34
  -6   8 -14   -2.07   18.17
   6  -8  15    9.78    4.13
  -6   8 -15   -0.04   19.13
  -6   8 -15   13.32    3.36
   6  -8  16  236.44   11.82
  -6   8 -16  202.79   25.52
  -6   8 -17   -0.40   13.44
  -6   8 -18   -1.83   14.02
  -6   7  19  -15.98   24.28
  -6   7  18   59.09   42.38
  -6   7  17   67.04   40.65
   6  -7 -16  -34.98   29.64
  -6   7  16  -10.84   22.66
   6  -7 -15  -10.61   26.93
  -6   7  15   22.25   19.55
   6  -7 -14  -36.47   27.84
  -6   7  14   -6.91   32.73
   6  -7 -13    5.19   24.12
   6  -7 -13   10.64    4.07
  -6   7  13    0.07   18.91
   6  -7 -12    5.78   35.73
  -6   7  12  247.14   31.46
   6  -7 -11   53.55    6.71
  -6   7  11   -0.95   32.28
   6  -7 -10  102.52    7.34
  -6   7  10   91.16   23.66
   6  -7  -9    2.12    5.07
  -6   7   9  -17.01   13.45
   6  -7  -8   17.57    6.34
  -6   7   8   14.63   22.34
  -6   7   7    0.01   11.72
  -6   7   6   -9.83   11.32
  -6   7   6    0.91    5.04
  -6   7   5   97.75   12.44
  -6   7   4  110.74   11.74
  -6   7   4   25.19   13.53
  -6   7   3   65.61    6.84
  -6   7   3   31.35   15.89
  -6   7   2    5.53   13.38
  -6   7   2   42.38   10.01
  -6   7   1 2019.57   78.34
  -6   7   1 1745.24   83.27
  -6   7   1 1903.30   80.89
  -6   7   0  370.96   21.10
  -6   7   0  336.63   29.52
  -6   7   0  384.70   16.93
  -6   7  -1   -9.46    8.17
  -6   7  -1   -1.17   12.09
  -6   7  -1  -13.63   10.60
  -6   7  -2   41.97   10.54
  -6   7  -2   50.10    8.84
  -6   7  -2   47.17   15.53
  -6   7  -3   49.10   11.20
  -6   7  -3   69.36    8.43
  -6   7  -3   80.86   12.22
  -6   7  -4   69.45   11.09
  -6   7  -4   10.47    5.29
  -6   7  -5  658.05   49.28
  -6   7  -5  626.05   23.59
  -6   7  -6  366.32   24.06
  -6   7  -6  294.90   16.62
  -6   7  -7   14.29    5.77
  -6   7  -7   23.67   10.92
  -6   7  -8   47.78   11.88
  -6   7  -8   29.05    8.79
   6  -7   9   34.06    5.70
  -6   7  -9   28.87    9.69
  -6   7  -9   56.35   18.68
   6  -7  10    4.51    5.98
  -6   7 -10   -1.21    6.89
  -6   7 -10   22.91   15.30
   6  -7  11   -2.37    5.43
  -6   7 -11  -15.27   14.68
  -6   7 -11   -1.44   10.67
   6  -7  12    4.49    6.10
  -6   7 -12   -5.84    9.09
  -6   7 -12   15.47   14.49
   6  -7  13   -6.15    6.75
  -6   7 -13   -3.46   12.78
  -6   7 -13    9.79   15.66
   6  -7  14   12.57    8.22
  -6   7 -14   -0.64   16.25
  -6   7 -14   15.85   12.36
   6  -7  15   34.62   10.80
  -6   7 -15    2.57   18.58
  -6   7 -15   44.67   15.17
   6  -7  16   -5.47    8.80
  -6   7 -16   -0.41   16.46
  -6   7 -16    2.02   13.27
   6  -7  17   14.00    9.61
  -6   7 -17   37.00   16.00
  -6   7 -17    1.20   18.77
   6  -7  18   15.20    7.15
  -6   7 -18   32.56   12.49
  -6   7 -18    0.79   13.78
   6  -7  19   11.14   11.91
  -6   7 -19   -1.75   13.64
  -6   7 -19   20.63   17.87
  -6   6  19   -4.00   32.88
  -6   6  18   50.54   26.74
  -6   6  17   42.08   37.64
  -6   6  16   23.40   34.90
  -6   6  15   12.62   20.76
  -6   6  14   36.80   34.44
  -6   6  13   74.03   26.24
  -6   6  12  186.74   33.52
  -6   6  11  -12.40   25.64
  -6   6  10  116.11   24.29
  -6   6   9   22.57   22.56
  -6   6   8   -5.21   20.51
  -6   6   7   54.81   15.86
  -6   6   6   38.16    7.40
  -6   6   6   21.42   21.28
  -6   6   5  119.90   10.90
  -6   6   5   99.05   17.29
  -6   6   4    2.84    6.39
  -6   6   4   -8.67   16.69
  -6   6   3  275.75   15.97
  -6   6   3  306.25   22.84
  -6   6   2   78.77    7.97
  -6   6   2  103.65    9.43
  -6   6   2   67.64   16.11
  -6   6   1  439.83   33.63
  -6   6   1  520.47   19.90
  -6   6   1  575.07   22.37
  -6   6   0 1917.74   74.73
  -6   6   0 1809.93   84.45
  -6   6   0 1836.02   69.85
  -6   6  -1   94.36   10.95
  -6   6  -1   80.48   15.66
  -6   6  -2    7.94    7.27
  -6   6  -2    4.13    7.39
  -6   6  -3  504.09   18.54
  -6   6  -3  520.05   37.16
  -6   6  -4  979.58   40.64
  -6   6  -4  652.32   26.94
   6  -6   5   17.07    7.44
  -6   6  -5   21.00   11.06
  -6   6  -5   42.92    8.18
   6  -6   6    3.50    6.41
  -6   6  -6    2.29    6.88
   6  -6   7  121.88   10.27
  -6   6  -7  101.94   11.84
   6  -6   8  830.05   33.15
  -6   6  -8  739.18   36.45
   6  -6   9    9.90    7.76
  -6   6  -9    9.07    9.42
   6  -6  10    4.51    7.64
  -6   6 -10    2.89    9.81
   6  -6  11   48.12   10.12
  -6   6 -11   40.45   13.38
   6  -6  12    0.48    5.28
  -6   6 -12    8.08   11.42
   6  -6  13   44.74    9.19
  -6   6 -13   42.14   17.00
   6  -6  14  187.50   17.12
  -6   6 -14  232.86   28.37
   6  -6  15  113.78   17.82
  -6   6 -15  132.70   25.93
   6  -6  16   81.91   11.41
  -6   6 -16   68.41   24.41
   6  -6  17   15.56   13.00
  -6   6 -17    8.09   19.87
   6  -6  18    1.42   13.85
  -6   6 -18    1.22   13.49
  -6   6 -18   20.73   14.04
   6  -6  19    1.04   14.39
  -6   6 -19   19.39   21.37
  -6   6 -19   -1.10   13.54
   6  -6  20    4.37   17.00
  -6   6 -20   48.53   16.55
  -6   6 -20    0.25   16.85
  -6   5  20   24.00   27.24
  -6   5  19    2.92   34.34
  -6   5  18  118.45   49.81
  -6   5  17   25.85   24.51
  -6   5  16    0.90   29.11
  -6   5  15    9.35   20.19
  -6   5  14   -8.75   19.69
  -6   5  13   15.31   28.84
  -6   5  12   42.09   20.88
  -6   5  10  -13.16   15.96
  -6   5   9   10.88   22.37
  -6   5   8    5.21   13.70
  -6   5   7   10.05   20.63
  -6   5   6   20.78    5.46
  -6   5   6   28.08   15.04
  -6   5   5  140.47    7.91
  -6   5   5   89.36   27.83
  -6   5   4  266.65   34.22
  -6   5   4  303.65   14.00
  -6   5   3  249.31   25.23
  -6   5   3  296.77   24.79
  -6   5   3  278.32   13.87
  -6   5   2   22.32    7.59
  -6   5   2    2.95   10.92
  -6   5   2   17.38    6.91
  -6   5   1 1113.43   44.96
  -6   5   1 1179.09   46.59
  -6   5   0    2.46    9.30
  -6   5  -1  316.92   23.02
  -6   5  -2 2627.79  124.21
   6  -5   3  160.50   16.19
  -6   5  -3  181.61   12.33
   6  -5   4   67.21   10.97
  -6   5  -4   67.64   11.58
   6  -5   5  424.26   18.01
  -6   5  -5  390.26   24.60
   6  -5   6   31.28    9.68
  -6   5  -6   31.88   10.32
   6  -5   7  490.56   27.40
  -6   5  -7  492.76   29.00
   6  -5   8   14.24    8.80
  -6   5  -8    7.32    9.94
   6  -5   9   60.31   11.55
  -6   5  -9   58.26   14.48
   6  -5  10   67.13   12.43
  -6   5 -10   77.79   10.91
   6  -5  11   -6.99    9.09
  -6   5 -11    3.83   12.71
   6  -5  12   -1.30   10.43
  -6   5 -12   17.83   14.29
   6  -5  13    2.74    7.89
  -6   5 -13    9.57   14.94
   6  -5  14   25.99   14.29
  -6   5 -14   30.35   12.82
   6  -5  15    1.98   13.20
  -6   5 -15  -16.69   18.81
   6  -5  16  131.55   15.81
  -6   5 -16  114.14   32.91
   6  -5  17  115.23   22.65
  -6   5 -17   84.11   21.76
   6  -5  18   26.65   17.47
  -6   5 -18    5.11   25.87
   6  -5  19   15.49   16.38
   6  -5  19   -4.00   16.92
  -6   5 -19  -17.41   23.84
   6  -5  20   12.93   18.83
  -6   5 -20    6.58   27.47
  -6   4  20   19.39   41.26
  -6   4  19   -5.37   24.18
  -6   4  18   31.27   40.70
  -6   4  17   17.03   23.70
  -6   4  16   14.00   22.35
  -6   4  15   10.91   29.60
  -6   4  14   10.66   19.40
  -6   4  12  -18.04   17.92
  -6   4  11    0.85   23.91
  -6   4  10   27.83   18.64
  -6   4   9    6.98   23.45
  -6   4   8   10.19   16.70
  -6   4   7   66.03   27.41
  -6   4   6  422.77   47.72
  -6   4   5   -2.24    8.53
  -6   4   5   -1.93   12.09
  -6   4   5   -0.06    2.94
  -6   4   4  114.55   17.42
  -6   4   4   71.90    6.10
  -6   4   3 1880.88   95.99
  -6   4   2  738.86   44.20
  -6   4   1  393.74   30.47
  -6   4   0   37.58   14.67
   6  -4   1   27.00   12.61
  -6   4  -1   39.51    9.09
   6  -4   2  209.91   20.72
  -6   4  -2  207.06   22.06
   6  -4   3 1298.64   62.49
  -6   4  -3 1297.82   65.34
   6  -4   4   74.50    9.15
  -6   4  -4   61.52   13.85
   6  -4   5   -4.59    6.86
  -6   4  -5   -2.54   10.04
   6  -4   6  188.36   12.78
  -6   4  -6  191.86   19.57
   6  -4   7  261.61   15.37
  -6   4  -7  271.96   25.18
   6  -4   8   11.26   10.29
  -6   4  -8   -1.04    7.64
   6  -4   9   70.59   14.08
  -6   4  -9  100.59   17.57
   6  -4  10   -0.49   11.09
  -6   4 -10   13.83   13.55
   6  -4  11  178.26   16.82
  -6   4 -11  210.00   26.66
   6  -4  12   86.75   20.27
  -6   4 -12  118.61   24.51
   6  -4  13   11.60   15.22
  -6   4 -13   18.40   12.61
   6  -4  14   65.62   13.72
  -6   4 -14   72.48   16.71
   6  -4  15   -1.58   14.98
  -6   4 -15   -4.85   19.98
   6  -4  16   -3.54   15.81
  -6   4 -16    6.10   20.53
   6  -4  17  151.58   28.84
  -6   4 -17  129.94   27.86
   6  -4  18    3.20   12.48
  -6   4 -18   11.88   26.97
   6  -4  19   -8.07   13.04
  -6   4 -19   22.83   27.74
   6  -4  20    7.87   13.50
  -6   4 -20  -45.15   28.43
  -6   3  20  -32.74   29.09
  -6   3  19   11.46   38.34
  -6   3  18   -8.39   24.17
  -6   3  17   14.90   35.10
  -6   3  16   -6.20   21.09
  -6   3  15   26.40   32.32
  -6   3  14   62.84   37.93
  -6   3  13   -2.78   18.20
  -6   3  12    7.43   17.47
  -6   3  11    9.42   26.31
  -6   3  10  -15.41   19.46
  -6   3   9  107.98   35.03
  -6   3   8    7.52   14.83
  -6   3   7   44.86   20.56
  -6   3   7   64.17   12.99
  -6   3   6   69.55   17.58
  -6   3   6   15.99   18.34
  -6   3   5   95.38   12.09
  -6   3   4    4.82    8.67
  -6   3   3   35.21   15.43
  -6   3   2  174.39   23.85
   6  -3  -1   24.60    9.12
  -6   3   1   26.37   15.62
   6  -3   0 4155.51  213.44
  -6   3   0 4385.60  244.47
   6  -3   1  638.12   42.42
  -6   3  -1  681.17   35.47
   6  -3   2  161.52   19.67
  -6   3  -2  144.30   14.76
   6  -3   3  121.44   18.14
  -6   3  -3  121.53   19.49
   6  -3   4   66.49   14.83
  -6   3  -4   58.86   10.14
   6  -3   5    4.86   10.86
  -6   3  -5    2.96   12.19
   6  -3   6   -3.40   11.02
  -6   3  -6    0.00   11.86
   6  -3   7   63.47   10.68
  -6   3  -7   77.85   17.87
   6  -3   8  120.49   12.71
  -6   3  -8  125.14   15.22
   6  -3   9   -4.85   11.87
  -6   3  -9    5.56    9.18
   6  -3  10   62.53   12.27
  -6   3 -10   79.42   14.06
   6  -3  11   -6.56   14.85
  -6   3 -11   15.96   11.30
   6  -3  12   86.36   14.38
  -6   3 -12   58.27   27.01
   6  -3  13    5.05   16.40
  -6   3 -13    9.74   21.14
   6  -3  14   23.65   18.99
  -6   3 -14   15.94   24.32
   6  -3  15  499.04   38.28
  -6   3 -15  555.56   49.26
   6  -3  16  362.39   33.06
  -6   3 -16  398.48   56.80
   6  -3  17  154.48   23.93
  -6   3 -17  145.77   43.76
   6  -3  18    7.97   22.01
  -6   3 -18  -17.06   19.85
   6  -3  19  -16.31   24.50
  -6   3 -19  -19.58   34.05
   6  -3  20   -4.38   24.24
  -6   3 -20   16.23   22.24
  -6   2  20  -62.14   48.42
  -6   2  19   10.62   25.74
  -6   2  18   -0.88   32.70
  -6   2  17   26.82   24.10
  -6   2  16   13.53   33.97
  -6   2  15   38.28   24.09
  -6   2  14  103.96   43.51
  -6   2  13  148.31   31.73
  -6   2  12   31.37   35.38
  -6   2  11    8.34   18.98
  -6   2  10   21.91   15.28
  -6   2  10   -4.65   10.34
  -6   2   9   35.50   28.94
  -6   2   9   29.35   17.57
  -6   2   8   90.39   13.12
  -6   2   8  110.72   22.70
  -6   2   7   61.16   11.34
  -6   2   7   46.81    4.46
  -6   2   6   70.77    6.15
  -6   2   6   74.20   12.54
  -6   2   5  950.42   59.88
  -6   2   4   96.35   13.39
  -6   2   3  571.52   32.45
   6  -2  -2 1185.84   70.83
  -6   2   2 1239.27   59.38
   6  -2  -1   -8.61   13.98
  -6   2   1   17.63    9.72
   6  -2   0 5122.05  311.08
  -6   2   0 5443.98  305.07
   6  -2   1  155.74   22.74
  -6   2  -1  151.18   16.80
   6  -2   2  721.03   47.79
  -6   2  -2  609.20   35.96
   6  -2   3   37.92   14.00
  -6   2  -3    9.38   15.58
   6  -2   4   59.23   15.75
  -6   2  -4   46.79   17.21
   6  -2   5  532.01   38.53
  -6   2  -5  536.58   40.34
   6  -2   6   53.11   11.99
  -6   2  -6   72.44   13.00
   6  -2   7   33.76   10.35
  -6   2  -7   40.85   12.24
   6  -2   8  -17.40   13.42
  -6   2  -8    6.57    9.67
   6  -2   9   18.99   11.59
  -6   2  -9   28.38   11.99
   6  -2  10  522.06   47.05
  -6   2 -10  512.44   50.45
   6  -2  11    3.35   11.11
  -6   2 -11   10.61   19.33
   6  -2  12  382.22   44.43
  -6   2 -12  396.01   49.54
   6  -2  13   11.25   18.87
  -6   2 -13  -26.39   16.26
   6  -2  14   71.65   17.90
  -6   2 -14   69.51   21.79
   6  -2  15   19.71   14.59
  -6   2 -15   23.94   28.91
  -6   2 -15   33.66   28.50
   6  -2  16   26.33   26.33
  -6   2 -16   56.85   21.81
   6  -2  17    1.30   22.11
  -6   2 -17  -10.38   27.78
   6  -2  18   52.80   29.82
  -6   2 -18   54.46   38.60
   6  -2  19   37.26   28.86
  -6   2 -19   28.98   25.87
   6  -2  20   -0.52   25.98
  -6   2 -20   -8.58   34.52
  -6   1  20   75.11   33.94
  -6   1  19  -12.47   38.45
  -6   1  18   10.78   22.75
  -6   1  16   11.64   16.16
  -6   1  16    8.87   22.12
  -6   1  15   32.19   39.98
  -6   1  15   55.48   18.27
  -6   1  14  208.50   40.74
  -6   1  14  258.85   27.32
  -6   1  13  191.50   49.57
  -6   1  13   97.47   28.92
  -6   1  12   62.15   24.18
  -6   1  12   83.55   40.18
  -6   1  11   30.76   12.55
  -6   1  11   48.35   18.79
  -6   1  10   44.72   12.10
  -6   1  10   39.22   34.14
  -6   1   9  142.31   23.64
  -6   1   9  110.26   26.51
  -6   1   9  125.67    6.34
  -6   1   8  151.34   15.93
  -6   1   8  132.08    8.55
  -6   1   7   16.53   14.96
  -6   1   7   12.35    5.81
  -6   1   6  157.65   11.55
  -6   1   6  138.52   15.98
  -6   1   5  573.72   45.21
  -6   1   4   97.63   21.61
   6  -1  -3   25.50   21.93
  -6   1   3  150.34   16.41
   6  -1  -2   11.21   13.05
  -6   1   2   -7.82    9.24
   6  -1  -1  287.40   29.40
  -6   1   1  309.80   23.01
   6  -1   0    0.29   14.08
  -6   1   0    7.21    9.93
   6  -1   1  131.25   22.40
  -6   1  -1  121.34   14.56
   6  -1   2  268.99   33.68
  -6   1  -2  336.45   24.89
   6  -1   3   32.66   15.03
  -6   1  -3   11.52   10.30
   6  -1   4    6.46    8.62
  -6   1  -4   -6.36    9.33
   6  -1   5    3.96    9.49
  -6   1  -5   -2.47    9.85
   6  -1   6   36.13   18.06
  -6   1  -6   55.90   13.26
   6  -1   7  108.06   22.16
  -6   1  -7   92.07   17.09
   6  -1   8   98.64   15.62
  -6   1  -8   80.40   16.79
   6  -1   9   23.58   17.14
  -6   1  -9   -4.49   12.36
   6  -1  10   41.72   14.55
  -6   1 -10   51.65   24.58
   6  -1  11    0.01   12.33
  -6   1 -11    1.87   20.04
   6  -1  12  310.91   43.72
  -6   1 -12  292.22   34.11
   6  -1  13  304.62   31.92
  -6   1 -13  327.76   37.89
   6  -1  14   -2.64   13.84
  -6   1 -14  -13.01   27.29
   6  -1  15    3.09   14.12
  -6   1 -15   14.28   19.09
   6  -1  16    4.58   23.63
  -6   1 -16   19.83   20.84
   6  -1  17   -7.77   23.86
  -6   1 -17   18.33   30.48
   6  -1  18    5.63   36.52
  -6   1 -18  131.31   30.92
   6  -1  19    0.18   28.13
  -6   1 -19  -25.95   37.12
   6  -1  20   24.41   31.16
  -6   1 -20   14.70   27.88
  -6   0  20   25.72   26.40
  -6   0  20  -39.90   37.26
  -6   0  19    6.30   25.12
  -6   0  19   -3.32   22.58
  -6   0  18    7.76   25.61
  -6   0  17   18.63   23.28
  -6   0  17   -3.11   22.65
  -6   0  16   -9.12   13.85
  -6   0  16   18.06   32.69
  -6   0  15   11.10   22.06
  -6   0  15    7.92   14.05
  -6   0  14   26.90   13.67
  -6   0  14   -9.05   37.28
  -6   0  13    8.31   19.17
  -6   0  13   25.00   33.61
  -6   0  12   53.44   22.85
  -6   0  12   42.10   20.85
  -6   0  11   21.90   11.59
  -6   0  11    0.32   31.17
  -6   0  10   43.45   17.29
  -6   0  10   25.99    7.00
  -6   0  10   19.05   21.02
  -6   0   9   -4.85    6.76
  -6   0   9    3.26   14.64
  -6   0   8   87.56   12.61
  -6   0   8   60.09   10.13
  -6   0   7   94.86   11.91
  -6   0   7   74.47   13.36
  -6   0   6    8.06    9.29
  -6   0   6    9.50   15.07
  -6   0   5  140.08   11.17
  -6   0   5  135.35   16.49
   6   0  -4  254.55   30.72
  -6   0   4  285.39   30.14
   6   0  -3   81.10   20.21
  -6   0   3  106.83   21.97
   6   0  -2   50.79   18.78
  -6   0   2   50.50   19.98
   6   0  -1  241.83   27.60
  -6   0   1  246.55   22.15
   6   0   0   -6.35   14.01
  -6   0   0   -2.29    9.08
   6   0   1  426.95   29.48
  -6   0  -1  436.22   29.91
   6   0   2  996.09   51.46
  -6   0  -2 1013.35   52.03
   6   0   3   94.23   15.56
  -6   0  -3   88.79   15.38
   6   0   4   12.26   16.32
  -6   0  -4   -9.45   10.86
   6   0   5   -3.12   15.34
  -6   0  -5    1.45   10.86
   6   0   6  302.73   23.82
  -6   0  -6  246.16   38.51
   6   0   7    6.13   18.36
  -6   0  -7   10.26   19.77
   6   0   8   -3.70   12.04
  -6   0  -8   -1.35   19.64
   6   0   9   14.32   20.61
  -6   0  -9   12.83   14.59
   6   0  10   35.94   15.04
  -6   0 -10   26.92   26.08
   6   0  11   -6.43   13.78
  -6   0 -11  -12.46   23.14
   6   0  12   69.88   30.44
  -6   0 -12   93.31   22.86
   6   0  13  181.11   27.57
  -6   0 -13  186.87   32.99
   6   0  14   18.34   16.99
  -6   0 -14   15.29   30.72
   6   0  15   54.32   20.57
  -6   0 -15   49.74   26.82
   6   0  16   29.26   29.30
  -6   0 -16   24.13   36.97
   6   0  17   30.75   36.22
  -6   0 -17  111.44   29.52
   6   0  18   14.96   34.38
  -6   0 -18   90.89   43.43
   6   0  19   17.33   31.63
  -6   0 -19   14.41   40.23
  -6  -1  19   -8.99   23.39
  -6  -1  19  -18.94   37.32
  -6  -1  18   30.48   24.52
  -6  -1  18    9.71   26.21
  -6  -1  17   42.03   23.39
  -6  -1  17   -7.85   38.34
  -6  -1  16   16.44   22.51
  -6  -1  16    5.04   12.04
  -6  -1  15    3.15   11.60
  -6  -1  15   37.25   35.46
  -6  -1  14    4.06   17.06
  -6  -1  14   16.05   32.64
  -6  -1  13   18.00   19.13
  -6  -1  13   -3.56   16.19
  -6  -1  12   -4.29   10.50
  -6  -1  12   -7.54   30.45
  -6  -1  12   -5.79    5.10
  -6  -1  11   89.20   14.21
  -6  -1  11   45.62   26.44
  -6  -1  11   58.79   11.41
  -6  -1  10    4.06   16.15
  -6  -1  10    6.30    5.50
  -6  -1   9    6.88   10.56
  -6  -1   9    4.49    9.14
  -6  -1   8    1.59   15.82
  -6  -1   8    8.93    6.68
  -6  -1   7   55.08   13.57
  -6  -1   7   78.58   14.22
  -6  -1   6  153.86   19.79
  -6  -1   6  125.58   24.30
   6   1  -5    2.41   14.85
[truncated: 215,950 more chars]
