# Supplementary material for: Single-crystal X-ray diffraction study of a host–guest system comprising monofunctionalized-hydroxy pillar[5]arene and 1-octa­namine
Source: Acta Crystallogr E Crystallogr Commun. 2018 Jul 20;74(Pt 8):1117–20. doi: 10.1107/S2056989018010034 (PMC6072997; doi:10.1107/S2056989018010034)
Supplement: Supplementary file 2 [file e-74-01117-Isup4.hkl]

data_I                                                                          
_shelx_title ' User-defined'                                                    
_shelx_refln_list_code          4                                               
_shelx_F_calc_maximum      262.36                                               
_exptl_crystal_F_000       952.00                                               
_reflns_d_resolution_high  0.8489                                               
                                                                                
loop_                                                                           
 _space_group_symop_operation_xyz                                               
 'x, y, z'                                                                      
 '-x, -y, -z'                                                                   
                                                                                
_cell_length_a    12.1466                                                       
_cell_length_b    12.3412                                                       
_cell_length_c    19.4062                                                       
_cell_angle_alpha  91.433                                                       
_cell_angle_beta   90.181                                                       
_cell_angle_gamma 119.182                                                       
                                                                                
_shelx_F_squared_multiplier     1.000                                           
                                                                                
loop_                                                                           
 _refln_index_h                                                                 
 _refln_index_k                                                                 
 _refln_index_l                                                                 
 _refln_F_squared_calc                                                          
 _refln_F_squared_meas                                                          
 _refln_F_squared_sigma                                                         
 _refln_observed_status                                                         
   2   0   0         48.49         39.41         5.70 o                         
   3   0   0        135.70        183.00        14.55 o                         
   4   0   0        361.53        282.49        14.10 o                         
   5   0   0       4675.06       4803.93       256.71 o                         
   6   0   0          0.51         -3.13         6.14 o                         
   7   0   0         69.64         78.71        10.76 o                         
   8   0   0          6.18          0.33         8.16 o                         
   9   0   0          0.00          0.99         9.20 o                         
  10   0   0         68.07         55.40        19.14 o                         
  11   0   0         43.58         68.18        30.67 o                         
  12   0   0         38.25         33.94        63.20 o                         
 -12   1   0          8.66         31.80        16.87 o                         
 -11   1   0          2.84         22.45        26.23 o                         
 -10   1   0         11.29          6.42        10.86 o                         
  -9   1   0          5.70         -2.77        11.67 o                         
  -8   1   0         32.45         38.53         8.12 o                         
  -7   1   0        124.24        100.14        13.22 o                         
  -6   1   0          0.30          3.51         6.54 o                         
  -5   1   0        146.51        134.40        10.21 o                         
  -4   1   0        334.89        392.35        18.58 o                         
  -3   1   0       1069.23        844.17        23.69 o                         
  -2   1   0        680.62        794.34        17.11 o                         
   1   1   0       3413.75       4079.79       118.20 o                         
   2   1   0        118.97        141.98         9.84 o                         
   3   1   0       2860.58       2679.69       216.16 o                         
   4   1   0          0.45         -4.68         6.06 o                         
   5   1   0        168.04        115.49        10.61 o                         
   6   1   0         65.83         79.11        16.70 o                         
   7   1   0          0.02          7.39        10.44 o                         
   8   1   0         18.05         11.84         9.31 o                         
   9   1   0          2.78          4.31        10.34 o                         
  10   1   0          2.76          5.37        12.28 o                         
  11   1   0         61.01         18.42        15.01 o                         
 -13   2   0          0.48         18.13        13.39 o                         
 -12   2   0          0.50         -3.52        15.88 o                         
 -11   2   0        115.11        113.67        19.18 o                         
 -10   2   0        129.59        126.29        17.53 o                         
  -9   2   0          0.44         -2.74         6.96 o                         
  -8   2   0         18.09         20.23         8.66 o                         
  -7   2   0        141.70        188.53        32.29 o                         
  -6   2   0       3969.05       4266.38       175.63 o                         
  -5   2   0        554.27        411.34        24.57 o                         
  -4   2   0        177.08        182.07         8.01 o                         
  -3   2   0        110.87        404.42       127.53 o                         
  -2   2   0         77.35        112.26         4.68 o                         
  -1   2   0       2486.77       3136.18        56.69 o                         
   0   2   0         24.45          4.19         3.30 o                         
   1   2   0       5735.84       6018.87       226.80 o                         
   2   2   0        541.96        477.56        21.93 o                         
   3   2   0        390.14        368.10        17.32 o                         
   4   2   0        108.00        284.96        16.30 o                         
   5   2   0        330.41        398.67        17.37 o                         
   6   2   0          4.81          4.96         7.40 o                         
   7   2   0          0.03         -8.04        11.32 o                         
   8   2   0          1.74          2.97         9.49 o                         
   9   2   0         32.33         21.22        12.35 o                         
  10   2   0         20.90         54.78        23.77 o                         
  11   2   0          4.46         44.90        21.42 o                         
 -13   3   0          0.04          4.75        17.26 o                         
 -12   3   0         35.18         54.69        16.11 o                         
 -11   3   0          1.10          8.77        17.00 o                         
 -10   3   0         17.63         23.85        13.86 o                         
  -9   3   0         18.32         19.47         9.39 o                         
  -8   3   0         10.86         17.83        12.32 o                         
  -7   3   0        313.04        236.79        18.18 o                         
  -6   3   0       3218.98       3433.46       129.65 o                         
  -5   3   0        309.20        424.26        19.60 o                         
  -4   3   0        575.17        723.49        26.09 o                         
  -3   3   0       1652.20       2179.32        55.86 o                         
  -2   3   0       3236.88       3707.22        91.63 o                         
  -1   3   0      12881.32      13320.12       480.16 o                         
   0   3   0       8902.12       8511.06       266.15 o                         
   1   3   0       1604.41       1823.59        50.70 o                         
   2   3   0        388.86        434.35        15.68 o                         
   3   3   0         33.59        223.14        15.57 o                         
   4   3   0          4.45         -2.30         5.17 o                         
   5   3   0        187.33        173.26        11.73 o                         
   6   3   0        209.04        184.87        23.54 o                         
   7   3   0          2.95          1.44         7.42 o                         
   8   3   0         65.18         74.91        19.30 o                         
   9   3   0          0.19          2.84        11.04 o                         
  10   3   0          0.25         -5.32        10.42 o                         
 -13   4   0          5.41          8.16        12.84 o                         
 -12   4   0         25.68         53.60        14.73 o                         
 -11   4   0          2.89          5.36        13.35 o                         
 -10   4   0          4.35          4.82         9.31 o                         
  -9   4   0          0.57          7.89        13.86 o                         
  -8   4   0          6.25         -0.33         7.94 o                         
  -7   4   0        330.48        405.38        17.92 o                         
  -6   4   0         31.68         30.30        11.83 o                         
  -5   4   0        609.95        670.41        25.82 o                         
  -4   4   0        162.05        114.67         6.79 o                         
  -3   4   0         43.89         55.75         4.73 o                         
  -2   4   0          0.28         -1.87         2.97 o                         
  -1   4   0        281.46        218.27         8.16 o                         
   0   4   0        464.08        443.48        11.95 o                         
   1   4   0        132.42        140.59         9.83 o                         
   2   4   0        349.15        345.60        21.78 o                         
   3   4   0          1.72          2.83         5.15 o                         
   4   4   0        116.34        125.53         9.92 o                         
   5   4   0        299.41        269.13        18.40 o                         
   6   4   0        161.40        169.00        16.87 o                         
   7   4   0          0.13         -2.07         6.97 o                         
   8   4   0          0.69         -3.08        11.64 o                         
   9   4   0          4.88        -10.95        10.95 o                         
  10   4   0          0.11         21.26        13.69 o                         
 -14   5   0          0.04        -10.88        17.49 o                         
 -13   5   0          0.01        -16.26        16.26 o                         
 -12   5   0        193.74        157.99        38.09 o                         
 -11   5   0         26.56         27.84        15.21 o                         
 -10   5   0          4.16         15.03        18.19 o                         
  -9   5   0         20.24         10.33        10.22 o                         
  -8   5   0          0.01          3.92        11.37 o                         
  -7   5   0         89.41         97.08        15.59 o                         
  -6   5   0          3.91          1.98         7.50 o                         
  -5   5   0         74.08         71.91        11.93 o                         
  -4   5   0          0.05         89.33        53.57 o                         
  -3   5   0        293.51        369.43        12.42 o                         
  -2   5   0        686.59        698.04        16.73 o                         
  -1   5   0       1648.39       1651.48        58.78 o                         
   0   5   0        480.31        448.65        19.68 o                         
   1   5   0         19.95          4.51         5.18 o                         
   2   5   0         81.78         88.57        11.44 o                         
   3   5   0        133.23        120.74         9.28 o                         
   4   5   0         12.30         19.76         6.64 o                         
   5   5   0         51.41         51.58        10.56 o                         
   6   5   0          4.19          1.01         7.61 o                         
   7   5   0          7.10          5.52         8.76 o                         
   8   5   0          7.62         11.96        11.90 o                         
   9   5   0          0.02         41.76        17.14 o                         
 -14   6   0          0.64         35.94        29.25 o                         
 -13   6   0          2.00         52.73        27.92 o                         
 -12   6   0          7.62          9.83        14.97 o                         
 -11   6   0         32.93         10.76        18.38 o                         
 -10   6   0         16.52          9.68        16.85 o                         
  -9   6   0        160.25        178.24        17.17 o                         
  -8   6   0         98.89        129.27        12.24 o                         
  -7   6   0          0.64         -1.53         5.17 o                         
  -6   6   0       1138.35       1498.21        35.22 o                         
  -5   6   0        369.09        486.22        13.36 o                         
  -4   6   0        608.11        569.73        18.32 o                         
  -3   6   0        531.76        597.57        15.54 o                         
  -2   6   0         60.55         45.02         7.01 o                         
  -1   6   0        252.47        279.72        10.51 o                         
   0   6   0        216.04        193.79         8.16 o                         
   1   6   0        236.20        209.47        10.60 o                         
   2   6   0         37.04         36.09         5.42 o                         
   3   6   0         16.82          9.10         6.99 o                         
   4   6   0        373.39        442.90        20.23 o                         
   5   6   0         39.30         40.51         8.99 o                         
   6   6   0         35.69         29.20        12.09 o                         
   7   6   0          0.67          2.92        11.77 o                         
   8   6   0          4.63         20.84        11.50 o                         
 -14   7   0          4.34         10.93        15.68 o                         
 -13   7   0         43.56        108.77        34.69 o                         
 -12   7   0        212.82        257.54        44.17 o                         
 -11   7   0          2.36         14.30        12.03 o                         
 -10   7   0          6.25         15.16        10.06 o                         
  -9   7   0         15.49         15.27         6.55 o                         
  -8   7   0         63.72         80.48         7.28 o                         
  -7   7   0        148.73        166.78         9.73 o                         
  -6   7   0        266.70        300.75         9.72 o                         
  -5   7   0          0.01          3.03         5.99 o                         
  -4   7   0        555.03        578.44        28.32 o                         
  -3   7   0        141.75        132.05        18.13 o                         
  -2   7   0          5.47         -2.16         3.72 o                         
  -1   7   0        384.83        439.60        13.72 o                         
   0   7   0        712.67        636.53        22.14 o                         
   1   7   0          4.65          4.01         5.21 o                         
   2   7   0        113.99         84.15        16.71 o                         
   3   7   0        137.09        154.94        15.15 o                         
   4   7   0        270.63        311.78        18.41 o                         
   5   7   0         17.73         10.42         8.96 o                         
   6   7   0          0.19         26.80        14.75 o                         
   7   7   0          1.21         -0.27        13.79 o                         
 -14   8   0          0.11         35.66        26.03 o                         
 -13   8   0          5.13        -13.74        14.84 o                         
 -12   8   0         27.45         16.98         7.48 o                         
 -11   8   0         57.11         50.04        11.33 o                         
 -10   8   0          0.66         -0.05         9.04 o                         
  -9   8   0        104.43        135.69         8.97 o                         
  -8   8   0        151.41        157.53         7.95 o                         
  -7   8   0        953.01       1097.02        43.42 o                         
  -6   8   0         56.79         44.93         4.43 o                         
  -5   8   0          1.72         10.14         5.00 o                         
  -4   8   0         56.71         53.34         4.32 o                         
  -3   8   0         44.62         32.58         9.92 o                         
  -2   8   0          8.05          7.57         4.78 o                         
  -1   8   0        121.26        131.87         8.19 o                         
   0   8   0        141.74        142.56        10.28 o                         
   1   8   0          0.23          9.33         7.76 o                         
   2   8   0         24.83         25.49         7.55 o                         
   3   8   0         34.80         50.16         9.70 o                         
   4   8   0         95.97         91.86        16.32 o                         
   5   8   0         27.94         31.76        17.74 o                         
   6   8   0          0.02         12.95        10.97 o                         
 -14   9   0          3.11         -5.25        11.61 o                         
 -13   9   0          2.14         -8.34         8.34 o                         
 -12   9   0          0.90         -1.16         9.04 o                         
 -11   9   0          0.10         -2.44         5.00 o                         
 -10   9   0         15.64         41.89        17.99 o                         
  -9   9   0          4.98          6.41         5.24 o                         
  -8   9   0         61.21        101.17        13.45 o                         
  -7   9   0          3.44          7.72         4.72 o                         
  -6   9   0        494.63        429.61        20.95 o                         
  -5   9   0         55.85         66.73        12.58 o                         
  -4   9   0          0.28          0.67         4.90 o                         
  -3   9   0         11.76          8.17         5.51 o                         
  -2   9   0          2.44         -0.37         4.07 o                         
  -1   9   0         18.30         16.33         7.22 o                         
   0   9   0         23.64         24.28         6.86 o                         
   1   9   0          4.72          2.81         7.50 o                         
   2   9   0          5.25          2.96         9.14 o                         
   3   9   0         19.44          8.66         8.59 o                         
   4   9   0         44.57         51.62        11.68 o                         
   5   9   0         15.40         30.00        16.87 o                         
 -13  10   0         32.69         13.72         9.62 o                         
 -12  10   0         18.87         14.05        12.68 o                         
 -11  10   0          0.08          2.96         7.38 o                         
 -10  10   0          1.29          4.84         6.96 o                         
  -9  10   0         23.13         26.11         6.11 o                         
  -8  10   0         62.20         56.60        10.41 o                         
  -7  10   0        244.32        238.43        14.05 o                         
  -6  10   0        383.13        391.41        46.19 o                         
  -5  10   0          0.05          5.07         6.39 o                         
  -4  10   0          1.35          0.29         3.91 o                         
  -3  10   0          5.07          2.62         5.53 o                         
  -2  10   0          0.74          3.89         5.09 o                         
  -1  10   0          3.97          6.54         6.33 o                         
   0  10   0         13.57         15.55         7.87 o                         
   1  10   0          6.69          6.58         9.68 o                         
   2  10   0          9.37          3.37         8.78 o                         
   3  10   0          9.49         11.60         7.40 o                         
   4  10   0         42.70         53.58        16.17 o                         
 -13  11   0          0.25          6.78         8.26 o                         
 -12  11   0         14.66         17.85         7.48 o                         
 -11  11   0          3.84          2.18         5.69 o                         
 -10  11   0         13.78          8.32         6.82 o                         
  -9  11   0         11.82         21.82        10.04 o                         
  -8  11   0        176.52        168.72        31.40 o                         
  -7  11   0        391.55        447.30        38.64 o                         
  -6  11   0         70.51        113.62        19.80 o                         
  -5  11   0          0.36          3.39         9.10 o                         
  -4  11   0          1.64          2.31         5.72 o                         
  -3  11   0         18.98         13.62         6.58 o                         
  -2  11   0          2.65          1.72         7.23 o                         
  -1  11   0          1.82          0.96         6.88 o                         
   0  11   0          2.21         -5.34         8.80 o                         
   1  11   0          0.21         -4.14         7.80 o                         
   2  11   0          0.03          3.05        10.54 o                         
 -12  12   0          0.42         13.96         7.38 o                         
 -11  12   0          5.28          2.79         5.12 o                         
 -10  12   0          1.96          5.19         5.25 o                         
  -9  12   0          5.58         13.38         6.73 o                         
  -8  12   0         36.75         54.17         9.93 o                         
  -7  12   0          1.34         -0.33         6.82 o                         
  -6  12   0         21.91         34.61         8.91 o                         
  -5  12   0          2.85          8.62         5.54 o                         
  -4  12   0         19.55         21.97         6.70 o                         
  -3  12   0          1.91          3.92         7.17 o                         
  -2  12   0         36.81         35.69         7.38 o                         
  -1  12   0         17.57         37.42        10.53 o                         
   0  12   0          0.00          8.95        21.41 o                         
   1  12   0          0.23         -9.95        14.66 o                         
 -11  13   0         15.58         18.27         8.68 o                         
 -10  13   0          1.62          4.68         6.16 o                         
  -9  13   0          3.18         13.07         6.94 o                         
  -8  13   0         44.08         66.95        10.91 o                         
  -7  13   0         45.05         52.15        23.09 o                         
  -6  13   0          0.07          2.84         7.49 o                         
  -5  13   0          2.29          3.96         7.31 o                         
  -4  13   0         10.48          6.58         7.18 o                         
  -3  13   0          1.21          9.99        13.19 o                         
  -2  13   0          0.51          5.75         7.61 o                         
  -1  13   0          6.79         31.32        12.34 o                         
  -9  14   0          5.19         15.51         6.34 o                         
  -8  14   0          4.48         13.22         9.15 o                         
  -7  14   0          2.03        -14.26        22.62 o                         
  -6  14   0          0.03         -6.62         7.51 o                         
  -5  14   0          5.80         -7.23        10.47 o                         
  -4  14   0          2.85         15.06        18.86 o                         
   4 -14   1          1.76          0.94        16.49 o                         
   5 -14   1         16.96         -3.55        11.53 o                         
   6 -14   1          0.53         -9.99        13.71 o                         
   7 -14   1          8.28         31.37        17.55 o                         
   8 -14   1          0.01         39.66        26.82 o                         
   9 -14   1          1.93         -7.25        13.62 o                         
   1 -13   1          6.02         17.86         7.12 o                         
   2 -13   1          0.02          3.93         7.93 o                         
   3 -13   1          1.79         -8.22         8.22 o                         
   4 -13   1          6.65         17.26         6.33 o                         
   5 -13   1         18.40          8.02         7.01 o                         
   6 -13   1         66.01         59.65         8.79 o                         
   7 -13   1         32.74         37.89         7.53 o                         
   8 -13   1        100.14        113.92         8.89 o                         
   9 -13   1          1.84          3.13         5.22 o                         
  10 -13   1          2.87          5.81         5.95 o                         
  11 -13   1          0.00         -0.40         4.88 o                         
  -1 -12   1          1.11         -6.27        10.22 o                         
   0 -12   1          3.20          6.36         9.56 o                         
   1 -12   1          5.28         -4.42         7.22 o                         
   2 -12   1         20.56         30.76         8.56 o                         
   3 -12   1         22.27         25.99         9.32 o                         
   4 -12   1         28.79         27.71         9.93 o                         
   5 -12   1          0.00          3.10         6.03 o                         
   6 -12   1        105.96        153.69        12.71 o                         
   7 -12   1        122.69        134.03         9.06 o                         
   8 -12   1         39.57         42.63         7.01 o                         
   9 -12   1          0.07         -0.38         5.18 o                         
  10 -12   1          0.60          9.54         5.98 o                         
  11 -12   1          0.66          1.45         5.43 o                         
  12 -12   1         16.81         12.81         6.53 o                         
  -2 -11   1         15.22         19.86         7.52 o                         
  -1 -11   1          1.01          1.10         8.93 o                         
   0 -11   1          0.29          5.77         6.75 o                         
   1 -11   1         93.39         79.63        11.03 o                         
   2 -11   1          1.38         10.43         6.66 o                         
   3 -11   1          1.01         -4.29         5.09 o                         
   4 -11   1          0.89         12.35         4.87 o                         
   5 -11   1         68.97        102.10        18.14 o                         
   6 -11   1          0.34          2.71         6.02 o                         
   7 -11   1          9.84          4.66         5.31 o                         
   8 -11   1         47.65         37.75         6.51 o                         
   9 -11   1          3.10          3.41         6.17 o                         
  10 -11   1          6.65          4.30         8.78 o                         
  11 -11   1         45.76         43.76         9.88 o                         
  12 -11   1          0.21         10.38         7.79 o                         
  13 -11   1          0.87          5.10        21.78 o                         
  -4 -10   1         30.22         60.10        10.84 o                         
  -3 -10   1         41.36         27.21        12.00 o                         
  -2 -10   1          0.04          8.85         7.82 o                         
  -1 -10   1         12.02          7.05         6.88 o                         
   0 -10   1          4.67         -3.55         7.86 o                         
   1 -10   1          2.94          6.31         6.22 o                         
   2 -10   1          2.77          9.15         5.45 o                         
   3 -10   1         13.22         10.52         5.15 o                         
   4 -10   1          8.01          0.68         4.36 o                         
   5 -10   1         87.01         56.16         6.89 o                         
   6 -10   1          5.40          2.28         6.88 o                         
   7 -10   1          7.11         -3.32         5.84 o                         
   8 -10   1         12.67          4.20         5.39 o                         
   9 -10   1         23.42         20.50         6.81 o                         
  10 -10   1          5.04         -0.19         5.81 o                         
  11 -10   1         10.24          9.75         6.06 o                         
  12 -10   1         11.75         13.64         9.65 o                         
  13 -10   1          0.22         10.45         6.94 o                         
  -5  -9   1          0.60          8.85         9.45 o                         
  -4  -9   1         38.37         55.56        14.91 o                         
  -3  -9   1         20.46         18.17         8.03 o                         
  -2  -9   1          3.01         10.41         6.96 o                         
  -1  -9   1          0.91          2.79         6.70 o                         
   0  -9   1          1.52          3.75         6.27 o                         
   1  -9   1         73.00         65.00         7.88 o                         
   2  -9   1          0.00          3.45         4.82 o                         
   3  -9   1          6.65          3.75         3.78 o                         
   4  -9   1          5.17          4.09         3.44 o                         
   5  -9   1          0.10          0.47         5.29 o                         
   6  -9   1         89.98        118.47         7.37 o                         
   7  -9   1        399.91        545.29        22.34 o                         
   8  -9   1          5.85          7.38         5.21 o                         
   9  -9   1         55.16         79.05        11.33 o                         
  10  -9   1         34.07         39.26         7.13 o                         
  11  -9   1          4.15          0.07         6.88 o                         
  12  -9   1          0.67         -7.59         7.59 o                         
  13  -9   1          4.28          9.72         9.51 o                         
  14  -9   1          0.47          3.81         9.79 o                         
  -6  -8   1          4.77         -5.11        10.00 o                         
  -5  -8   1          0.02          2.82         7.59 o                         
  -4  -8   1          3.52         -3.49         9.35 o                         
  -3  -8   1         24.18         14.07         9.96 o                         
  -2  -8   1          0.32         -1.54         7.38 o                         
  -1  -8   1        127.46        141.19        11.73 o                         
   0  -8   1        282.62        322.50        15.12 o                         
   1  -8   1          3.69          7.30         4.94 o                         
   2  -8   1         26.91         21.22         4.84 o                         
   3  -8   1          3.83          2.01         3.48 o                         
   4  -8   1        232.02        226.68        10.64 o                         
   5  -8   1        101.38        127.95         7.80 o                         
   6  -8   1          2.26         -0.13         4.02 o                         
   7  -8   1         80.39        115.79         8.32 o                         
   8  -8   1         62.31         88.07        29.28 o                         
   9  -8   1          0.70          4.58         6.24 o                         
  10  -8   1         24.95         39.13        10.33 o                         
  11  -8   1          2.55          3.37         6.21 o                         
  12  -8   1          5.67         -0.34        11.28 o                         
  13  -8   1          0.29         -0.52        18.09 o                         
  14  -8   1          0.55         -4.99        14.42 o                         
  -7  -7   1          3.20         -2.03         9.48 o                         
  -6  -7   1          8.24          4.84         9.46 o                         
  -5  -7   1         82.41         92.00        13.14 o                         
  -4  -7   1         10.79         -8.93         8.93 o                         
  -3  -7   1         41.88         48.89         9.34 o                         
  -2  -7   1         12.30          5.82         6.89 o                         
  -1  -7   1         19.26         21.03         6.89 o                         
   0  -7   1         13.52         12.84         4.12 o                         
   1  -7   1       1317.43       1132.01        30.34 o                         
   2  -7   1         45.71         42.49         4.88 o                         
   3  -7   1        207.46        166.56         6.51 o                         
   4  -7   1         73.00         51.99         5.54 o                         
   5  -7   1        668.08        715.55        25.01 o                         
   6  -7   1          0.14         -4.60         4.60 o                         
   7  -7   1        335.49        458.59        12.68 o                         
   8  -7   1          0.93          6.12         4.40 o                         
   9  -7   1         24.06         38.84         6.74 o                         
  10  -7   1         55.61         70.96        14.08 o                         
  11  -7   1         46.32         52.82        23.30 o                         
  12  -7   1          4.26         16.18        21.80 o                         
  13  -7   1         18.36         21.82        14.72 o                         
  14  -7   1          0.20         16.43        24.27 o                         
  -8  -6   1          5.75         -2.80        15.12 o                         
  -7  -6   1          0.61         14.13        13.33 o                         
  -6  -6   1         55.25         46.15        10.64 o                         
  -5  -6   1        255.27        284.23        23.65 o                         
  -4  -6   1          6.30          4.88         6.61 o                         
  -3  -6   1         47.68         57.47         6.96 o                         
  -2  -6   1         43.17         51.79         7.12 o                         
  -1  -6   1        485.52        462.68        15.62 o                         
   0  -6   1        433.56        401.53        20.09 o                         
   1  -6   1        547.07        520.46        14.45 o                         
   2  -6   1         85.12         97.02         9.15 o                         
   3  -6   1        208.80        164.58         6.95 o                         
   4  -6   1        652.30        738.83        19.93 o                         
   5  -6   1       2488.85       2600.13       131.96 o                         
   6  -6   1         56.46         72.79         7.24 o                         
   7  -6   1        713.48        878.42        26.79 o                         
   8  -6   1        135.33        178.40        14.28 o                         
   9  -6   1          2.31          8.26        13.26 o                         
  10  -6   1         82.74         -2.33        15.02 o                         
  11  -6   1          1.10        -12.92        12.92 o                         
  12  -6   1         70.15         70.31        26.79 o                         
  13  -6   1          0.13        -12.05        22.97 o                         
  14  -6   1          4.30         21.17        18.30 o                         
  -9  -5   1          1.18         -6.30        16.23 o                         
  -8  -5   1          4.29          6.19         9.11 o                         
  -7  -5   1          0.69          1.62         9.14 o                         
  -6  -5   1         27.92         30.11        10.02 o                         
  -5  -5   1        551.16        496.05        26.04 o                         
  -4  -5   1         36.30         33.28         6.99 o                         
  -3  -5   1         99.69         82.34        13.16 o                         
  -2  -5   1          0.25         -0.24         4.36 o                         
  -1  -5   1       1183.48       1005.61        26.85 o                         
   0  -5   1      14450.50      13409.67       554.68 o                         
   1  -5   1         98.65        135.31         6.38 o                         
   2  -5   1       1771.12       1582.47        82.41 o                         
   3  -5   1        132.29        160.16         8.13 o                         
   4  -5   1        483.95        537.74        20.05 o                         
   5  -5   1          0.13        543.40       223.28 o                         
   6  -5   1        183.92        255.54        18.56 o                         
   7  -5   1        230.22        295.13        24.07 o                         
   8  -5   1        131.10        114.08        10.07 o                         
   9  -5   1          4.57         -2.24         8.40 o                         
  10  -5   1          1.26         -4.82         8.99 o                         
  11  -5   1         29.55         53.66        12.70 o                         
  12  -5   1        187.13        219.24        20.31 o                         
  13  -5   1          0.00         20.39        12.04 o                         
  14  -5   1          0.06        -15.49        29.03 o                         
 -10  -4   1          1.84         12.68        13.46 o                         
  -9  -4   1          0.35         -5.16        10.36 o                         
  -8  -4   1          1.96          2.04         8.27 o                         
  -7  -4   1          0.66         -6.72         9.37 o                         
  -6  -4   1          5.52         10.91         7.46 o                         
  -5  -4   1        562.42        483.23        24.35 o                         
  -4  -4   1         25.48         17.29         5.80 o                         
  -3  -4   1        253.63        250.81        17.77 o                         
  -2  -4   1        139.04        184.04         8.55 o                         
  -1  -4   1        332.26        258.62        14.18 o                         
   0  -4   1        569.97        466.92        11.51 o                         
   1  -4   1         53.46         46.03         3.60 o                         
   2  -4   1          9.73          8.57         3.42 o                         
   3  -4   1        269.68        217.79         9.47 o                         
   4  -4   1        664.90        587.00        13.64 o                         
   5  -4   1       2948.74       2991.35       140.85 o                         
   6  -4   1         28.29         28.51         5.95 o                         
   7  -4   1        274.52        244.49        13.59 o                         
   8  -4   1          5.54          6.53         6.47 o                         
   9  -4   1         37.77         45.90         8.80 o                         
  10  -4   1         22.28         13.71        10.92 o                         
  11  -4   1         14.23         15.55         9.83 o                         
  12  -4   1          1.05         12.99        12.44 o                         
  13  -4   1          0.06         -3.04        12.99 o                         
 -10  -3   1          1.39         10.29        11.51 o                         
  -9  -3   1          1.22         -2.24         7.50 o                         
  -8  -3   1          0.08         -6.16        10.24 o                         
  -7  -3   1         10.47         10.60         9.48 o                         
  -6  -3   1          2.50         -4.55        10.25 o                         
  -5  -3   1        168.72        175.61        13.74 o                         
  -4  -3   1         51.07         36.66        13.69 o                         
  -3  -3   1        998.55        863.69        28.64 o                         
  -2  -3   1        170.71        190.34        11.71 o                         
  -1  -3   1         15.80         16.27         4.75 o                         
   0  -3   1      12319.54      11487.90       400.05 o                         
   1  -3   1      14455.63      15201.19       573.98 o                         
   2  -3   1        126.78        830.14        54.86 o                         
   3  -3   1       1217.95       1532.76        44.74 o                         
   4  -3   1        427.88        388.96        20.49 o                         
   5  -3   1       1670.30       1572.33        44.49 o                         
   6  -3   1        497.86        535.52        21.94 o                         
   7  -3   1        329.88        365.06        22.72 o                         
   8  -3   1        418.37        425.35        24.00 o                         
   9  -3   1          3.42          7.00         6.79 o                         
  10  -3   1          7.86        -10.28        10.28 o                         
  11  -3   1        122.44        100.06        17.42 o                         
  12  -3   1          4.54          9.42        16.05 o                         
  13  -3   1          0.05         30.27        13.67 o                         
 -11  -2   1         11.36         43.67        17.69 o                         
 -10  -2   1          2.39         16.53        16.47 o                         
  -9  -2   1          4.93         12.89        11.37 o                         
  -8  -2   1          7.74         -3.32        16.85 o                         
  -7  -2   1          2.49          6.79         8.41 o                         
  -6  -2   1         87.01        107.02        14.94 o                         
  -5  -2   1        110.03        119.99        16.61 o                         
  -4  -2   1         26.02         27.46         6.99 o                         
  -3  -2   1         55.15         35.93         5.55 o                         
  -2  -2   1       1288.91       1008.77        90.43 o                         
  -1  -2   1      15465.28      13226.79       566.91 o                         
   0  -2   1        575.94        597.96        10.14 o                         
   1  -2   1       4725.11       4723.32        92.12 o                         
   2  -2   1         26.11         30.25        11.01 o                         
   3  -2   1        810.15       1102.94       128.81 o                         
   4  -2   1          8.91          7.43         6.76 o                         
   5  -2   1         25.38         14.05         7.21 o                         
   6  -2   1         88.95        123.23        10.90 o                         
   7  -2   1        269.77        167.01        15.43 o                         
   8  -2   1          9.91         10.67         6.51 o                         
   9  -2   1          2.74         -9.34         9.34 o                         
  10  -2   1        362.64        371.41        28.52 o                         
  11  -2   1         98.37         88.05        17.14 o                         
  12  -2   1          2.02         33.47        18.47 o                         
  13  -2   1          2.05        -20.25        64.59 o                         
 -11  -1   1         27.84         82.54        50.59 o                         
 -10  -1   1         72.15         78.20        24.94 o                         
  -9  -1   1         21.87         27.30        11.23 o                         
  -8  -1   1          0.86         -5.43         9.16 o                         
  -7  -1   1         59.39         54.70        13.31 o                         
  -6  -1   1        421.11        404.50        20.57 o                         
  -5  -1   1        282.32        273.39        26.13 o                         
  -4  -1   1         66.36         90.92        19.23 o                         
  -3  -1   1          8.13         13.23         4.74 o                         
  -2  -1   1       1259.81       1492.90        50.65 o                         
  -1  -1   1       1770.91       1854.19        45.89 o                         
   2  -1   1        265.44        309.73        17.97 o                         
   3  -1   1         80.16        155.83         8.89 o                         
   4  -1   1         10.22          7.61         7.03 o                         
   5  -1   1         82.27         64.02         8.14 o                         
   6  -1   1         84.07        100.35         9.84 o                         
   7  -1   1         51.67         45.96        23.98 o                         
   8  -1   1          0.41         -4.56         8.20 o                         
   9  -1   1         35.79         31.22        10.83 o                         
  10  -1   1         78.17         60.41        14.68 o                         
  11  -1   1         88.32         60.09        16.93 o                         
  12  -1   1          0.83          9.95        13.63 o                         
 -12   0   1         48.60         68.53        19.81 o                         
 -11   0   1         82.26        105.01        51.57 o                         
 -10   0   1        154.57        157.85        21.03 o                         
  -9   0   1         30.26         22.30        13.97 o                         
  -8   0   1          5.51          9.47         7.03 o                         
  -7   0   1         84.65         80.63         9.26 o                         
  -6   0   1        172.82        197.33        13.93 o                         
  -5   0   1       1200.79       1195.78        50.78 o                         
  -4   0   1         13.63         14.25         5.15 o                         
  -3   0   1       1907.95       1637.77        47.52 o                         
  -2   0   1       1722.23       1814.96        53.51 o                         
   2   0   1         54.22        171.29        10.85 o                         
   3   0   1        772.63        827.37        27.16 o                         
   4   0   1        918.51        775.84        33.08 o                         
   5   0   1        760.85        847.30        31.78 o                         
   6   0   1        285.64        347.99        16.93 o                         
   7   0   1         96.82        109.14        15.50 o                         
   8   0   1         14.38         22.62        10.24 o                         
   9   0   1         15.34         11.34        10.39 o                         
  10   0   1         47.22         31.72        13.01 o                         
  11   0   1         16.51         34.54        14.99 o                         
  12   0   1          3.13         -3.32        14.00 o                         
 -12   1   1          0.04         30.38        22.66 o                         
 -11   1   1         43.58         72.02        17.21 o                         
 -10   1   1         10.30          0.91        10.33 o                         
  -9   1   1          9.32         -0.15         7.06 o                         
  -8   1   1          7.24          4.60        10.41 o                         
  -7   1   1          1.64         12.07         8.83 o                         
  -6   1   1        189.15        243.26        14.61 o                         
  -5   1   1       3145.67       2859.99       101.88 o                         
  -4   1   1        212.88        244.34        16.24 o                         
  -3   1   1         30.89         36.77         5.71 o                         
  -2   1   1         97.22        309.63        11.68 o                         
   1   1   1       2588.49       2348.70        77.63 o                         
   2   1   1        181.63        234.59        13.05 o                         
   3   1   1       1614.97       1591.27        49.83 o                         
   4   1   1        356.45        506.91        19.24 o                         
   5   1   1         22.98         29.24         7.99 o                         
   6   1   1        490.62        413.49        32.14 o                         
   7   1   1          0.10         -6.51         6.51 o                         
   8   1   1          7.78         10.94        12.85 o                         
   9   1   1          7.20         15.70        11.33 o                         
  10   1   1          0.08         -3.67        11.43 o                         
  11   1   1          3.37          0.85        19.06 o                         
 -13   2   1          0.08         67.90        25.28 o                         
 -12   2   1          4.40         -7.31        18.75 o                         
 -11   2   1          0.88         -3.40        14.61 o                         
 -10   2   1         56.79         49.65        16.92 o                         
  -9   2   1         18.21         13.60         9.88 o                         
  -8   2   1          0.00          1.95        13.81 o                         
  -7   2   1         35.60         43.07        10.87 o                         
  -6   2   1          7.00          5.54        10.58 o                         
  -5   2   1       2669.56       2778.56       106.14 o                         
  -4   2   1       2810.84       2731.06        90.83 o                         
  -3   2   1       1886.04       2022.61        74.14 o                         
  -2   2   1      18752.51      18426.99      1050.36 o                         
  -1   2   1          5.70          3.00         1.63 o                         
   0   2   1      10460.50      11869.31       474.83 o                         
   1   2   1        138.29        256.59        12.54 o                         
   2   2   1        221.55        475.38        16.53 o                         
   3   2   1         34.72        171.61        35.13 o                         
   4   2   1        160.55        154.54        13.08 o                         
   5   2   1        174.50        148.33        11.00 o                         
   6   2   1         52.29         64.79        10.35 o                         
   7   2   1          4.64         -2.65         8.56 o                         
   8   2   1          1.53         -2.40         7.95 o                         
   9   2   1          4.18         -3.00        10.54 o                         
  10   2   1         24.74         37.42        36.47 o                         
  11   2   1         19.28         24.00        17.01 o                         
 -13   3   1          4.33          1.50        11.17 o                         
 -12   3   1         53.57         68.58        16.67 o                         
 -11   3   1          1.64        -16.82        16.82 o                         
 -10   3   1          4.07          8.01        10.62 o                         
  -9   3   1          1.28         -3.93         8.29 o                         
  -8   3   1         79.55         94.65        16.59 o                         
  -7   3   1         41.74         46.67        30.54 o                         
  -6   3   1          7.90         20.36         6.35 o                         
  -5   3   1       2628.84       2791.86       123.47 o                         
  -4   3   1        664.52        721.74        34.58 o                         
  -3   3   1        649.61        636.30        13.68 o                         
  -2   3   1       2441.09       4733.81       187.21 o                         
  -1   3   1      52784.00      55631.96      4546.87 o                         
   0   3   1        685.47        846.71        23.57 o                         
   1   3   1       1582.31       1263.79        66.32 o                         
   2   3   1         89.95        231.82        15.92 o                         
   3   3   1         12.20         20.05         6.59 o                         
   4   3   1       1614.08       1404.87        49.33 o                         
   5   3   1        268.45        314.01        17.29 o                         
   6   3   1         67.58         62.59         9.59 o                         
   7   3   1          8.74         11.73         9.99 o                         
   8   3   1          5.92         14.77        15.07 o                         
   9   3   1         35.45         51.26        15.34 o                         
  10   3   1          1.05         22.15        18.59 o                         
 -13   4   1         29.79          7.52        16.63 o                         
 -12   4   1         26.84         13.25        12.54 o                         
 -11   4   1          0.09          0.45         8.57 o                         
 -10   4   1         14.15          7.05         9.24 o                         
  -9   4   1         24.33         21.79         8.91 o                         
  -8   4   1         83.85         48.90        16.76 o                         
  -7   4   1          0.24          4.30        11.67 o                         
  -6   4   1        277.80        317.49        24.57 o                         
  -5   4   1          1.16         -6.30         8.37 o                         
  -4   4   1         64.25         63.87         4.88 o                         
  -3   4   1       4333.04       4025.89       108.13 o                         
  -2   4   1       2363.73       2026.99        40.90 o                         
  -1   4   1        815.50       1097.54        56.20 o                         
   0   4   1         40.68         39.23         6.79 o                         
   1   4   1         20.40         26.88         6.36 o                         
   2   4   1          0.00          3.48         4.79 o                         
   3   4   1        206.97        228.64        13.33 o                         
   4   4   1        189.28        204.27        12.94 o                         
   5   4   1         45.90         67.73        11.26 o                         
   6   4   1          1.58          0.19        10.70 o                         
   7   4   1         35.51         36.26        16.28 o                         
   8   4   1          1.35          6.08        17.98 o                         
   9   4   1          0.19        -10.64        10.64 o                         
  10   4   1          1.05         26.79        19.20 o                         
 -14   5   1          3.27        -10.93        26.09 o                         
 -13   5   1         29.21        -25.88        25.88 o                         
 -12   5   1          0.08        -17.04        17.04 o                         
 -11   5   1         95.04         64.52        26.25 o                         
 -10   5   1         45.58         60.52        22.63 o                         
  -9   5   1          6.63          8.57        14.05 o                         
  -8   5   1        214.76        242.90        26.44 o                         
  -7   5   1        379.70        390.92        29.32 o                         
  -6   5   1        828.33        924.09        26.47 o                         
  -5   5   1         21.56         22.22         3.73 o                         
  -4   5   1        277.79        267.23         8.56 o                         
  -3   5   1        115.23         66.04         6.20 o                         
  -2   5   1       4442.97       4679.33       130.39 o                         
  -1   5   1        438.46        384.01        13.05 o                         
   0   5   1         13.20         10.10         4.63 o                         
   1   5   1         28.61         10.95         5.82 o                         
   2   5   1        188.60        129.03        31.08 o                         
   3   5   1          8.44         13.13         5.93 o                         
   4   5   1         31.64         41.52         8.23 o                         
   5   5   1          9.50         11.09         8.05 o                         
   6   5   1          9.85          9.17         8.18 o                         
   7   5   1          6.02         -1.44         9.97 o                         
   8   5   1         13.06         23.61        17.06 o                         
   9   5   1          3.23         16.96        17.32 o                         
 -14   6   1          0.05          7.85        16.01 o                         
 -13   6   1          2.43          7.68        15.02 o                         
 -12   6   1         15.22          9.70        21.11 o                         
 -11   6   1         31.03         64.45        25.38 o                         
 -10   6   1          3.37          1.27         9.39 o                         
  -9   6   1         60.97         72.33        12.78 o                         
  -8   6   1         61.63         66.87        10.43 o                         
  -7   6   1          0.61          5.18         5.07 o                         
  -6   6   1        364.68        428.55        27.79 o                         
  -5   6   1          0.05          1.95         5.02 o                         
  -4   6   1         15.08          9.88        10.53 o                         
  -3   6   1         32.81         25.13         5.21 o                         
  -2   6   1        706.64        541.02        15.85 o                         
  -1   6   1        135.81        147.42         7.71 o                         
   0   6   1          9.29         15.16         4.92 o                         
   1   6   1        166.99        131.64         7.65 o                         
   2   6   1         27.37         21.35         5.90 o                         
   3   6   1        154.84        168.03        11.60 o                         
   4   6   1          1.86         -4.08        10.04 o                         
   5   6   1        212.79        172.18        17.33 o                         
   6   6   1          1.98          7.61         8.61 o                         
   7   6   1          1.45         24.47        12.48 o                         
   8   6   1          3.53          2.64        17.25 o                         
 -14   7   1          1.66         62.93        33.35 o                         
 -13   7   1          0.03          6.85        22.89 o                         
 -12   7   1        183.56        231.16        28.19 o                         
 -11   7   1         28.11         45.78        13.92 o                         
 -10   7   1         24.58         24.61         7.21 o                         
  -9   7   1         88.06         98.24        17.55 o                         
  -8   7   1          9.28         14.38         3.87 o                         
  -7   7   1          3.08          7.40         5.31 o                         
  -6   7   1       1176.75       1533.30        52.47 o                         
  -5   7   1          8.26         11.75         4.58 o                         
  -4   7   1        121.43         90.18         9.85 o                         
  -3   7   1          4.58          3.66         4.24 o                         
  -2   7   1         48.21         73.25         6.59 o                         
  -1   7   1       1154.60       1206.82        42.39 o                         
   0   7   1        409.88        398.03        15.94 o                         
   1   7   1         33.96         39.24         9.12 o                         
   2   7   1         45.03         36.01        16.96 o                         
   3   7   1         85.73         92.69        15.92 o                         
   4   7   1         28.00         31.14        12.90 o                         
   5   7   1         26.80         29.62        11.35 o                         
   6   7   1          0.38          8.37         9.40 o                         
   7   7   1          1.23         14.80        10.87 o                         
 -14   8   1          3.21         15.71        16.64 o                         
 -13   8   1         71.29        126.18        31.14 o                         
 -12   8   1          4.87          5.64        10.00 o                         
 -11   8   1          0.28         -0.22         6.03 o                         
 -10   8   1          2.38         -2.14         6.44 o                         
  -9   8   1         78.67        114.34        10.93 o                         
  -8   8   1         26.76         43.42         7.38 o                         
  -7   8   1         26.92         48.97         7.08 o                         
  -6   8   1        537.99        561.12        25.86 o                         
  -5   8   1         37.99         55.26         6.48 o                         
  -4   8   1         36.42         48.39         7.36 o                         
  -3   8   1         57.43         60.62         5.99 o                         
  -2   8   1         31.76         27.05         6.07 o                         
  -1   8   1         13.97         17.55         7.02 o                         
   0   8   1         58.59         56.65         8.49 o                         
   1   8   1         19.51         26.71         7.00 o                         
   2   8   1          5.14          4.05         6.99 o                         
   3   8   1         15.65          8.06         8.98 o                         
   4   8   1          7.23          5.33         7.46 o                         
   5   8   1          0.30         20.58        22.69 o                         
   6   8   1          0.13         -4.23        17.80 o                         
 -14   9   1          7.69          5.32        11.61 o                         
 -13   9   1         32.69         16.57         9.13 o                         
 -12   9   1          1.02          5.31         5.83 o                         
 -11   9   1          0.54         10.03         8.12 o                         
 -10   9   1          8.04          8.48         6.10 o                         
  -9   9   1         17.83         18.76         5.71 o                         
  -8   9   1          0.63          0.72         5.58 o                         
  -7   9   1        254.28        263.00        13.57 o                         
  -6   9   1         24.22         39.44         7.36 o                         
  -5   9   1         21.52         26.51         7.40 o                         
  -4   9   1          6.17         10.02         4.74 o                         
  -3   9   1          2.02          7.86         5.15 o                         
  -2   9   1          5.74          9.69         5.62 o                         
  -1   9   1          0.63          3.67         6.31 o                         
   0   9   1          2.46          0.83         5.96 o                         
   1   9   1          2.43          9.63         8.04 o                         
   2   9   1          0.07         -5.53         8.23 o                         
   3   9   1          3.13         -1.47         9.35 o                         
   4   9   1         13.50         29.53        13.08 o                         
   5   9   1          0.96          2.41        10.50 o                         
 -13  10   1          4.13         -0.89         6.65 o                         
 -12  10   1          1.90          6.63         7.74 o                         
 -11  10   1         10.52         13.02         8.37 o                         
 -10  10   1          2.70         -2.69         4.97 o                         
  -9  10   1          4.90          4.32         5.20 o                         
  -8  10   1        505.21        514.66        24.17 o                         
  -7  10   1        124.51         84.59        14.06 o                         
  -6  10   1        148.72        165.46        14.04 o                         
  -5  10   1         29.32         26.85         7.99 o                         
  -4  10   1          0.25         -0.42         5.35 o                         
  -3  10   1          4.49          1.63         5.47 o                         
  -2  10   1          2.54          4.52         5.39 o                         
  -1  10   1         18.77         19.46         7.20 o                         
   0  10   1          0.75          1.86         6.73 o                         
   1  10   1          0.34         -1.40         6.55 o                         
   2  10   1          0.25          2.26         7.62 o                         
   3  10   1          0.11          0.67         8.81 o                         
   4  10   1          3.98         -1.33        10.20 o                         
 -13  11   1          1.54          6.96         9.68 o                         
 -12  11   1          3.48          8.50         6.38 o                         
 -11  11   1          0.04          2.96         6.86 o                         
 -10  11   1          0.14          0.22         5.10 o                         
  -9  11   1         31.35         37.55         8.28 o                         
  -8  11   1         15.56         10.53         6.93 o                         
  -7  11   1        206.34        244.00        50.36 o                         
  -6  11   1        114.76        127.16        23.13 o                         
  -5  11   1         13.61         10.95         5.44 o                         
  -4  11   1          1.40         -3.30         5.11 o                         
  -3  11   1          3.02          2.19         5.73 o                         
  -2  11   1         21.75         17.79         7.10 o                         
  -1  11   1          0.85         -2.89         8.58 o                         
   0  11   1          0.01         -2.70         8.30 o                         
   1  11   1          5.03          5.21        10.68 o                         
   2  11   1          0.32         -5.36        18.16 o                         
 -12  12   1          0.10          9.48         7.62 o                         
 -11  12   1          0.40          1.15         5.78 o                         
 -10  12   1          1.39          5.56         6.63 o                         
  -9  12   1          0.03         -4.88         4.88 o                         
  -8  12   1         12.71         28.56         9.17 o                         
  -7  12   1         31.26         24.56        10.72 o                         
  -6  12   1          7.41          9.05         7.15 o                         
  -5  12   1          1.12          1.80         5.27 o                         
  -4  12   1          0.02          2.83         6.83 o                         
  -3  12   1          6.28         21.35         9.00 o                         
  -2  12   1          3.63          9.06        10.88 o                         
  -1  12   1          5.87         18.96         9.59 o                         
   0  12   1          0.32         -2.81         8.55 o                         
   1  12   1          0.04          2.44        17.60 o                         
 -11  13   1          5.92          8.84         7.73 o                         
 -10  13   1          8.19          5.16         4.95 o                         
  -9  13   1         13.23         13.53         7.93 o                         
  -8  13   1          9.20         14.89        10.12 o                         
  -7  13   1         19.26         16.23         9.84 o                         
  -6  13   1          4.05         23.10        21.21 o                         
  -5  13   1          0.18         10.11        12.99 o                         
  -4  13   1         11.58          3.93         7.61 o                         
  -3  13   1          5.65         26.47        13.36 o                         
  -2  13   1          2.17         -8.18         8.18 o                         
  -1  13   1          3.58         20.69        11.09 o                         
  -9  14   1          0.01         10.65         8.99 o                         
  -8  14   1         36.59         50.04         8.48 o                         
  -7  14   1         14.36         16.25         8.27 o                         
  -6  14   1          1.31         11.08         8.13 o                         
  -5  14   1          1.72          0.43         6.12 o                         
  -4  14   1          0.33         24.25        22.95 o                         
   4 -14   2          7.84          7.89        26.64 o                         
   5 -14   2          0.01         -3.51        11.18 o                         
   6 -14   2          5.99         11.15        16.46 o                         
   7 -14   2          1.11         26.14        25.45 o                         
   8 -14   2          8.70         25.26        17.67 o                         
   9 -14   2          0.75         -6.08        20.08 o                         
   1 -13   2          1.10          9.88        33.09 o                         
   2 -13   2         12.92         12.14         6.65 o                         
   3 -13   2          0.58          2.41         5.58 o                         
   4 -13   2          0.33         -5.23         7.22 o                         
   5 -13   2          1.08          2.75         8.96 o                         
   6 -13   2        135.87        162.62        36.86 o                         
   7 -13   2         21.39         31.96         9.36 o                         
   8 -13   2          6.97          4.04         4.90 o                         
   9 -13   2          3.45          4.83         9.90 o                         
  10 -13   2          0.59          7.35        13.67 o                         
  11 -13   2          0.09          4.50         5.77 o                         
  -1 -12   2          4.29         17.13         9.72 o                         
   0 -12   2          0.02          1.05         9.85 o                         
   1 -12   2         28.61         31.37         8.57 o                         
   2 -12   2         29.11         19.80         6.72 o                         
   3 -12   2          0.10          1.19         7.01 o                         
   4 -12   2         13.41          4.72         4.86 o                         
   5 -12   2         28.48         34.58         6.12 o                         
   6 -12   2         27.47         25.35         3.99 o                         
   7 -12   2        312.72        356.66        12.56 o                         
   8 -12   2         81.25         82.57         7.19 o                         
   9 -12   2          0.96          7.58         7.25 o                         
  10 -12   2          0.05         -6.34         6.34 o                         
  11 -12   2         20.46         33.52         9.70 o                         
  12 -12   2          0.15         11.69         8.60 o                         
  -2 -11   2          0.00         -0.60         9.15 o                         
  -1 -11   2         33.44         53.86        22.49 o                         
   0 -11   2         23.81         15.94         9.35 o                         
   1 -11   2          9.52         12.55         6.84 o                         
   2 -11   2        188.81        196.60        14.32 o                         
   3 -11   2          7.74          5.67         5.09 o                         
   4 -11   2         23.95         25.93         4.08 o                         
   5 -11   2        423.68        483.63        18.99 o                         
   6 -11   2        117.31        175.44        26.51 o                         
   7 -11   2         28.45         32.73         6.11 o                         
   8 -11   2          0.92          5.55         4.98 o                         
   9 -11   2          0.31          2.69         5.47 o                         
  10 -11   2          0.37         -2.79         5.75 o                         
  11 -11   2          0.50         -4.66         8.50 o                         
  12 -11   2          3.52          8.98         7.68 o                         
  13 -11   2          2.61         10.59        13.46 o                         
  -4 -10   2          2.40          5.48        11.82 o                         
  -3 -10   2          5.42         -3.38         7.48 o                         
  -2 -10   2          0.73          1.00         7.48 o                         
  -1 -10   2          0.35         -5.28         8.17 o                         
   0 -10   2          1.32          3.83         6.68 o                         
   1 -10   2         22.42         29.44         7.75 o                         
   2 -10   2         76.69         89.67        14.03 o                         
   3 -10   2          5.22          6.59         4.13 o                         
   4 -10   2          2.25          3.53         5.36 o                         
   5 -10   2         11.92          9.32         4.60 o                         
   6 -10   2          3.97         10.07         4.07 o                         
   7 -10   2        290.65        314.13        19.21 o                         
   8 -10   2          6.94          5.57         4.85 o                         
   9 -10   2          0.03          0.14         4.94 o                         
  10 -10   2         26.85         29.75        12.28 o                         
  11 -10   2         86.04         66.46        17.94 o                         
  12 -10   2         39.96         50.08         8.57 o                         
  13 -10   2          4.83         -0.38         8.66 o                         
  -5  -9   2          0.26          8.08         9.18 o                         
  -4  -9   2         12.71         18.16         9.22 o                         
  -3  -9   2          0.02         -5.83         9.46 o                         
  -2  -9   2          0.04          3.49         5.99 o                         
  -1  -9   2        272.37        271.21        16.42 o                         
   0  -9   2         27.02         20.37         6.42 o                         
   1  -9   2          9.70         11.97         4.43 o                         
   2  -9   2          0.66          1.56         4.06 o                         
   3  -9   2         10.57          7.51         3.80 o                         
   4  -9   2         38.09         35.79         4.92 o                         
   5  -9   2        701.34        851.17        30.83 o                         
   6  -9   2        145.36        159.78        13.11 o                         
   7  -9   2          0.40          0.59         4.40 o                         
   8  -9   2          5.99          0.98         5.20 o                         
   9  -9   2          4.39          5.09         4.76 o                         
  10  -9   2         40.75         65.34        10.40 o                         
  11  -9   2         53.31         62.40        13.84 o                         
  12  -9   2          1.81          2.23        10.59 o                         
  13  -9   2          1.46          7.96         9.58 o                         
  14  -9   2          0.00         11.43         9.91 o                         
  -6  -8   2          2.46         23.51        12.40 o                         
  -5  -8   2          4.08         12.56        12.07 o                         
  -4  -8   2         27.82         28.19         8.40 o                         
  -3  -8   2         36.64         31.65         9.52 o                         
  -2  -8   2          9.55         12.90         7.10 o                         
  -1  -8   2         27.43         25.15         7.92 o                         
   0  -8   2        368.32        330.39        15.73 o                         
   1  -8   2        672.53        684.86        25.14 o                         
   2  -8   2         19.52         18.65         4.23 o                         
   3  -8   2          0.23          5.33         3.89 o                         
   4  -8   2          0.03          0.54         3.59 o                         
   5  -8   2        621.43        650.93        16.60 o                         
   6  -8   2         24.30         27.40         7.04 o                         
   7  -8   2         41.00         43.38         5.60 o                         
   8  -8   2         73.32         69.81         6.41 o                         
   9  -8   2          0.71          1.04         6.12 o                         
  10  -8   2         55.22         42.54        11.73 o                         
  11  -8   2         27.00         25.32         8.19 o                         
  12  -8   2          7.02        -18.09        18.09 o                         
  13  -8   2          1.15         -3.76        12.52 o                         
  14  -8   2          0.55        -26.47        26.47 o                         
  -7  -7   2          0.22         -7.16        18.88 o                         
  -6  -7   2          9.21         15.66        10.25 o                         
  -5  -7   2         15.83         15.51        12.14 o                         
  -4  -7   2        266.48        265.54        17.89 o                         
  -3  -7   2         21.40         20.76         6.84 o                         
  -2  -7   2         43.27         43.24         8.61 o                         
  -1  -7   2        319.92        316.40        15.35 o                         
   0  -7   2         69.17         55.52         5.83 o                         
   1  -7   2        178.88        169.97         7.20 o                         
   2  -7   2          0.04         -3.07         3.23 o                         
   3  -7   2          0.05          2.14         2.59 o                         
   4  -7   2        193.64        141.44        19.93 o                         
   5  -7   2         70.66         99.64         5.33 o                         
   6  -7   2         36.35         37.98         5.01 o                         
   7  -7   2        118.35        147.57        10.30 o                         
   8  -7   2          3.44          4.29         6.99 o                         
   9  -7   2          0.29         -1.11         7.15 o                         
  10  -7   2        379.16        393.02        43.31 o                         
  11  -7   2        176.28        205.11        34.87 o                         
  12  -7   2          2.23         -7.03        12.04 o                         
  13  -7   2          8.42        -24.85        24.85 o                         
  14  -7   2          1.02        -19.44        19.44 o                         
  -8  -6   2          3.03         16.00        11.12 o                         
  -7  -6   2          0.25         -1.50         8.73 o                         
  -6  -6   2          0.06         -5.47        11.00 o                         
  -5  -6   2        207.75        254.38        31.92 o                         
  -4  -6   2        348.37        351.77        20.26 o                         
  -3  -6   2          2.64         -2.66         4.95 o                         
  -2  -6   2          3.35         -0.35         5.34 o                         
  -1  -6   2          7.12          4.76         4.91 o                         
   0  -6   2        888.32        723.99        18.57 o                         
   1  -6   2       2153.47       2297.82        51.86 o                         
   2  -6   2         50.59         69.19         3.99 o                         
   3  -6   2        212.66        236.31        14.20 o                         
   4  -6   2         19.41         28.89         3.57 o                         
   5  -6   2        138.57        195.57        55.78 o                         
   6  -6   2          7.95          4.88         4.18 o                         
   7  -6   2          0.02          8.45         5.23 o                         
   8  -6   2          0.51         17.95         7.29 o                         
   9  -6   2         29.57         24.40        15.24 o                         
  10  -6   2         30.64         35.70        19.95 o                         
  11  -6   2         14.32         29.28         9.10 o                         
  12  -6   2         20.79         29.27        12.45 o                         
  13  -6   2         11.29          3.98        14.81 o                         
  14  -6   2          0.07         38.54        30.03 o                         
  -9  -5   2          0.04         -1.53        12.92 o                         
  -8  -5   2          0.24         -2.77         8.69 o                         
  -7  -5   2          0.92         -2.23         8.65 o                         
  -6  -5   2          1.05         -2.34         7.09 o                         
  -5  -5   2        159.93        185.07        18.07 o                         
  -4  -5   2         84.62         73.72        11.51 o                         
  -3  -5   2          0.14          2.88         4.17 o                         
  -2  -5   2        201.82        172.93         9.86 o                         
  -1  -5   2       4458.30       3856.80       123.90 o                         
   0  -5   2        551.27        481.69        19.65 o                         
   1  -5   2       4069.61       4221.36       130.18 o                         
   2  -5   2        450.42        422.60        24.12 o                         
   3  -5   2        322.99        306.16         9.11 o                         
   4  -5   2        123.70        207.49        25.19 o                         
   5  -5   2         13.56         18.91         3.39 o                         
   6  -5   2       1803.24       2118.89       100.16 o                         
   7  -5   2         65.16         57.06        11.34 o                         
   8  -5   2          0.44         -5.90         7.94 o                         
   9  -5   2        127.30        125.94        13.03 o                         
  10  -5   2         86.17         92.27        11.03 o                         
  11  -5   2          9.59         -5.12        12.49 o                         
  12  -5   2         16.12         16.29        12.49 o                         
  13  -5   2          7.34        -26.56        26.56 o                         
  14  -5   2          0.38          1.41        10.80 o                         
 -10  -4   2          1.16          5.26        10.22 o                         
  -9  -4   2          0.65        -13.35        13.35 o                         
  -8  -4   2          0.04          4.06         7.94 o                         
  -7  -4   2         13.20          3.77         8.09 o                         
  -6  -4   2         12.04         14.52         7.29 o                         
  -5  -4   2        749.77        814.24        37.06 o                         
  -4  -4   2         37.94         45.85         6.64 o                         
  -3  -4   2        355.62        323.76        15.79 o                         
  -2  -4   2          7.24          6.16         4.20 o                         
  -1  -4   2        158.38        126.21         7.15 o                         
   0  -4   2        565.07        602.23        15.98 o                         
   1  -4   2        261.05        279.56         8.68 o                         
   2  -4   2          6.73         10.30         3.07 o                         
   3  -4   2        368.80        387.89         9.65 o                         
   4  -4   2        160.95        131.12         7.79 o                         
   5  -4   2       4229.63       4525.49       161.72 o                         
   6  -4   2        170.06        168.19        12.18 o                         
   7  -4   2         61.36         45.25         7.08 o                         
   8  -4   2         35.96         37.93         8.11 o                         
   9  -4   2         21.80         36.26         7.96 o                         
  10  -4   2          3.99         10.38        11.74 o                         
  11  -4   2        139.22        109.80        17.61 o                         
  12  -4   2         14.40         13.61        21.38 o                         
  13  -4   2          1.60         20.68        12.33 o                         
 -10  -3   2          0.22          4.87         8.59 o                         
  -9  -3   2          0.17         11.54        19.67 o                         
  -8  -3   2          0.15          1.60         7.05 o                         
  -7  -3   2         64.06         43.87         9.05 o                         
  -6  -3   2         10.52         24.00         7.78 o                         
  -5  -3   2          6.81         12.11         6.82 o                         
  -4  -3   2        462.13        454.96        20.43 o                         
  -3  -3   2         44.25         32.04         5.28 o                         
  -2  -3   2        263.84        268.99        12.69 o                         
  -1  -3   2         19.20          5.39         3.31 o                         
   0  -3   2       5500.97       5742.54       304.99 o                         
   1  -3   2        774.36        705.44        23.79 o                         
   2  -3   2       1708.39       1837.59        41.57 o                         
   3  -3   2        293.67        455.40        17.66 o                         
   4  -3   2         27.20         53.92         4.65 o                         
   5  -3   2        402.43        355.46        25.20 o                         
   6  -3   2        127.43        121.72         9.52 o                         
   7  -3   2        170.23        132.44        21.56 o                         
   8  -3   2         52.96         46.88         7.32 o                         
   9  -3   2          8.63          9.70        10.87 o                         
  10  -3   2        540.01        546.60        33.71 o                         
  11  -3   2         22.14         11.62        11.28 o                         
  12  -3   2          6.52         20.09        23.70 o                         
  13  -3   2          1.25         23.55        19.67 o                         
 -11  -2   2          2.31         21.87        12.35 o                         
 -10  -2   2          1.97         10.83         8.48 o                         
  -9  -2   2          0.03          6.37        10.71 o                         
  -8  -2   2          5.35          7.96         8.94 o                         
  -7  -2   2         16.08          4.35         8.39 o                         
  -6  -2   2          1.49          0.71         8.81 o                         
  -5  -2   2         47.61         32.83         6.27 o                         
  -4  -2   2       1110.18        847.71        34.20 o                         
  -3  -2   2        155.82        111.77         7.99 o                         
  -2  -2   2         48.01         57.59         4.41 o                         
  -1  -2   2      36094.09      34119.64      2076.55 o                         
   0  -2   2          7.81          6.87         2.16 o                         
   1  -2   2      15059.98      15577.94       830.45 o                         
   2  -2   2        391.05        327.27         7.05 o                         
   3  -2   2        373.37       1676.60       129.27 o                         
   4  -2   2          0.19         -0.48         4.26 o                         
   5  -2   2         57.43         39.84         5.53 o                         
   6  -2   2        631.46        527.40        45.09 o                         
   7  -2   2         68.83         34.99        29.96 o                         
   8  -2   2          8.15          6.12         6.31 o                         
   9  -2   2        831.45        745.51        38.42 o                         
  10  -2   2          1.19         -9.33        10.74 o                         
  11  -2   2         99.80        142.14        19.50 o                         
  12  -2   2          0.31         -1.52        11.45 o                         
  13  -2   2          0.50        -12.64        22.04 o                         
 -11  -1   2          9.35         14.17        13.94 o                         
 -10  -1   2         14.16         32.12        35.50 o                         
  -9  -1   2          1.49         -4.35         9.47 o                         
  -8  -1   2         18.95          3.49        21.13 o                         
  -7  -1   2        155.34        151.12        11.95 o                         
  -6  -1   2        114.36        167.04        13.41 o                         
  -5  -1   2       1411.43       1419.91        52.11 o                         
  -4  -1   2        482.78        438.71        27.06 o                         
  -3  -1   2        840.95        934.74        44.76 o                         
  -2  -1   2        764.47       1075.51        24.97 o                         
  -1  -1   2        816.54        616.02        50.04 o                         
   2  -1   2         74.42         67.99        21.16 o                         
   3  -1   2       4139.45       3807.85       130.21 o                         
   4  -1   2        100.49        178.18         9.23 o                         
   5  -1   2          3.15         -1.82         4.74 o                         
   6  -1   2        200.61        254.76        27.20 o                         
   7  -1   2         31.92         31.22         9.01 o                         
   8  -1   2          9.34          6.32        10.38 o                         
   9  -1   2          3.20         -0.04         7.60 o                         
  10  -1   2        121.00        121.52        17.23 o                         
  11  -1   2        104.94         89.71        17.85 o                         
  12  -1   2         10.88          7.36        25.16 o                         
 -12   0   2         10.15         12.25        28.74 o                         
 -11   0   2        117.72         92.68        20.47 o                         
 -10   0   2          5.57         -4.81        14.47 o                         
  -9   0   2          0.11         -6.84         8.32 o                         
  -8   0   2          3.55          1.51         7.93 o                         
  -7   0   2        319.89        266.99        18.28 o                         
  -6   0   2         48.95         40.84        11.03 o                         
  -5   0   2        174.62        186.45        15.20 o                         
  -4   0   2        602.33        768.86        29.29 o                         
  -3   0   2         48.48         41.84         6.05 o                         
  -2   0   2       7809.34       8429.19       353.76 o                         
   2   0   2        576.62       1160.73        30.00 o                         
   3   0   2         72.92         59.08         7.16 o                         
   4   0   2         34.30         76.20        30.85 o                         
   5   0   2        132.96        126.58         9.60 o                         
   6   0   2        803.67        810.13        29.50 o                         
   7   0   2         48.53         51.71        10.36 o                         
   8   0   2          5.56         15.04         9.39 o                         
   9   0   2         44.79         45.09        16.31 o                         
  10   0   2          6.50          7.73         9.69 o                         
  11   0   2         32.56         48.75        23.80 o                         
  12   0   2          6.98          4.20        13.62 o                         
 -12   1   2          0.30         29.79        16.21 o                         
 -11   1   2          0.40          1.15        11.98 o                         
 -10   1   2         12.89         29.70        10.60 o                         
  -9   1   2          0.02        -13.84        13.84 o                         
  -8   1   2        116.11        113.01        21.17 o                         
  -7   1   2         98.11         71.61         9.99 o                         
  -6   1   2          0.83          0.06         7.67 o                         
  -5   1   2        711.02        979.47        53.11 o                         
  -4   1   2         59.73        119.63         9.00 o                         
  -3   1   2        155.01        142.21         7.26 o                         
   1   1   2        396.62        497.64        16.74 o                         
   2   1   2        815.84        548.20        32.52 o                         
   3   1   2       1647.62       1544.22        58.63 o                         
   4   1   2       2456.13       2443.32        93.04 o                         
   5   1   2         66.41        101.76        14.08 o                         
   6   1   2         23.55         30.26         8.96 o                         
   7   1   2          6.29         -0.96         6.79 o                         
   8   1   2          2.86          8.47         7.97 o                         
   9   1   2         70.20         51.28        18.06 o                         
  10   1   2          1.53          0.51        18.78 o                         
  11   1   2          6.69          0.53        12.38 o                         
 -13   2   2         12.20         13.97        23.48 o                         
 -12   2   2          0.05        -19.70        19.70 o                         
 -11   2   2         34.03         35.52        14.16 o                         
 -10   2   2         13.69         29.39        22.98 o                         
  -9   2   2         46.19         39.16        10.65 o                         
  -8   2   2         15.41         45.47        10.12 o                         
  -7   2   2        137.79        131.02        10.07 o                         
  -6   2   2       1017.54        981.95        36.69 o                         
  -5   2   2        686.52        710.67        24.73 o                         
  -4   2   2        776.71        748.09        30.75 o                         
  -2   2   2        333.53        257.13        15.48 o                         
  -1   2   2         54.56         82.51         3.92 o                         
   0   2   2        739.10        524.73        21.56 o                         
   1   2   2       1035.98        941.37        33.03 o                         
   2   2   2        432.07        299.31        18.38 o                         
   3   2   2        156.18        200.33        20.54 o                         
   4   2   2        507.87        410.43        39.66 o                         
   5   2   2        218.23        233.41        16.59 o                         
   6   2   2         46.70         41.55        10.02 o                         
   7   2   2          8.10          9.51         9.01 o                         
   8   2   2          3.56         -1.57        14.99 o                         
   9   2   2          2.72          4.14        11.15 o                         
  10   2   2          2.47        -11.75        11.75 o                         
  11   2   2          1.22          5.05        29.18 o                         
 -13   3   2         30.94         41.63        30.71 o                         
 -12   3   2         60.94         61.52        17.05 o                         
 -11   3   2        230.05        233.17        21.95 o                         
 -10   3   2          0.54         10.64         9.99 o                         
  -9   3   2         24.15         16.74         8.88 o                         
  -8   3   2          0.03         -3.71        10.78 o                         
  -7   3   2         95.08        131.68        14.85 o                         
  -6   3   2        117.04        140.62        19.23 o                         
  -5   3   2        421.27        510.57        23.62 o                         
  -4   3   2         41.90         33.79         6.11 o                         
  -3   3   2        405.53        335.62        22.78 o                         
  -2   3   2        913.89       1146.12        29.49 o                         
  -1   3   2       5415.51       5225.11       159.49 o                         
   0   3   2         83.17         97.84        31.71 o                         
   1   3   2         12.09         -2.02        11.85 o                         
   2   3   2        263.09        160.74        14.42 o                         
   3   3   2        192.80        188.58        12.53 o                         
   4   3   2        980.46        980.10        47.85 o                         
   5   3   2          3.95          5.29         7.97 o                         
   6   3   2         29.27         26.03         9.89 o                         
   7   3   2          1.97         -6.69         9.44 o                         
   8   3   2          0.52          7.60        14.43 o                         
   9   3   2         28.93         51.19        38.66 o                         
  10   3   2          0.35         10.98        24.13 o                         
 -13   4   2         44.02         41.32        29.39 o                         
 -12   4   2        150.40        195.20        29.64 o                         
 -11   4   2         10.63         16.55        21.94 o                         
 -10   4   2         14.03          6.90        17.80 o                         
  -9   4   2          0.66          1.85         9.05 o                         
  -8   4   2        107.38        165.76        16.56 o                         
  -7   4   2        706.38        673.56        46.15 o                         
  -6   4   2        560.57        595.77        35.64 o                         
  -5   4   2          0.05          1.61         4.09 o                         
  -4   4   2        737.40        673.87        53.84 o                         
  -3   4   2        523.82        661.02        24.24 o                         
  -2   4   2          3.63          2.06         2.56 o                         
  -1   4   2       1369.68       1245.42        32.77 o                         
   0   4   2         61.76         48.23        13.06 o                         
   1   4   2        208.62        245.69        16.18 o                         
   2   4   2         34.49         26.23         7.09 o                         
   3   4   2        918.17        942.06        34.37 o                         
   4   4   2         33.51         34.49         8.51 o                         
   5   4   2          4.65         -1.76         8.68 o                         
   6   4   2          3.41          6.43         8.44 o                         
   7   4   2          0.48         -3.83         8.73 o                         
   8   4   2         26.76         36.50        14.83 o                         
   9   4   2          2.97        -12.09        22.28 o                         
 -14   5   2          1.62        -20.12        20.12 o                         
 -13   5   2          1.42          6.47        16.23 o                         
 -12   5   2          0.89         43.61        25.71 o                         
 -11   5   2          1.07         -3.74        18.51 o                         
 -10   5   2          8.01          3.80        10.39 o                         
  -9   5   2         15.42         14.89        10.09 o                         
  -8   5   2        319.29        370.17        22.85 o                         
  -7   5   2        214.51        201.40        20.80 o                         
  -6   5   2         14.37         12.55         4.03 o                         
  -5   5   2        303.00        263.80        34.24 o                         
  -4   5   2        261.99        272.44         8.97 o                         
  -3   5   2         49.82        174.75        16.85 o                         
  -2   5   2       2880.67       2953.99        76.93 o                         
  -1   5   2        236.95        257.02        13.57 o                         
   0   5   2         30.32         29.23         5.32 o                         
   1   5   2         26.88         31.50         6.62 o                         
   2   5   2         60.03         51.59         9.04 o                         
   3   5   2          0.63          3.69         5.87 o                         
   4   5   2         64.21         41.99        17.88 o                         
   5   5   2          0.76          0.54         8.95 o                         
   6   5   2          0.00          4.00         7.46 o                         
   7   5   2          2.99          6.05         8.44 o                         
   8   5   2         16.55          9.95        10.72 o                         
   9   5   2          0.04        -10.43        12.04 o                         
 -14   6   2          1.56         28.61        29.12 o                         
 -13   6   2          6.89         20.95        25.95 o                         
 -12   6   2          6.43          2.93        12.71 o                         
 -11   6   2          4.28         -5.74        10.98 o                         
 -10   6   2         10.64         29.69        11.73 o                         
  -9   6   2          0.84          3.12         8.36 o                         
  -8   6   2         72.53         77.88         7.24 o                         
  -7   6   2         81.13        110.31        13.05 o                         
  -6   6   2         50.02         71.41         8.70 o                         
  -5   6   2        123.77        111.43        21.95 o                         
  -4   6   2         71.18         40.59         4.00 o                         
  -3   6   2       3394.71       3363.19       109.60 o                         
  -2   6   2        529.62        376.77        22.53 o                         
  -1   6   2        185.39        187.78        11.82 o                         
   0   6   2          1.57         12.26         4.73 o                         
   1   6   2          0.32          0.99         5.23 o                         
   2   6   2         61.25         50.16         8.78 o                         
   3   6   2        219.66        234.13        25.99 o                         
   4   6   2         69.62         78.04        11.16 o                         
   5   6   2         36.41         35.46        10.63 o                         
   6   6   2         35.10         36.69        13.23 o                         
   7   6   2          5.13         -0.70         9.57 o                         
   8   6   2         21.10         34.22        15.49 o                         
 -14   7   2          0.05          2.96        15.81 o                         
 -13   7   2          4.92        -11.74        15.29 o                         
 -12   7   2        110.20        104.66        29.46 o                         
 -11   7   2        183.08        236.61        34.20 o                         
 -10   7   2          1.52         10.88         9.25 o                         
  -9   7   2         23.61         11.44        13.51 o                         
  -8   7   2         40.60         41.55         6.94 o                         
  -7   7   2         21.68         22.57         5.89 o                         
  -6   7   2         31.27         23.88        14.86 o                         
  -5   7   2         89.05        121.23         8.18 o                         
  -4   7   2        196.82        188.17        13.93 o                         
  -3   7   2          7.95          5.06         4.40 o                         
  -2   7   2          3.72          2.53         4.20 o                         
  -1   7   2        654.10        580.21        20.58 o                         
   0   7   2        507.73        543.59        20.92 o                         
   1   7   2          1.85          1.28         5.67 o                         
   2   7   2        133.44        111.79        10.09 o                         
   3   7   2         11.63         22.04         8.30 o                         
   4   7   2         43.06         51.74         9.72 o                         
   5   7   2          0.68          4.61        10.53 o                         
   6   7   2         11.72         20.63        13.45 o                         
   7   7   2          0.02         25.47        22.09 o                         
 -14   8   2          5.27          0.87        10.75 o                         
 -13   8   2          1.42         -3.55         9.82 o                         
 -12   8   2         61.74         37.14        19.33 o                         
 -11   8   2          0.43          2.32         6.17 o                         
 -10   8   2          0.41         -3.69         5.48 o                         
  -9   8   2          1.48          2.42         4.95 o                         
  -8   8   2          0.48          5.45         5.07 o                         
  -7   8   2          3.24          9.44         3.68 o                         
  -6   8   2          0.86          4.62         4.80 o                         
  -5   8   2         18.19         14.96         9.05 o                         
  -4   8   2          9.00         10.80         4.89 o                         
  -3   8   2        217.69        231.01         9.50 o                         
  -2   8   2        148.85        157.22        11.45 o                         
  -1   8   2         13.14         21.92         5.93 o                         
   0   8   2         42.65         49.69         7.75 o                         
   1   8   2         26.52         29.60         9.64 o                         
   2   8   2        213.98        223.05        15.64 o                         
   3   8   2        196.68        209.24        17.72 o                         
   4   8   2         24.05         24.62        10.45 o                         
   5   8   2          0.33          6.15        10.47 o                         
   6   8   2          1.15         -5.61        10.07 o                         
 -14   9   2          2.22          6.83         9.58 o                         
 -13   9   2          0.57          9.03         9.06 o                         
 -12   9   2         36.43         14.79         8.75 o                         
 -11   9   2          2.02          1.64         7.22 o                         
 -10   9   2          4.25         -2.38         6.57 o                         
  -9   9   2         53.30         52.97        14.85 o                         
  -8   9   2         84.07        113.06        10.78 o                         
  -7   9   2         62.56         75.92        15.60 o                         
  -6   9   2         89.53        121.43         9.33 o                         
  -5   9   2          6.38          4.63         4.54 o                         
  -4   9   2          1.75          5.38         4.61 o                         
  -3   9   2         10.83          9.39         5.86 o                         
  -2   9   2         15.99          7.55         5.54 o                         
  -1   9   2         32.83         47.98         7.02 o                         
   0   9   2         75.27         71.37        19.18 o                         
   1   9   2          0.47          5.78         8.44 o                         
   2   9   2          6.49          2.34         8.71 o                         
   3   9   2          4.44         11.62         9.74 o                         
   4   9   2          2.66          1.70        12.09 o                         
   5   9   2          7.54          1.91        11.46 o                         
 -13  10   2          0.52         -3.13         7.27 o                         
 -12  10   2          1.50          5.12         7.35 o                         
 -11  10   2          7.28          6.39         9.71 o                         
 -10  10   2          0.00          3.51         4.91 o                         
  -9  10   2         12.81          4.39         5.97 o                         
  -8  10   2         77.80         87.07        11.23 o                         
  -7  10   2        850.06        978.33        70.82 o                         
  -6  10   2        177.78        199.16        14.97 o                         
  -5  10   2         58.97         49.29        14.41 o                         
  -4  10   2          2.11          5.63         6.16 o                         
  -3  10   2         11.49          3.75         7.90 o                         
  -2  10   2          4.34         -1.93         6.78 o                         
  -1  10   2          1.92         -3.62         7.42 o                         
   0  10   2          0.23          2.37         6.27 o                         
   1  10   2          0.97          1.27         7.54 o                         
   2  10   2          0.06          4.25        11.09 o                         
   3  10   2          0.66         -2.27        10.65 o                         
   4  10   2          0.02          3.49         8.70 o                         
 -13  11   2          0.04          0.61         6.04 o                         
 -12  11   2          0.02         -1.91         7.80 o                         
 -11  11   2          0.41          0.56         5.69 o                         
 -10  11   2          1.34          2.47         6.17 o                         
  -9  11   2         38.84         39.44        11.89 o                         
  -8  11   2         74.41        115.31        23.01 o                         
  -7  11   2         51.45         16.83        10.38 o                         
  -6  11   2         53.49         53.05         8.42 o                         
  -5  11   2          7.71          4.37         6.54 o                         
  -4  11   2          3.49          3.44         6.12 o                         
  -3  11   2         29.61         21.25         9.83 o                         
  -2  11   2          2.43          3.24         7.48 o                         
  -1  11   2          0.32         -7.05         8.34 o                         
   0  11   2          1.77          2.08         7.50 o                         
   1  11   2          4.53         29.29        11.63 o                         
   2  11   2          1.64          0.47         7.82 o                         
 -12  12   2          0.16         14.41        10.69 o                         
 -11  12   2          0.44         10.70         6.47 o                         
 -10  12   2          1.93          4.89         5.85 o                         
  -9  12   2         11.84         29.65        12.26 o                         
  -8  12   2          6.78         14.53        10.53 o                         
  -7  12   2          0.93          7.42         5.66 o                         
  -6  12   2          3.68         -0.33         5.52 o                         
  -5  12   2          0.13         -8.34         8.86 o                         
  -4  12   2         23.74         31.77        10.62 o                         
  -3  12   2          2.19          4.30         5.78 o                         
  -2  12   2          2.44          9.03         8.59 o                         
  -1  12   2          1.51         18.93        15.33 o                         
   0  12   2          0.00         -8.35        11.69 o                         
   1  12   2          4.42         32.18        12.97 o                         
 -11  13   2          0.20         -7.94         7.94 o                         
 -10  13   2          2.66          6.89         5.56 o                         
  -9  13   2         56.54         59.37        14.91 o                         
  -8  13   2          1.42         -9.14         9.14 o                         
  -7  13   2         28.49         39.69         9.18 o                         
  -6  13   2          0.92         -0.54         9.77 o                         
  -5  13   2          0.28         -7.56         8.15 o                         
  -4  13   2         18.94          6.91         7.48 o                         
  -3  13   2          6.62         11.44         9.04 o                         
  -2  13   2          0.14         -7.71         8.60 o                         
  -1  13   2          0.48         -8.35        15.63 o                         
  -9  14   2          8.85         -0.68         5.75 o                         
  -8  14   2          3.29         17.67         7.84 o                         
  -7  14   2         14.32         23.29        15.89 o                         
  -6  14   2          1.12        -10.85        10.85 o                         
  -5  14   2          0.01          1.23         9.84 o                         
  -4  14   2          2.00         19.23        13.51 o                         
   4 -14   3          7.42         23.59        15.84 o                         
   5 -14   3          9.18         29.45        22.88 o                         
   6 -14   3          4.75         22.83        12.78 o                         
   7 -14   3          0.22          2.50        23.44 o                         
   8 -14   3          1.23         -1.09        22.09 o                         
   9 -14   3          1.13        -16.50        16.50 o                         
   1 -13   3          8.55         32.35        21.38 o                         
   2 -13   3          5.74          4.27        25.38 o                         
   3 -13   3         19.85          9.36        11.49 o                         
   4 -13   3         15.50         33.41        15.28 o                         
   5 -13   3         25.25         28.90        14.00 o                         
   6 -13   3         34.57         66.72        20.72 o                         
   7 -13   3         15.60         -4.76        20.84 o                         
   8 -13   3          7.79        -21.92        23.02 o                         
   9 -13   3          2.71          8.06        12.82 o                         
  10 -13   3          3.54         82.53        26.58 o                         
  11 -13   3          3.18         23.58        10.53 o                         
  -1 -12   3          8.60          0.11         8.10 o                         
   0 -12   3          6.27         12.95        14.47 o                         
   1 -12   3          3.51          9.78         9.86 o                         
   2 -12   3          0.53         -3.25         4.96 o                         
   3 -12   3          0.01          3.62         4.22 o                         
   4 -12   3          7.02          5.99         4.09 o                         
   5 -12   3         76.29         87.88        10.41 o                         
   6 -12   3          1.65         -0.01         1.92 o                         
   7 -12   3          0.25         -1.16         2.58 o                         
   8 -12   3        131.54        137.25        15.72 o                         
   9 -12   3          2.65          5.85         4.83 o                         
  10 -12   3          4.24         -1.68         5.64 o                         
  11 -12   3         14.77         21.36         9.98 o                         
  12 -12   3         46.97         43.86         9.01 o                         
  -2 -11   3         19.47         23.05        11.67 o                         
  -1 -11   3          0.00         15.21        14.23 o                         
   0 -11   3          1.69          4.20         8.19 o                         
   1 -11   3         36.86         38.10         9.83 o                         
   2 -11   3         67.80         68.48         7.62 o                         
   3 -11   3         56.71         47.17        15.08 o                         
   4 -11   3          0.03         -2.15         4.40 o                         
   5 -11   3        167.23        162.01        10.59 o                         
   6 -11   3        276.50        267.97         9.08 o                         
   7 -11   3         31.53         34.66         4.65 o                         
   8 -11   3         65.20         45.43         8.34 o                         
   9 -11   3          0.01          0.80         4.71 o                         
  10 -11   3          9.66          9.34         6.93 o                         
  11 -11   3          9.62          7.02         8.16 o                         
  12 -11   3         11.62         20.44         8.54 o                         
  13 -11   3          3.01         -6.66        10.23 o                         
  -4 -10   3          0.04         -8.51        10.70 o                         
  -3 -10   3         22.08         27.97        12.66 o                         
  -2 -10   3          1.80          0.61         7.37 o                         
  -1 -10   3        138.87        153.67        13.25 o                         
   0 -10   3         73.73         45.44         8.50 o                         
   1 -10   3        147.56        171.38        12.48 o                         
   2 -10   3         11.49         11.13         4.59 o                         
   3 -10   3          0.29          1.95         3.85 o                         
   4 -10   3          3.74          0.38         4.68 o                         
   5 -10   3        242.22        256.88        12.98 o                         
   6 -10   3         64.82         78.47         5.16 o                         
   7 -10   3         24.46         35.92         5.17 o                         
   8 -10   3         20.03         18.73         5.38 o                         
   9 -10   3          0.79          0.39         5.16 o                         
  10 -10   3         13.40         19.88         7.79 o                         
  11 -10   3         51.96         46.64        11.35 o                         
  12 -10   3         84.88         51.00        20.94 o                         
  13 -10   3         11.63         -0.22        10.98 o                         
  -5  -9   3         17.20         46.08        23.52 o                         
  -4  -9   3          0.01         -1.84         7.94 o                         
  -3  -9   3          6.76          4.29         9.15 o                         
  -2  -9   3         19.30         16.88         6.54 o                         
  -1  -9   3         12.05          8.46         7.21 o                         
   0  -9   3        498.97        528.77        20.49 o                         
   1  -9   3          9.24         13.54         4.75 o                         
   2  -9   3         16.61          7.92         4.17 o                         
   3  -9   3          0.07         -0.08         4.03 o                         
   4  -9   3         24.86         23.04         4.05 o                         
   5  -9   3        170.09        207.42         5.95 o                         
   6  -9   3        562.62        680.66        17.25 o                         
   7  -9   3         27.36         28.35         4.86 o                         
   8  -9   3          5.86          7.69         4.84 o                         
   9  -9   3          0.95          6.39         6.37 o                         
  10  -9   3         22.64         22.17         6.45 o                         
  11  -9   3        132.86        177.32        15.57 o                         
  12  -9   3          6.95          1.66         8.49 o                         
  13  -9   3          0.40          9.74         9.95 o                         
  -6  -8   3          1.68          6.61        14.67 o                         
  -5  -8   3         22.52         36.72        12.02 o                         
  -4  -8   3          0.17          6.72         8.74 o                         
  -3  -8   3         17.30         11.50         9.06 o                         
  -2  -8   3         61.24         49.92         9.13 o                         
  -1  -8   3          7.45          6.93         5.91 o                         
   0  -8   3       1011.80       1118.35        30.97 o                         
   1  -8   3         43.16         44.04         4.90 o                         
   2  -8   3        158.27        144.34         5.92 o                         
   3  -8   3         22.85         22.85         4.28 o                         
   4  -8   3          3.02          4.97         2.47 o                         
   5  -8   3         18.65         23.13         3.09 o                         
   6  -8   3         80.90         91.05         8.24 o                         
   7  -8   3          1.95          2.62         3.97 o                         
   8  -8   3          5.42         10.81         5.48 o                         
   9  -8   3          2.88          3.44         6.61 o                         
  10  -8   3          0.76         -4.98         7.77 o                         
  11  -8   3         61.73         63.38        13.40 o                         
  12  -8   3          6.32          0.51        14.43 o                         
  13  -8   3          5.00         13.68        13.78 o                         
  14  -8   3          1.11        -12.62        23.58 o                         
  -7  -7   3          0.03         10.15        17.50 o                         
  -6  -7   3          0.40          4.96         9.80 o                         
  -5  -7   3          4.45         13.78         8.86 o                         
  -4  -7   3         62.20         56.73        12.80 o                         
  -3  -7   3         18.09         27.76         6.90 o                         
  -2  -7   3          1.95          2.92         6.29 o                         
  -1  -7   3        150.62        127.16        10.14 o                         
   0  -7   3         37.07         40.48         5.02 o                         
   1  -7   3        814.74        847.08        19.71 o                         
   2  -7   3        261.59        270.38         6.46 o                         
   3  -7   3        179.92        193.35         6.10 o                         
   4  -7   3         14.68         10.50         3.91 o                         
   5  -7   3        271.96        363.92        10.29 o                         
   6  -7   3         54.34         55.21         6.21 o                         
   7  -7   3        230.29        225.53         9.33 o                         
   8  -7   3         27.77         23.83         7.03 o                         
   9  -7   3         41.94         35.37        14.13 o                         
  10  -7   3          0.03         -1.50        12.41 o                         
  11  -7   3        291.87        324.87        37.99 o                         
  12  -7   3          0.94         -8.29        18.70 o                         
  13  -7   3          1.42        -15.71        15.71 o                         
  14  -7   3          0.19         31.21        27.74 o                         
  -8  -6   3          3.21         17.83        14.08 o                         
  -7  -6   3         22.19         15.93        10.37 o                         
  -6  -6   3          1.45         -4.74        10.78 o                         
  -5  -6   3        113.51        146.36        13.08 o                         
  -4  -6   3          0.33          6.06         7.47 o                         
  -3  -6   3          8.77         20.00         6.16 o                         
  -2  -6   3         31.38         25.21         5.24 o                         
  -1  -6   3        106.25         85.05        10.26 o                         
   0  -6   3          8.08         11.51         3.97 o                         
   1  -6   3        240.80        195.28         6.42 o                         
   2  -6   3        652.85        576.87        30.78 o                         
   3  -6   3         39.16         42.36         2.85 o                         
   4  -6   3       1136.45       1284.15        74.79 o                         
   5  -6   3        447.68        518.21        15.07 o                         
   6  -6   3        351.69        409.10        13.38 o                         
   7  -6   3        137.75        136.11        15.34 o                         
   8  -6   3        121.08        121.84        17.81 o                         
   9  -6   3         34.01         56.65        11.20 o                         
  10  -6   3         79.21         81.85        11.77 o                         
  11  -6   3          0.99          0.58        10.96 o                         
  12  -6   3          5.70         -1.61        10.17 o                         
  13  -6   3          0.18        -10.19        12.07 o                         
  14  -6   3          3.91         -1.10        21.96 o                         
  -9  -5   3          0.36          5.40        14.69 o                         
  -8  -5   3          4.39         12.93        14.46 o                         
  -7  -5   3          3.56          7.88         8.16 o                         
  -6  -5   3         61.28         62.98        11.92 o                         
  -5  -5   3          0.26          1.85         5.68 o                         
  -4  -5   3        595.40        576.65        28.92 o                         
  -3  -5   3         71.47         72.53        11.80 o                         
  -2  -5   3          1.39          6.44         5.51 o                         
  -1  -5   3        375.04        436.85        12.89 o                         
   0  -5   3       1361.49       1370.32        35.07 o                         
   1  -5   3        597.60        481.39        12.59 o                         
   2  -5   3        187.37        161.55         9.11 o                         
   3  -5   3         22.34         28.90         2.21 o                         
   4  -5   3         28.95         28.48         4.08 o                         
   5  -5   3         22.72         19.97         5.28 o                         
   6  -5   3        113.20        140.67         8.51 o                         
   7  -5   3        413.84        372.12        28.17 o                         
   8  -5   3         14.17         18.13         8.25 o                         
   9  -5   3         14.97         20.34         7.89 o                         
  10  -5   3        107.86         88.49        16.73 o                         
  11  -5   3        225.35        273.51        23.71 o                         
  12  -5   3        106.05         50.21        38.80 o                         
  13  -5   3          3.26          5.33        10.47 o                         
  -9  -4   3          1.82         -7.36        10.20 o                         
  -8  -4   3          0.99          2.05         7.78 o                         
  -7  -4   3         10.93          9.30         7.58 o                         
  -6  -4   3         30.67         40.68         8.47 o                         
  -5  -4   3         94.39        101.68        11.11 o                         
  -4  -4   3        496.29        423.04        20.52 o                         
  -3  -4   3          8.85          6.99         5.93 o                         
  -2  -4   3        756.45        630.91        23.29 o                         
  -1  -4   3       1752.46       1636.90        52.78 o                         
   0  -4   3        666.24        512.14        20.18 o                         
   1  -4   3         12.38         14.70         2.03 o                         
   2  -4   3        352.68        313.65        15.46 o                         
   3  -4   3          0.00          5.07         3.67 o                         
   4  -4   3       1133.91       1112.43        33.37 o                         
   5  -4   3         39.80         39.13         6.11 o                         
   6  -4   3       1046.02       1046.83        36.42 o                         
   7  -4   3         86.58         69.27         6.50 o                         
   8  -4   3        193.67        155.92        14.97 o                         
   9  -4   3        450.56        415.61        36.69 o                         
  10  -4   3         49.92         50.59        12.38 o                         
  11  -4   3        463.96        508.16        57.36 o                         
  12  -4   3         32.77         19.57        19.09 o                         
  13  -4   3          1.42          1.47        24.17 o                         
 -10  -3   3          9.06         -4.86        16.85 o                         
  -9  -3   3          8.06         16.34         9.15 o                         
  -8  -3   3          0.27         -2.37         8.35 o                         
  -7  -3   3          1.69          3.23         7.53 o                         
  -6  -3   3        451.82        491.69        29.95 o                         
  -5  -3   3         90.00         77.99        12.99 o                         
  -4  -3   3        157.53        165.24        13.18 o                         
  -3  -3   3        167.23        161.40         7.25 o                         
  -2  -3   3        640.44        600.13        14.60 o                         
  -1  -3   3       9303.24       9196.99       373.64 o                         
   0  -3   3         13.70          9.88         2.47 o                         
   1  -3   3       3680.60       3626.40       117.96 o                         
   2  -3   3        163.07        113.40         4.35 o                         
   3  -3   3          3.71          0.97         2.83 o                         
   4  -3   3        244.78        302.68        52.62 o                         
   5  -3   3        562.47        444.31        19.36 o                         
   6  -3   3        131.68         97.96        10.71 o                         
   7  -3   3         38.92         30.47         6.15 o                         
   8  -3   3          1.60          2.11         7.15 o                         
   9  -3   3         22.26         29.01        12.61 o                         
  10  -3   3          0.38         -1.40         9.38 o                         
  11  -3   3         16.41         10.94        11.36 o                         
  12  -3   3          0.07          4.96        11.86 o                         
  13  -3   3          0.29          0.57        10.57 o                         
 -11  -2   3         17.15         26.00        12.01 o                         
 -10  -2   3          0.85          4.51         8.86 o                         
  -9  -2   3          0.92          3.29         7.64 o                         
  -8  -2   3          1.33         -6.59         6.59 o                         
  -7  -2   3          4.53         -3.55         6.87 o                         
  -6  -2   3        533.83        497.37        25.00 o                         
  -5  -2   3         98.13         90.01        10.69 o                         
  -4  -2   3         37.44         30.91         5.11 o                         
  -3  -2   3        598.90        664.31        17.79 o                         
  -2  -2   3        854.37        641.95        18.55 o                         
  -1  -2   3      37588.93      36903.34      2328.20 o                         
   0  -2   3        971.37       1068.98        69.81 o                         
   1  -2   3        957.42        615.89        74.38 o                         
   2  -2   3        155.76        142.97         5.80 o                         
   3  -2   3        378.09       1114.46       211.66 o                         
   4  -2   3         82.33         93.11        10.74 o                         
   5  -2   3         19.94         25.61         6.15 o                         
   6  -2   3         41.44         19.68        11.51 o                         
   7  -2   3          3.31         -5.80         6.78 o                         
   8  -2   3          7.21          3.09         9.49 o                         
   9  -2   3          0.96          2.77         7.65 o                         
  10  -2   3        387.86        406.81        29.04 o                         
  11  -2   3          3.82          8.11        11.32 o                         
  12  -2   3          0.04          4.21        14.72 o                         
  13  -2   3          0.22        -15.11        15.11 o                         
 -11  -1   3         13.63          7.90        11.48 o                         
 -10  -1   3          2.16         -8.80        12.75 o                         
  -9  -1   3          2.84          0.19        11.60 o                         
  -8  -1   3         37.94         45.05         9.19 o                         
  -7  -1   3         24.13         26.55         9.18 o                         
  -6  -1   3        953.06        983.66        40.46 o                         
  -5  -1   3         51.43         49.25         7.89 o                         
  -4  -1   3       1500.24       1228.91        36.65 o                         
  -3  -1   3        172.98        276.63        14.84 o                         
  -2  -1   3        999.35        839.86        23.52 o                         
  -1  -1   3       1931.18       1442.37       104.55 o                         
   0  -1   3       2662.43       2833.19       124.36 o                         
   1  -1   3        208.95        298.39       103.34 o                         
   2  -1   3        595.76        551.36        23.28 o                         
   3  -1   3        980.00        822.34        30.08 o                         
   4  -1   3         11.08         11.29         5.87 o                         
   5  -1   3         23.25         28.47         6.54 o                         
   6  -1   3          5.81         16.22         8.52 o                         
   7  -1   3          8.31          0.30        12.78 o                         
   8  -1   3         16.29         11.07         8.95 o                         
   9  -1   3         52.05         45.47        15.59 o                         
  10  -1   3          1.13         -4.20         9.40 o                         
  11  -1   3         48.19         50.24        15.55 o                         
  12  -1   3          9.83         -2.28        12.61 o                         
 -12   0   3          2.64          7.59        14.43 o                         
 -11   0   3         33.45         21.20        14.82 o                         
 -10   0   3          6.08         -2.39         9.15 o                         
  -9   0   3          0.41         11.15        12.70 o                         
  -8   0   3         79.46        100.57        13.87 o                         
  -7   0   3        123.40        115.30        15.88 o                         
  -6   0   3         76.74         76.33        11.99 o                         
  -5   0   3        778.29        901.69        36.87 o                         
  -4   0   3          6.79          3.62         5.18 o                         
  -3   0   3        103.42        134.83         7.89 o                         
  -2   0   3         64.21        110.55         8.02 o                         
  -1   0   3        400.09        209.17        10.54 o                         
   0   0   3       5422.74       5197.03       172.45 o                         
   1   0   3        124.82        196.21        11.24 o                         
   2   0   3        112.99        128.82        10.26 o                         
   3   0   3         74.38         71.56         8.17 o                         
   4   0   3        122.70        136.28        18.65 o                         
   5   0   3        151.32        156.07        10.98 o                         
   6   0   3         71.82         73.83         8.82 o                         
   7   0   3        182.09        166.84        12.61 o                         
   8   0   3         29.98         23.78        10.56 o                         
   9   0   3         62.23         58.11        11.60 o                         
  10   0   3         67.38         32.89        18.12 o                         
  11   0   3          0.54         -6.93        16.83 o                         
  12   0   3          0.01         -7.58        18.62 o                         
 -12   1   3          7.93         23.66        15.36 o                         
 -11   1   3          5.40         10.03        12.20 o                         
 -10   1   3          0.13         -2.43        13.96 o                         
  -9   1   3         63.57         62.79        13.44 o                         
  -8   1   3          1.61          8.22         7.06 o                         
  -7   1   3         47.55         47.69         8.08 o                         
  -6   1   3          3.73        101.41        50.33 o                         
  -5   1   3        442.12        578.95        22.36 o                         
  -4   1   3         41.95        116.19        15.26 o                         
  -3   1   3       1510.36       1330.32        64.30 o                         
  -2   1   3        198.93        118.75        13.06 o                         
  -1   1   3       2537.13       2104.23        62.94 o                         
   0   1   3        411.58        731.53        22.07 o                         
   1   1   3        146.93        263.32        11.97 o                         
   2   1   3         91.80        138.15        10.17 o                         
   3   1   3       1483.69       1245.80        39.96 o                         
   4   1   3       3789.40       3258.26       127.77 o                         
   5   1   3       1752.76       1653.77        59.58 o                         
   6   1   3         15.26          2.62        11.06 o                         
   7   1   3         48.41         47.47        13.88 o                         
   8   1   3         31.93         21.85        14.05 o                         
   9   1   3         35.50         36.10        14.18 o                         
  10   1   3          0.03          1.33        11.27 o                         
  11   1   3          0.86         35.34        15.99 o                         
 -13   2   3         32.26         24.31        29.47 o                         
 -12   2   3         17.26         36.51        13.18 o                         
 -11   2   3          6.24         -2.83         9.74 o                         
 -10   2   3          3.70         -0.37         9.73 o                         
  -9   2   3         25.09         30.79         8.91 o                         
  -8   2   3        136.57        156.46        13.88 o                         
  -7   2   3         18.36         21.53        12.71 o                         
  -6   2   3        471.72        460.84        26.17 o                         
  -5   2   3        149.40        162.28        19.09 o                         
  -4   2   3        800.99        807.95        32.81 o                         
  -3   2   3          0.01          3.18         6.60 o                         
  -2   2   3      12855.37      13186.64       552.46 o                         
  -1   2   3       3356.32       2889.31        91.67 o                         
   0   2   3      20069.94      20819.83      1413.40 o                         
   1   2   3        979.55        715.16        27.74 o                         
   2   2   3       3179.42       2719.00       104.13 o                         
   3   2   3        217.24        131.91        24.34 o                         
   4   2   3        819.54        760.66        32.39 o                         
   5   2   3        344.41        337.71        24.48 o                         
   6   2   3          2.58         -8.54        11.18 o                         
   7   2   3          8.99         13.87        12.32 o                         
   8   2   3          1.78          7.18        10.43 o                         
   9   2   3          0.11          6.73        12.15 o                         
  10   2   3          0.00         -9.05        17.74 o                         
  11   2   3          0.35         13.82        13.97 o                         
 -13   3   3          2.66        -21.13        21.13 o                         
 -12   3   3         48.52         70.44        22.71 o                         
 -11   3   3         80.73         34.58        27.11 o                         
 -10   3   3          2.37         -3.68        11.93 o                         
  -9   3   3          1.12          7.37        10.19 o                         
  -8   3   3          3.14         -2.39         9.35 o                         
  -7   3   3          4.07         -3.35         8.26 o                         
  -6   3   3          1.26         28.39        12.44 o                         
  -5   3   3        563.33        476.23        22.64 o                         
  -4   3   3        187.29        167.82        51.07 o                         
  -3   3   3        881.48        975.08        27.76 o                         
  -2   3   3       2078.04       2730.58        73.51 o                         
  -1   3   3      17906.31      18674.20       992.73 o                         
   0   3   3       1594.97       1374.25        54.01 o                         
   1   3   3        900.40        638.29        22.09 o                         
   2   3   3         81.55         87.93        18.53 o                         
   3   3   3        514.02        542.10        23.86 o                         
   4   3   3        605.91        629.92        38.67 o                         
   5   3   3         72.28         85.34        15.68 o                         
   6   3   3          7.66          6.36         9.36 o                         
   7   3   3          1.24          8.68        10.58 o                         
   8   3   3          2.52         -5.29         9.84 o                         
   9   3   3         34.57         55.16        14.50 o                         
  10   3   3         25.81         36.93        21.72 o                         
 -13   4   3         25.93         49.50        31.78 o                         
 -12   4   3         38.12         42.74        28.50 o                         
 -11   4   3          1.79          5.97        13.14 o                         
 -10   4   3          0.20         -7.77        11.14 o                         
  -9   4   3         14.99         15.51        11.05 o                         
  -8   4   3         51.65         42.10        10.74 o                         
  -7   4   3         92.37         64.31        10.37 o                         
  -6   4   3       1521.30       1516.63        77.40 o                         
  -5   4   3        459.13        470.33        14.44 o                         
  -4   4   3        201.97        227.57        12.37 o                         
  -3   4   3        235.74        249.57         7.50 o                         
  -2   4   3        607.08        637.23        19.80 o                         
  -1   4   3        211.72        140.64        10.40 o                         
   0   4   3        132.03         98.42        11.29 o                         
   1   4   3        655.17        454.33        22.63 o                         
   2   4   3         31.12        130.11        46.32 o                         
   3   4   3        156.25        176.22        13.43 o                         
   4   4   3          4.87          0.03         8.93 o                         
   5   4   3        247.88        271.92        21.40 o                         
   6   4   3          0.29          0.48         9.75 o                         
   7   4   3          7.99          7.30        14.38 o                         
   8   4   3          4.99         18.86        15.34 o                         
   9   4   3          0.56          4.05        11.21 o                         
 -14   5   3          3.97         11.64        27.87 o                         
 -13   5   3          6.27        -28.16        28.16 o                         
 -12   5   3         24.52         24.11        16.09 o                         
 -11   5   3          9.97          4.89        11.60 o                         
 -10   5   3         15.66         24.52        19.01 o                         
  -9   5   3          0.90         -3.56        13.45 o                         
  -8   5   3        472.71        540.18        29.53 o                         
  -7   5   3       2407.80       2765.39        89.90 o                         
  -6   5   3        211.39        223.57         9.22 o                         
  -5   5   3         40.95         38.90         5.91 o                         
  -4   5   3        185.61        155.67         6.46 o                         
  -3   5   3       1194.20       1148.22        27.11 o                         
  -2   5   3       2732.74       2908.51        95.16 o                         
  -1   5   3        268.08        273.29        10.75 o                         
   0   5   3        100.30         97.19        10.26 o                         
   1   5   3         38.96         31.79         7.42 o                         
   2   5   3        109.88        243.71        49.61 o                         
   3   5   3        348.12        298.84        23.81 o                         
   4   5   3        172.13        194.09        17.31 o                         
   5   5   3         41.74         43.96        15.81 o                         
   6   5   3          0.74          2.92        13.40 o                         
   7   5   3          0.13         17.54        36.29 o                         
   8   5   3         35.83         47.08        25.89 o                         
   9   5   3          2.09        -13.41        21.48 o                         
 -14   6   3          8.78        -17.06        18.78 o                         
 -13   6   3          0.48        -17.36        17.36 o                         
 -12   6   3         21.41         18.25        21.02 o                         
 -11   6   3          0.76          2.19        16.24 o                         
 -10   6   3         10.86         17.62        17.30 o                         
  -9   6   3         79.63         78.76         9.51 o                         
  -8   6   3         21.86         14.32         7.14 o                         
  -7   6   3          5.34          2.25         4.06 o                         
  -6   6   3        207.33        231.00        12.30 o                         
  -5   6   3        197.74        175.34         7.92 o                         
  -4   6   3         47.16         30.12         7.87 o                         
  -3   6   3        900.34       1020.52        28.40 o                         
  -2   6   3       1949.43       1787.98        52.51 o                         
  -1   6   3         29.68         49.97         7.12 o                         
   0   6   3          6.54          5.76         7.01 o                         
   1   6   3         68.43         84.56        20.85 o                         
   2   6   3         65.10         53.32         8.29 o                         
   3   6   3        709.57        660.10        28.75 o                         
   4   6   3         12.26         13.41         8.16 o                         
   5   6   3         46.05         36.69        10.43 o                         
   6   6   3          6.90         18.25         9.29 o                         
   7   6   3          0.09         -4.66        11.84 o                         
   8   6   3         28.70          2.15        11.33 o                         
 -14   7   3         15.52        -11.93        25.37 o                         
 -13   7   3          7.60         40.64        27.07 o                         
 -12   7   3         53.36         48.55        16.00 o                         
 -11   7   3         36.86         31.52         8.62 o                         
 -10   7   3          3.18          5.62         5.50 o                         
  -9   7   3          4.15          9.85         5.12 o                         
  -8   7   3         30.55         26.78         6.03 o                         
  -7   7   3        188.66        151.96         7.71 o                         
  -6   7   3         48.63         49.63        13.81 o                         
  -5   7   3         51.17         27.56         4.60 o                         
  -4   7   3        571.15        581.39        30.31 o                         
  -3   7   3        241.36        270.88        11.67 o                         
  -2   7   3        125.74         93.31         6.77 o                         
  -1   7   3          4.91         12.84         6.15 o                         
   0   7   3         18.28         14.74         5.46 o                         
   1   7   3         17.44         15.48         9.10 o                         
   2   7   3          3.48          1.84         6.44 o                         
   3   7   3        493.66        500.47        26.34 o                         
   4   7   3         27.01         15.09        12.22 o                         
   5   7   3          0.71         -2.69         8.73 o                         
   6   7   3          1.87         13.71        16.41 o                         
   7   7   3         15.26         27.91        24.31 o                         
 -14   8   3          1.39         -8.31         9.03 o                         
 -13   8   3         29.46         28.82        22.53 o                         
 -12   8   3          2.14         -3.00         7.78 o                         
 -11   8   3          0.52          4.23         7.15 o                         
 -10   8   3          1.51          6.03        10.06 o                         
  -9   8   3        464.98        571.43        21.50 o                         
  -8   8   3        240.74        326.54        14.04 o                         
  -7   8   3          0.64          7.73         8.31 o                         
  -6   8   3          0.08          5.74         8.05 o                         
  -5   8   3         12.93         18.40         6.29 o                         
  -4   8   3         93.79         57.19        11.70 o                         
  -3   8   3         10.56         11.62         7.17 o                         
  -2   8   3        104.90        146.34        12.56 o                         
  -1   8   3         13.00         13.39         8.25 o                         
   0   8   3          8.84         16.24         6.61 o                         
   1   8   3          3.72         12.19         7.99 o                         
   2   8   3          4.97          9.98         9.51 o                         
   3   8   3        354.87        358.55        29.05 o                         
   4   8   3         31.76         48.51        13.25 o                         
   5   8   3         23.08         33.80        16.05 o                         
   6   8   3          4.80         34.05        17.56 o                         
 -13   9   3          0.25          0.60         7.30 o                         
 -12   9   3         17.40          9.22         7.44 o                         
 -11   9   3          0.75         -5.36         6.04 o                         
 -10   9   3         16.17         16.03         4.88 o                         
  -9   9   3          7.83          7.89         4.74 o                         
  -8   9   3          9.71         10.62         4.93 o                         
  -7   9   3          2.17         11.82         7.03 o                         
  -6   9   3          9.85          2.75         6.24 o                         
  -5   9   3         13.29         11.58         5.85 o                         
  -4   9   3        194.88        199.06        16.22 o                         
  -3   9   3         39.81         39.45        15.40 o                         
  -2   9   3         39.87         30.94        10.86 o                         
  -1   9   3          8.61         11.62         7.53 o                         
   0   9   3         13.66          6.08         7.81 o                         
   1   9   3          0.00         -7.66         7.66 o                         
   2   9   3          3.15         -0.13         7.59 o                         
   3   9   3         37.88         34.74        10.51 o                         
   4   9   3         25.43         36.73        25.01 o                         
   5   9   3         10.83         36.65        13.16 o                         
 -13  10   3          0.19          7.98         8.80 o                         
 -12  10   3          8.34          0.98         5.42 o                         
 -11  10   3          0.33         -0.08         6.92 o                         
 -10  10   3         37.84         28.98         8.06 o                         
  -9  10   3          3.37         -4.22         5.56 o                         
  -8  10   3          6.37          9.04         8.44 o                         
  -7  10   3          3.89         10.47         7.51 o                         
  -6  10   3         31.99         43.12         7.63 o                         
  -5  10   3         25.62         24.36         7.20 o                         
  -4  10   3         17.56         18.61         6.80 o                         
  -3  10   3          2.65          5.84         6.00 o                         
  -2  10   3         24.25         29.87         7.82 o                         
  -1  10   3          0.08         -4.62         7.29 o                         
   0  10   3          0.19          2.30         8.16 o                         
   1  10   3          0.95          0.40        10.08 o                         
   2  10   3          1.77          2.87         9.98 o                         
   3  10   3         18.46         21.38        11.01 o                         
 -13  11   3          0.52         20.17        13.93 o                         
 -12  11   3          0.27         -3.37         6.16 o                         
 -11  11   3          0.19          0.40         5.27 o                         
 -10  11   3          2.54         -2.41         5.52 o                         
  -9  11   3          1.12         -3.07         5.58 o                         
  -8  11   3          0.37          2.52         7.00 o                         
  -7  11   3         18.11         29.73        10.49 o                         
  -6  11   3          7.22         11.27         6.41 o                         
  -5  11   3          0.01         -6.74         6.74 o                         
  -4  11   3          8.79         -1.44        11.58 o                         
  -3  11   3          5.62          4.15         9.06 o                         
  -2  11   3         40.64         20.45        10.52 o                         
  -1  11   3          3.39         -2.44         6.28 o                         
   0  11   3          0.14          8.92         9.11 o                         
   1  11   3          0.73          2.27         8.59 o                         
   2  11   3          3.81         14.92        10.21 o                         
 -12  12   3          1.47          3.36         7.33 o                         
 -11  12   3          0.03         -2.21         4.92 o                         
 -10  12   3          0.69          3.94         7.00 o                         
  -9  12   3          1.00          2.21         7.13 o                         
  -8  12   3          0.05          3.73         7.74 o                         
  -7  12   3          7.13          6.32         8.71 o                         
  -6  12   3          8.55         -0.51         7.21 o                         
  -5  12   3          0.10          1.46         8.18 o                         
  -4  12   3          5.43          5.00         9.73 o                         
  -3  12   3         41.79          9.97         8.65 o                         
  -2  12   3          2.71          6.52         8.73 o                         
  -1  12   3          0.32          3.28         7.74 o                         
   0  12   3          1.26          7.99         8.81 o                         
 -11  13   3          0.01          5.92         6.30 o                         
 -10  13   3          6.11          4.21         6.09 o                         
  -9  13   3         52.82         56.76         9.11 o                         
  -8  13   3          5.43         29.77        33.66 o                         
  -7  13   3         12.24         24.35         9.95 o                         
  -6  13   3          1.58          7.67         8.16 o                         
  -5  13   3          0.06          6.62        12.59 o                         
  -4  13   3          0.02         13.68         8.13 o                         
  -3  13   3          0.54          7.99         9.31 o                         
  -2  13   3          1.67         11.29         9.61 o                         
  -9  14   3         18.55         32.16         7.71 o                         
  -8  14   3          0.04          6.62         9.47 o                         
  -7  14   3          0.22          9.57         8.81 o                         
  -6  14   3          0.09         15.41        12.51 o                         
  -5  14   3          5.91         13.04        18.73 o                         
   5 -14   4          7.72         12.74        19.52 o                         
   6 -14   4         11.33         26.50        27.47 o                         
   7 -14   4          1.30          8.84        16.63 o                         
   8 -14   4          4.50         10.74        24.01 o                         
   9 -14   4          0.28         38.45        27.55 o                         
   2 -13   4          0.15         -4.83        26.62 o                         
   3 -13   4          2.56          9.77        11.48 o                         
   4 -13   4         10.41         20.70        13.97 o                         
   5 -13   4         12.96         -9.81        17.03 o                         
   6 -13   4          9.74         16.94        16.67 o                         
   7 -13   4          5.31         16.55        15.09 o                         
   8 -13   4          0.00         -3.89        19.21 o                         
   9 -13   4          0.00         17.30        21.84 o                         
  10 -13   4          1.11          0.76        12.78 o                         
  11 -13   4          1.30         55.25        26.36 o                         
   0 -12   4         15.38         15.76         7.69 o                         
   1 -12   4          9.71          5.98         5.96 o                         
   2 -12   4          0.19          8.88         9.33 o                         
   3 -12   4         24.74         47.41        23.17 o                         
   4 -12   4          0.00          3.54        10.58 o                         
   5 -12   4          1.50          1.85         9.37 o                         
   6 -12   4          2.03          9.85        13.67 o                         
   7 -12   4          0.81        -13.41        13.41 o                         
   8 -12   4          1.09          0.39         3.68 o                         
   9 -12   4          2.56          1.72         5.03 o                         
  10 -12   4          0.04         -4.20         4.65 o                         
  11 -12   4          3.02         16.57        10.70 o                         
  12 -12   4          2.17          6.98         4.85 o                         
  -2 -11   4          3.54         16.88        17.39 o                         
  -1 -11   4         19.70         34.92        15.32 o                         
   0 -11   4          8.25         17.37         5.82 o                         
   1 -11   4         54.23         23.55        10.49 o                         
   2 -11   4          1.46          6.49         4.04 o                         
   3 -11   4          0.99          3.72         2.34 o                         
   4 -11   4          9.85          7.99         9.04 o                         
   5 -11   4        112.41        120.50        14.90 o                         
   6 -11   4        610.12        677.67        51.45 o                         
   7 -11   4         13.23         11.37         7.21 o                         
   8 -11   4         10.39         12.03         4.22 o                         
   9 -11   4          0.08          0.74         8.49 o                         
  10 -11   4         11.33         -1.62         6.46 o                         
  11 -11   4         88.88        121.68        16.79 o                         
  12 -11   4          6.37         -6.31         9.80 o                         
  13 -11   4          3.03          3.31        14.87 o                         
  -3 -10   4          8.41         10.32         9.75 o                         
  -2 -10   4          5.34          7.96         5.42 o                         
  -1 -10   4          3.15          2.95         4.75 o                         
   0 -10   4         51.05         25.72        16.92 o                         
   1 -10   4        123.74        106.69        11.06 o                         
   2 -10   4        200.74        204.09        16.10 o                         
   3 -10   4         43.98         50.93         6.16 o                         
   4 -10   4          9.09         17.16         8.23 o                         
   5 -10   4         22.50         14.31        11.50 o                         
   6 -10   4        284.20        308.03        27.35 o                         
   7 -10   4         76.51        101.13         6.99 o                         
   8 -10   4         15.80         28.72         7.45 o                         
   9 -10   4          9.27          7.28         4.97 o                         
  10 -10   4          1.55         -0.59         9.30 o                         
  11 -10   4          2.49          1.40         6.54 o                         
  12 -10   4          3.03         17.54         9.52 o                         
  13 -10   4         19.36         44.94        12.22 o                         
  -5  -9   4          1.46          7.74         8.98 o                         
  -4  -9   4         18.74         18.06         7.63 o                         
  -3  -9   4         12.09          5.82         8.09 o                         
  -2  -9   4         32.26         29.43         5.70 o                         
  -1  -9   4          0.11         -3.67         5.92 o                         
   0  -9   4        107.69         80.47        19.65 o                         
   1  -9   4         10.53         11.79         4.63 o                         
   2  -9   4          3.89          5.34         3.04 o                         
   3  -9   4         39.62         46.02         9.93 o                         
   4  -9   4         72.30         62.73        11.43 o                         
   5  -9   4          0.98          3.56         9.08 o                         
   6  -9   4       1025.86       1346.75        55.65 o                         
   7  -9   4         20.68         14.87         4.00 o                         
   8  -9   4          0.04         -0.66         5.69 o                         
   9  -9   4         23.74         35.49         8.90 o                         
  10  -9   4         35.42         20.62        17.79 o                         
  11  -9   4        212.17        265.38        23.50 o                         
  12  -9   4         11.19         -4.79         8.86 o                         
  13  -9   4          0.19        -14.74        19.44 o                         
  -6  -8   4          0.74          3.41         9.11 o                         
  -5  -8   4          0.07          4.50         7.66 o                         
  -4  -8   4         33.46         43.19         9.89 o                         
  -3  -8   4          1.81         -0.85         7.03 o                         
  -2  -8   4         18.68         11.68         6.69 o                         
  -1  -8   4         20.19          9.55         5.54 o                         
   0  -8   4         18.85         19.52         5.18 o                         
   1  -8   4        227.65        241.05         8.65 o                         
   2  -8   4         22.42         14.68         2.99 o                         
   3  -8   4          0.85         -0.30         6.35 o                         
   4  -8   4        234.95        231.96        22.60 o                         
   5  -8   4        619.10        795.81        14.99 o                         
   6  -8   4         17.05         29.11         7.13 o                         
   7  -8   4          0.91         -0.68         3.67 o                         
   8  -8   4         22.28         25.41         7.29 o                         
   9  -8   4          7.41          8.67         5.99 o                         
  10  -8   4         30.42         43.81        11.43 o                         
  11  -8   4          3.00          6.39        14.76 o                         
  12  -8   4          4.55          9.64        17.13 o                         
  13  -8   4          5.21          9.69        19.83 o                         
  14  -8   4          3.40         -3.03        13.59 o                         
  -7  -7   4          5.21         -8.13        13.55 o                         
  -6  -7   4          5.59         10.51         9.76 o                         
  -5  -7   4         62.27         75.75        10.65 o                         
  -4  -7   4         50.68         64.57         9.50 o                         
  -3  -7   4          5.83          7.68         5.29 o                         
  -2  -7   4         53.36         42.17        14.42 o                         
  -1  -7   4        245.19        238.03        11.70 o                         
   0  -7   4         69.03         64.20         5.38 o                         
   1  -7   4        138.15        164.78         6.42 o                         
   2  -7   4          8.80         12.26         2.71 o                         
   3  -7   4          3.75         -6.21         7.81 o                         
   4  -7   4         95.75         71.38        16.92 o                         
   5  -7   4          1.51         -1.30         4.28 o                         
   6  -7   4         37.98         32.17        23.78 o                         
   7  -7   4          5.29          7.38         5.46 o                         
   8  -7   4         82.19         76.67         8.46 o                         
   9  -7   4         38.92         50.63        13.47 o                         
  10  -7   4          1.32         -1.89        12.76 o                         
  11  -7   4          0.06          3.80         7.47 o                         
  12  -7   4          1.72          8.51        10.07 o                         
  13  -7   4          9.70         -1.66        13.00 o                         
  14  -7   4          0.49         -8.53        23.95 o                         
  -8  -6   4          0.79         -9.01         9.01 o                         
  -7  -6   4          0.12         -5.39         8.62 o                         
  -6  -6   4        417.48        519.15        30.16 o                         
  -5  -6   4         20.93         24.44         8.78 o                         
  -4  -6   4          5.11         20.74         9.01 o                         
  -3  -6   4          2.33         -2.42         5.85 o                         
  -2  -6   4          3.70          2.04         4.14 o                         
  -1  -6   4        321.72        326.94        11.03 o                         
   0  -6   4        167.95        146.84         6.57 o                         
   1  -6   4          0.32         -2.53         2.53 o                         
   2  -6   4         27.33         28.46         6.06 o                         
   3  -6   4         17.63         14.36         6.63 o                         
   4  -6   4        147.88        170.16         4.03 o                         
   5  -6   4       1371.65       1445.86        39.65 o                         
   6  -6   4        623.52        630.90       131.94 o                         
   7  -6   4         11.00         13.22         4.31 o                         
   8  -6   4         25.89         18.61        11.33 o                         
   9  -6   4         64.11         68.18        11.48 o                         
  10  -6   4        770.23        805.55        36.37 o                         
  11  -6   4          0.04          5.16         9.00 o                         
  12  -6   4          0.00        -10.01        10.61 o                         
  13  -6   4          1.41        -13.25        15.52 o                         
  14  -6   4          1.37        -30.44        30.44 o                         
  -9  -5   4          0.02         -9.10        13.73 o                         
  -8  -5   4          0.08         19.29        13.37 o                         
  -7  -5   4         36.22         30.14        10.71 o                         
  -6  -5   4         32.74         16.30        10.75 o                         
  -5  -5   4         35.12         27.82         8.03 o                         
  -4  -5   4         81.13         95.40         9.79 o                         
  -3  -5   4          7.29          3.32         5.99 o                         
  -2  -5   4          0.25          8.21         5.33 o                         
  -1  -5   4        132.06        149.88         9.43 o                         
   0  -5   4         12.67         23.06         3.32 o                         
   1  -5   4         30.73         51.93         2.96 o                         
   2  -5   4        173.04        174.06        13.03 o                         
   3  -5   4        284.17        254.97        22.06 o                         
   4  -5   4         96.77        102.90         4.41 o                         
   5  -5   4        328.13        236.17         8.58 o                         
   6  -5   4         42.30         54.36         6.42 o                         
   7  -5   4       1110.51       1076.65        36.62 o                         
   8  -5   4          0.82          7.92         6.01 o                         
   9  -5   4        156.36        154.39        11.48 o                         
  10  -5   4          9.27          4.66         8.57 o                         
  11  -5   4        116.66        129.20        14.08 o                         
  12  -5   4          8.84          9.40        11.60 o                         
  13  -5   4          7.01         17.17        18.20 o                         
  -9  -4   4          0.83         22.69        11.56 o                         
  -8  -4   4          2.99          4.12         7.70 o                         
  -7  -4   4        124.38        125.03        23.09 o                         
  -6  -4   4        491.78        534.74        27.53 o                         
  -5  -4   4          8.06          2.54         5.72 o                         
  -4  -4   4          1.98          7.18         4.82 o                         
  -3  -4   4         40.83         51.54         5.97 o                         
  -2  -4   4         18.41         18.34         3.62 o                         
  -1  -4   4        295.19        409.39        12.09 o                         
   0  -4   4        288.80        314.87        14.86 o                         
   1  -4   4        449.49        318.43         8.86 o                         
   2  -4   4        635.49        631.64        26.09 o                         
   3  -4   4        110.61        140.79         3.52 o                         
   4  -4   4       2875.16       2959.87        83.36 o                         
   5  -4   4       2941.20       3169.49       102.36 o                         
   6  -4   4         59.91         57.30         6.16 o                         
   7  -4   4        100.62        106.67        12.78 o                         
   8  -4   4          4.11          2.07         7.87 o                         
   9  -4   4        212.64        241.84        16.76 o                         
  10  -4   4        466.60        490.98        37.45 o                         
  11  -4   4          7.72          6.06        10.74 o                         
  12  -4   4          2.33         -0.88        10.06 o                         
  13  -4   4          0.04         -4.68        10.93 o                         
 -10  -3   4          2.34         12.83        14.86 o                         
  -9  -3   4          4.34         -5.96        11.71 o                         
  -8  -3   4          3.53         -0.86         6.79 o                         
  -7  -3   4         32.22         26.73         7.15 o                         
  -6  -3   4          8.72         -0.65         7.76 o                         
  -5  -3   4        136.67        136.77        10.13 o                         
  -4  -3   4        392.64        382.21        15.82 o                         
  -3  -3   4         72.49         79.08         8.58 o                         
  -2  -3   4        136.71        167.43        10.58 o                         
  -1  -3   4       1514.65       1292.07        43.66 o                         
   0  -3   4        614.59        593.50        12.36 o                         
   1  -3   4         58.49        178.56        30.69 o                         
   2  -3   4       3957.45       3342.58       119.99 o                         
   3  -3   4        139.71        105.33         5.51 o                         
   4  -3   4         48.38         63.26         6.59 o                         
   5  -3   4        111.37        100.34        11.46 o                         
   6  -3   4         44.77         49.59         6.75 o                         
   7  -3   4         30.34         22.95         5.72 o                         
   8  -3   4          3.12         -0.70         6.46 o                         
   9  -3   4        224.44        240.77        15.65 o                         
  10  -3   4        167.78        108.66        19.81 o                         
  11  -3   4          8.81          5.22        10.39 o                         
  12  -3   4          0.26          0.17        11.02 o                         
  13  -3   4          0.00         22.90        28.39 o                         
 -11  -2   4          0.63          3.79         9.22 o                         
 -10  -2   4         21.92         15.24        13.27 o                         
  -9  -2   4          2.78         -3.57         8.56 o                         
  -8  -2   4          0.05          5.43         9.72 o                         
  -7  -2   4         64.44         57.77         8.68 o                         
  -6  -2   4        434.98        394.33        20.02 o                         
  -5  -2   4         49.68         63.97         6.48 o                         
  -4  -2   4          2.47          5.09         4.06 o                         
  -3  -2   4        246.18        170.77         7.87 o                         
  -2  -2   4         10.17         -0.23         2.80 o                         
  -1  -2   4         56.04         46.45         5.41 o                         
   0  -2   4       4479.60       3728.25       184.70 o                         
   1  -2   4       1790.18       1863.72        36.41 o                         
   2  -2   4        712.46        741.38        48.88 o                         
   3  -2   4          1.93          6.20         3.48 o                         
   4  -2   4         24.97         20.46         6.73 o                         
   5  -2   4        306.25        246.61        12.50 o                         
   6  -2   4         39.84         43.53         9.37 o                         
   7  -2   4          6.88          4.59         8.41 o                         
   8  -2   4          0.01          4.59         7.50 o                         
   9  -2   4        158.31        158.00        16.83 o                         
  10  -2   4         61.93         73.17        12.53 o                         
  11  -2   4         49.48         41.50        18.38 o                         
  12  -2   4          2.31          8.58        12.74 o                         
  13  -2   4          0.35        -19.39        23.03 o                         
 -11  -1   4          7.86         15.68        11.12 o                         
 -10  -1   4          0.28         -6.11         8.05 o                         
  -9  -1   4          0.01          4.19         6.35 o                         
  -8  -1   4          2.97          5.61         6.24 o                         
  -7  -1   4        337.19        334.75        27.14 o                         
  -6  -1   4         18.43         17.36         5.38 o                         
  -5  -1   4        112.83         95.40         9.06 o                         
  -4  -1   4         15.25         23.68         4.40 o                         
  -3  -1   4        812.78        879.13        22.63 o                         
  -2  -1   4       1655.44       1464.54        39.03 o                         
  -1  -1   4      39346.57      41225.87      3880.88 o                         
   0  -1   4        319.37        223.38         8.18 o                         
   1  -1   4       1335.44       1052.47       105.54 o                         
   2  -1   4        573.73       3565.06       339.43 o                         
   3  -1   4          4.11          0.45         4.85 o                         
   4  -1   4        431.36        369.70        43.05 o                         
   5  -1   4        145.90        122.71        10.24 o                         
   6  -1   4          0.00          0.24         5.17 o                         
   7  -1   4         46.94         42.80         9.45 o                         
   8  -1   4        104.34        102.92        13.18 o                         
   9  -1   4          0.68         -8.77        23.21 o                         
  10  -1   4        180.03        181.40        30.28 o                         
  11  -1   4         18.97         18.88        16.15 o                         
  12  -1   4          4.32          5.99        31.22 o                         
 -12   0   4          0.05         20.06        11.98 o                         
 -11   0   4          0.01         11.49         8.53 o                         
 -10   0   4          2.44        -14.71        15.25 o                         
  -9   0   4         10.09          0.94         9.57 o                         
  -8   0   4         13.41         11.06        12.26 o                         
  -7   0   4          4.84          7.17         7.84 o                         
  -6   0   4        197.00        218.63        17.35 o                         
  -5   0   4        759.39        707.08        49.55 o                         
  -4   0   4        956.87        771.10        41.58 o                         
  -3   0   4         96.38        155.60         8.79 o                         
  -2   0   4       6967.91       7277.66       868.99 o                         
  -1   0   4        637.20        533.56        30.30 o                         
   0   0   4       6798.44       7354.15       309.80 o                         
   1   0   4        364.63        341.35        27.65 o                         
   3   0   4        587.71        503.04        24.22 o                         
   4   0   4        111.67        146.35        12.05 o                         
   5   0   4        428.67        433.41        20.53 o                         
   6   0   4         11.35         -0.63         8.75 o                         
   7   0   4          0.04         -5.43         7.05 o                         
   8   0   4         43.28         70.54        11.25 o                         
   9   0   4          0.13          8.98        23.82 o                         
  10   0   4        525.87        505.65        38.37 o                         
  11   0   4          0.00          8.61        12.82 o                         
  12   0   4          0.41         12.06        19.82 o                         
 -12   1   4         10.54         24.92        17.01 o                         
 -11   1   4          1.08         19.64        13.28 o                         
 -10   1   4          3.15         -4.61        11.62 o                         
  -9   1   4          6.76          6.88         7.88 o                         
  -8   1   4         85.94         76.21        12.03 o                         
  -7   1   4          4.68          9.36         8.43 o                         
  -6   1   4        117.05         78.72        17.42 o                         
  -5   1   4        126.09        125.31        11.50 o                         
  -4   1   4        377.09        535.25        34.90 o                         
  -3   1   4        567.51        539.10        12.47 o                         
  -2   1   4      68834.23      50219.77      6311.66 o                         
  -1   1   4        153.94        131.45         9.23 o                         
   0   1   4         41.04         33.42         7.35 o                         
   2   1   4         12.42         38.96         7.75 o                         
   3   1   4       3602.50       2854.73       100.48 o                         
   4   1   4          0.05          0.74         9.22 o                         
   5   1   4        142.81        159.76        11.60 o                         
   6   1   4          0.17         -4.29         7.65 o                         
   7   1   4         42.63         26.54        10.32 o                         
   8   1   4          2.77         14.21        13.86 o                         
   9   1   4          1.04         -3.88        14.27 o                         
  10   1   4          0.47         12.60        13.85 o                         
  11   1   4         15.97         22.04        15.95 o                         
 -13   2   4          5.04        -19.53        19.53 o                         
 -12   2   4          3.01         -7.35        25.42 o                         
 -11   2   4         22.02         28.88        17.63 o                         
 -10   2   4          0.23          6.98        12.80 o                         
  -9   2   4         28.82         18.74        11.86 o                         
  -8   2   4        188.63        154.91        26.82 o                         
  -7   2   4       1476.08       1803.90       112.82 o                         
  -6   2   4         62.30         77.69        10.80 o                         
  -5   2   4        331.71        358.42        27.58 o                         
  -4   2   4          2.17          0.76         5.43 o                         
  -3   2   4       1226.44        925.87        55.61 o                         
  -2   2   4      24017.11      22975.29      1300.47 o                         
  -1   2   4      17022.01      18665.77      1248.68 o                         
   1   2   4        409.35        728.14        28.99 o                         
   2   2   4        231.95        208.29        11.91 o                         
   3   2   4       1069.67       1112.92        42.23 o                         
   4   2   4         21.38         24.82         8.07 o                         
   5   2   4         34.42         98.44        45.47 o                         
   6   2   4          8.15          9.72         7.97 o                         
   7   2   4         45.96         44.69        10.79 o                         
   8   2   4          7.94         -4.57        11.13 o                         
   9   2   4         71.69         73.99        18.22 o                         
  10   2   4          0.03         -7.56        22.30 o                         
  11   2   4          1.79         20.15        23.79 o                         
 -13   3   4          7.17        -31.51        31.51 o                         
 -12   3   4          0.33         -5.92        16.11 o                         
 -11   3   4          0.51        -15.09        15.09 o                         
 -10   3   4         38.79         25.51        13.65 o                         
  -9   3   4         27.94         34.50        19.27 o                         
  -8   3   4        242.92        341.07        34.59 o                         
  -7   3   4          0.23         -8.03         8.03 o                         
  -6   3   4          1.58          3.89         6.99 o                         
  -5   3   4       1043.79        999.60        42.00 o                         
  -4   3   4         79.74         67.48         3.31 o                         
  -3   3   4         56.12         46.32         3.10 o                         
  -2   3   4         29.05         42.69         4.91 o                         
  -1   3   4        239.92        318.48        22.01 o                         
   0   3   4        341.29        207.15        20.52 o                         
   1   3   4       1141.96       1119.67        43.24 o                         
   2   3   4       1013.63        747.90        35.97 o                         
   3   3   4        361.68        405.01        21.42 o                         
   4   3   4        141.04        132.48        61.45 o                         
   5   3   4        193.23        231.04        15.42 o                         
   6   3   4          2.10          2.35         7.95 o                         
   7   3   4         93.14         88.39        20.20 o                         
   8   3   4         68.85         83.12        21.90 o                         
   9   3   4          2.01         43.16        43.50 o                         
  10   3   4          4.14         12.84        14.34 o                         
 -13   4   4         11.36         24.13        18.84 o                         
 -12   4   4         23.36         31.88        17.01 o                         
 -11   4   4         12.92         41.79        23.30 o                         
 -10   4   4          0.02         15.57        18.37 o                         
  -9   4   4          4.22         14.00        16.14 o                         
  -8   4   4         29.03         15.98        13.65 o                         
  -7   4   4        134.58        118.25        12.20 o                         
  -6   4   4         62.65         63.60        17.20 o                         
  -5   4   4          4.27          0.77         3.17 o                         
  -4   4   4          3.11          0.63         3.83 o                         
  -3   4   4          6.36          4.50         3.28 o                         
  -2   4   4       7344.26       7873.71       304.86 o                         
  -1   4   4        222.22        304.95        12.67 o                         
   0   4   4         72.11         66.09         8.55 o                         
   1   4   4         13.56          7.69         5.63 o                         
   2   4   4         34.10         40.96        16.39 o                         
   3   4   4        147.78        123.77        15.89 o                         
   4   4   4        277.54        310.30        21.29 o                         
   5   4   4         28.12         27.73        17.75 o                         
   6   4   4         40.36         52.04        13.54 o                         
   7   4   4         12.48         17.12        12.54 o                         
   8   4   4         23.17         22.48        22.35 o                         
   9   4   4          6.44         62.52        23.19 o                         
 -13   5   4         34.13         84.94        32.51 o                         
 -12   5   4         10.49         -0.48        18.77 o                         
 -11   5   4          0.07         -0.26        15.86 o                         
 -10   5   4          5.99         19.96        17.63 o                         
  -9   5   4         23.84         44.06        17.22 o                         
  -8   5   4        220.03        225.82        25.57 o                         
  -7   5   4        208.54        236.32        39.09 o                         
  -6   5   4        213.11        241.02        14.92 o                         
  -5   5   4        176.81        190.67        38.07 o                         
  -4   5   4         84.99        215.61        12.53 o                         
  -3   5   4        439.39        788.66        35.20 o                         
  -2   5   4       5153.37       4860.48       169.12 o                         
  -1   5   4       2892.38       2718.45        86.78 o                         
   0   5   4        142.83        135.43        11.92 o                         
   1   5   4         46.39         59.83         9.01 o                         
   2   5   4          4.40         10.80         8.09 o                         
   3   5   4         93.60        106.43        12.54 o                         
   4   5   4         82.14         98.41        19.03 o                         
   5   5   4          2.27         -2.41        10.84 o                         
   6   5   4          9.49         13.57        10.52 o                         
   7   5   4         14.29         42.88        19.08 o                         
   8   5   4          8.47         -4.19        38.96 o                         
   9   5   4          8.71        -26.49        26.49 o                         
 -14   6   4          0.32        -29.77        29.77 o                         
 -13   6   4          4.27         13.31        23.55 o                         
 -12   6   4          1.00         18.75        13.77 o                         
 -11   6   4          0.83        -10.77        12.05 o                         
 -10   6   4          0.00          6.59         5.86 o                         
  -9   6   4          3.70          1.63         4.36 o                         
  -8   6   4         25.78         47.85        11.09 o                         
  -7   6   4          9.75         13.49         4.10 o                         
  -6   6   4          0.69         -0.28         4.81 o                         
  -5   6   4         90.80        157.99         7.83 o                         
  -4   6   4        116.18        147.45        14.47 o                         
  -3   6   4          4.16          6.13         4.73 o                         
  -2   6   4       2437.05       2626.94        86.55 o                         
  -1   6   4       1211.26       1022.22        31.57 o                         
   0   6   4         31.45         52.76         7.22 o                         
   1   6   4         46.23         40.99         8.49 o                         
   2   6   4          0.01          9.66         6.65 o                         
   3   6   4        375.80        350.23        24.59 o                         
   4   6   4        184.96        187.13        24.76 o                         
   5   6   4         15.34         12.01         9.27 o                         
   6   6   4          0.90        -11.96        11.96 o                         
   7   6   4          0.09         19.53        12.47 o                         
   8   6   4          4.21        -17.65        20.16 o                         
 -14   7   4          6.40         -4.59        15.74 o                         
 -13   7   4          7.63          3.24         7.99 o                         
 -12   7   4          3.77          2.38        10.51 o                         
 -11   7   4          9.16         14.33         9.45 o                         
 -10   7   4          1.14         -0.04         5.28 o                         
  -9   7   4         56.16         44.59         6.56 o                         
  -8   7   4        171.56        189.59         9.41 o                         
  -7   7   4        152.33        207.43        12.41 o                         
  -6   7   4         96.22         74.37        34.49 o                         
  -5   7   4          1.80          9.20         4.27 o                         
  -4   7   4        352.28        366.67        13.39 o                         
  -3   7   4        866.02        830.48        46.48 o                         
  -2   7   4       1099.55       1113.92        37.90 o                         
  -1   7   4         26.22         35.69         7.57 o                         
   0   7   4         36.13         28.28         9.58 o                         
   1   7   4         25.56         13.67         6.39 o                         
   2   7   4        116.59        132.90        14.34 o                         
   3   7   4          0.00         19.42        12.00 o                         
   4   7   4         38.26         40.80        11.02 o                         
   5   7   4         29.34         15.89        12.17 o                         
   6   7   4          0.72        -11.14        12.75 o                         
   7   7   4          0.25        -13.78        13.78 o                         
 -14   8   4         11.11         -1.04         8.16 o                         
 -13   8   4          0.49         -1.22         5.33 o                         
 -12   8   4          0.16         -1.14         5.91 o                         
 -11   8   4          1.29          3.56         5.59 o                         
 -10   8   4          1.13          1.54         8.41 o                         
  -9   8   4         91.98        133.49        10.12 o                         
  -8   8   4       1028.57       1185.55        47.27 o                         
  -7   8   4        499.28        452.10        19.59 o                         
  -6   8   4         12.18         28.12         9.20 o                         
  -5   8   4         61.74         59.74        13.65 o                         
  -4   8   4        108.22         58.69        26.21 o                         
  -3   8   4          4.79          8.37         5.48 o                         
  -2   8   4          2.07         10.13         5.26 o                         
  -1   8   4          0.76          1.68         5.69 o                         
   0   8   4          0.18         -3.29         9.07 o                         
   1   8   4         39.99         48.63        11.26 o                         
   2   8   4        254.72        251.38        20.06 o                         
   3   8   4        312.16        327.01        20.56 o                         
   4   8   4         32.96         49.11        11.90 o                         
   5   8   4         14.68         16.40        21.03 o                         
   6   8   4         24.08         44.56        12.97 o                         
 -13   9   4         17.21         -2.00        10.07 o                         
 -12   9   4          0.70          7.39         6.99 o                         
 -11   9   4          7.40         -6.71         6.71 o                         
 -10   9   4          8.43          9.67         7.34 o                         
  -9   9   4         52.74         48.18        10.27 o                         
  -8   9   4        145.57        125.09        10.46 o                         
  -7   9   4        106.16         70.47        20.07 o                         
  -6   9   4         36.78         34.76        10.48 o                         
  -5   9   4        106.21         75.59        24.79 o                         
  -4   9   4          9.44          6.68         8.50 o                         
  -3   9   4        171.50        160.98        51.12 o                         
  -2   9   4         61.98         82.10         9.27 o                         
  -1   9   4          0.02         -0.65         8.18 o                         
   0   9   4         14.40         22.61         7.11 o                         
   1   9   4        160.23        207.81        18.77 o                         
   2   9   4          7.26         11.96        11.15 o                         
   3   9   4          5.38         -4.60        10.78 o                         
   4   9   4         72.03         81.20        31.09 o                         
   5   9   4          5.84         52.27        16.13 o                         
 -13  10   4          1.34         11.01        13.18 o                         
 -12  10   4          0.61          6.59         8.85 o                         
 -11  10   4          0.79         -2.80        12.52 o                         
 -10  10   4         46.14         59.02         9.30 o                         
  -9  10   4        146.09        164.80        18.43 o                         
  -8  10   4        118.00        138.12        25.62 o                         
  -7  10   4          0.68         -0.02         6.34 o                         
  -6  10   4         10.64          8.09         9.83 o                         
  -5  10   4         43.72         38.91        14.31 o                         
  -4  10   4         41.03         34.18        19.29 o                         
  -3  10   4          0.59         -0.24        10.81 o                         
  -2  10   4         48.23         37.96         8.57 o                         
  -1  10   4          6.00          4.68         8.12 o                         
   0  10   4          2.33         -4.10         7.87 o                         
   1  10   4          0.92          2.38         8.03 o                         
   2  10   4         30.65         28.94         9.84 o                         
   3  10   4         15.13         41.54        26.60 o                         
 -13  11   4          0.99          4.79         7.58 o                         
 -12  11   4          0.00          1.72         7.87 o                         
 -11  11   4         10.22          3.77         6.61 o                         
 -10  11   4          1.04          7.03         6.53 o                         
  -9  11   4          1.14          1.46         5.46 o                         
  -8  11   4          0.33          1.49         6.79 o                         
  -7  11   4          0.91         -2.80         6.52 o                         
  -6  11   4          1.01         -2.56         6.12 o                         
  -5  11   4         22.43         22.09        11.43 o                         
  -4  11   4         73.38         69.26        25.92 o                         
  -3  11   4         11.96          6.65         8.42 o                         
  -2  11   4          7.47         15.63         7.74 o                         
  -1  11   4          3.14          1.59         8.47 o                         
   0  11   4          0.19         -3.56         8.22 o                         
   1  11   4          0.38         13.41        16.72 o                         
   2  11   4          0.46          3.51        25.45 o                         
 -12  12   4          0.11          5.33         7.87 o                         
 -11  12   4          2.94         -0.21         7.02 o                         
 -10  12   4          6.88          5.72         6.14 o                         
  -9  12   4          0.53          1.30         5.20 o                         
  -8  12   4         26.41         21.46        22.60 o                         
  -7  12   4          0.05          3.03         7.56 o                         
  -6  12   4          3.93          6.69         8.47 o                         
  -5  12   4         40.47         24.58        10.80 o                         
  -4  12   4          2.65          0.16         8.02 o                         
  -3  12   4         53.04         22.84        12.67 o                         
  -2  12   4          7.65          6.18         8.62 o                         
  -1  12   4          3.58         -9.48         9.94 o                         
   0  12   4          1.14          3.81        11.49 o                         
 -11  13   4          0.96         -2.92         5.61 o                         
 -10  13   4          1.20          9.31         5.89 o                         
  -9  13   4         35.05         24.42        19.12 o                         
  -8  13   4         18.68         22.62        35.43 o                         
  -7  13   4          8.90         39.21        13.87 o                         
  -6  13   4          0.55          8.98         9.10 o                         
  -5  13   4          6.02         15.48         7.35 o                         
  -4  13   4          2.10         28.00        12.89 o                         
  -3  13   4          1.83          5.51         8.80 o                         
  -2  13   4          8.71         27.86         8.41 o                         
  -8  14   4          1.32         28.06        17.79 o                         
  -7  14   4          0.41          5.99        12.18 o                         
  -6  14   4          1.83         -3.02         7.53 o                         
  -5  14   4          0.97         -6.12        10.75 o                         
   5 -14   5          9.40         41.51        22.28 o                         
   6 -14   5          2.57        -11.31        26.72 o                         
   7 -14   5          0.00         12.56        26.09 o                         
   8 -14   5          0.00         -0.51        14.26 o                         
   2 -13   5          2.56          4.80        18.13 o                         
   3 -13   5          6.95         26.83        14.46 o                         
   4 -13   5         22.00         32.25        20.05 o                         
   5 -13   5          4.52         -4.37        13.36 o                         
   6 -13   5          0.46          1.37        20.67 o                         
   7 -13   5          0.02          7.60        22.49 o                         
   8 -13   5          1.06         11.87        14.72 o                         
   9 -13   5          3.57          2.14        20.20 o                         
  10 -13   5          1.28        -24.11        24.11 o                         
  11 -13   5          4.64         27.46        16.40 o                         
   0 -12   5         26.34         30.97         8.71 o                         
   1 -12   5          0.70         -3.25         4.87 o                         
   2 -12   5          0.55         21.84         9.33 o                         
   3 -12   5          0.99          4.65        10.80 o                         
   4 -12   5          0.42        -13.54        15.80 o                         
   5 -12   5         13.41         27.24        13.56 o                         
   6 -12   5         25.54          9.35        21.02 o                         
   7 -12   5          0.06         -5.63        13.08 o                         
   8 -12   5          3.24         24.46        14.19 o                         
   9 -12   5          3.89          1.55         4.74 o                         
  10 -12   5         15.11          6.70         6.01 o                         
  11 -12   5          1.16         -0.23         5.36 o                         
  12 -12   5          0.13         10.71        14.00 o                         
  -2 -11   5          8.72          0.69         5.19 o                         
  -1 -11   5          3.14          6.21        10.74 o                         
   0 -11   5         10.42         20.08        11.11 o                         
   1 -11   5          9.61          3.94         4.40 o                         
   2 -11   5          1.30          1.63         2.85 o                         
   3 -11   5          1.69          6.67        13.95 o                         
   4 -11   5         10.51          9.29        13.62 o                         
   5 -11   5         40.03         37.01        22.84 o                         
   6 -11   5        318.62        295.33        45.13 o                         
   7 -11   5        124.79         88.72        19.53 o                         
   8 -11   5         46.47         44.51         8.81 o                         
   9 -11   5          4.71         -1.42         4.34 o                         
  10 -11   5         22.60         11.40         5.28 o                         
  11 -11   5         14.25         22.94         7.23 o                         
  12 -11   5         21.74         14.51         7.36 o                         
  -3 -10   5          1.08         -8.17        11.87 o                         
  -2 -10   5          2.06         11.98         7.41 o                         
  -1 -10   5         65.90         58.59         8.84 o                         
   0 -10   5          0.70         -2.56         4.92 o                         
   1 -10   5         26.82         31.34         4.86 o                         
   2 -10   5          1.26          5.66         4.15 o                         
   3 -10   5         23.17         25.88        13.70 o                         
   4 -10   5          4.19          3.66        11.55 o                         
   6 -10   5          0.00         17.63        18.58 o                         
   7 -10   5         14.34         12.72         9.77 o                         
   8 -10   5          5.39          9.72         3.64 o                         
   9 -10   5         85.16         47.11        26.78 o                         
  10 -10   5         40.70         44.82        24.13 o                         
  11 -10   5         15.29         11.61         8.78 o                         
  12 -10   5          0.14         -3.41        11.36 o                         
  13 -10   5          6.10         20.85        26.16 o                         
  -5  -9   5         10.63         14.93        10.08 o                         
  -4  -9   5          2.14         10.76        13.60 o                         
  -3  -9   5          0.19          0.76         6.82 o                         
  -2  -9   5          0.66          4.34         8.11 o                         
  -1  -9   5         10.23          3.21         4.43 o                         
   0  -9   5          9.96          9.03         4.63 o                         
   1  -9   5         34.13         29.36         4.02 o                         
   2  -9   5        188.54        192.91         9.77 o                         
   3  -9   5         58.63         75.57        11.93 o                         
   4  -9   5         19.32         -1.18        10.14 o                         
   5  -9   5        258.09        284.98        33.56 o                         
   6  -9   5         72.16        102.16        24.74 o                         
   7  -9   5          9.79          4.50         3.45 o                         
   8  -9   5          8.87          1.92         4.00 o                         
   9  -9   5          0.66          5.43         5.34 o                         
  10  -9   5          2.99          6.05         7.54 o                         
  11  -9   5         34.60         31.07        12.25 o                         
  12  -9   5         82.97         85.78        12.07 o                         
  13  -9   5          0.37         -1.46        16.08 o                         
  -6  -8   5          8.35         40.11        22.12 o                         
  -5  -8   5         37.00         42.33         9.84 o                         
  -4  -8   5          1.36          0.34         7.73 o                         
  -3  -8   5          1.74         -4.39         7.69 o                         
  -2  -8   5          4.01         12.41         5.09 o                         
  -1  -8   5         37.01         30.43         9.10 o                         
   0  -8   5          5.96          6.29         4.06 o                         
   1  -8   5        208.32        211.55        10.70 o                         
   2  -8   5         41.51         40.78         8.12 o                         
   3  -8   5          1.96          4.69         6.93 o                         
   4  -8   5         65.76         61.10        16.90 o                         
   5  -8   5        402.33        464.01        30.88 o                         
   6  -8   5         31.50         28.04         6.91 o                         
   7  -8   5         21.80         27.32         5.08 o                         
   8  -8   5          3.96          5.40         5.67 o                         
   9  -8   5         10.53         16.55         8.82 o                         
  10  -8   5        212.11        269.47        27.42 o                         
  11  -8   5          2.38         -0.93        13.12 o                         
  12  -8   5          1.64          4.87        10.35 o                         
  13  -8   5          3.10          9.61        19.01 o                         
  -7  -7   5          0.50         -0.47        12.87 o                         
  -6  -7   5         44.63         38.88        10.06 o                         
  -5  -7   5          0.12         -4.02         9.60 o                         
  -4  -7   5         96.80         86.84        12.77 o                         
  -3  -7   5          0.00          0.00         6.17 o                         
  -2  -7   5         53.47         59.29         6.54 o                         
  -1  -7   5          5.79          1.21         4.19 o                         
   0  -7   5         42.54         43.01         4.57 o                         
   1  -7   5        273.00        235.66        10.80 o                         
   2  -7   5         50.04         45.75         8.56 o                         
   3  -7   5         13.93          2.45         6.41 o                         
   4  -7   5        300.92        383.19        24.17 o                         
   5  -7   5        329.39        358.99        26.60 o                         
   6  -7   5        529.02        509.82        17.16 o                         
   7  -7   5          1.11          6.55         5.54 o                         
   8  -7   5         30.46         -2.69         8.35 o                         
   9  -7   5         16.61         21.16        10.87 o                         
  10  -7   5          6.47          3.15         8.98 o                         
  11  -7   5         31.85         31.61        10.14 o                         
  12  -7   5          0.14          0.29        11.20 o                         
  13  -7   5          5.45         -8.91        10.97 o                         
  -8  -6   5          0.37         -7.14        10.79 o                         
  -7  -6   5         29.29         27.39        13.20 o                         
  -6  -6   5          5.46         22.50         9.85 o                         
  -5  -6   5        225.97        287.32        20.18 o                         
  -4  -6   5         34.23         50.48         8.45 o                         
  -3  -6   5         12.94         16.06         6.01 o                         
  -2  -6   5          3.41          2.47         5.27 o                         
  -1  -6   5         79.15         81.31         5.78 o                         
   0  -6   5         43.02         62.34         4.46 o                         
   1  -6   5         17.62          7.53         3.53 o                         
   2  -6   5          5.12          0.15         5.58 o                         
   3  -6   5         95.09        106.30        12.35 o                         
   4  -6   5        108.71        186.33        22.56 o                         
   5  -6   5        159.67        204.60        30.93 o                         
   6  -6   5         30.55         24.58         6.71 o                         
   7  -6   5         67.97         80.06         6.36 o                         
   8  -6   5         25.38         38.24        14.92 o                         
   9  -6   5         10.67         15.62         9.06 o                         
  10  -6   5         18.65          5.72         8.21 o                         
  11  -6   5          0.11          5.89        11.65 o                         
  12  -6   5          5.09          8.21        11.31 o                         
  13  -6   5          0.90          9.25        10.11 o                         
  -9  -5   5          3.24          8.32         9.60 o                         
  -8  -5   5         12.70          7.51         8.80 o                         
  -7  -5   5          8.30         12.21         9.70 o                         
  -6  -5   5         17.11         20.09         9.73 o                         
  -5  -5   5        386.13        408.02        18.80 o                         
  -4  -5   5         46.65         56.61         8.22 o                         
  -3  -5   5         10.38          4.78         5.97 o                         
  -2  -5   5         19.77         19.58         4.51 o                         
  -1  -5   5         84.51         88.51        12.04 o                         
   0  -5   5         21.18         23.06         3.12 o                         
   1  -5   5          0.69         -0.72         2.39 o                         
   2  -5   5         12.92         28.28         5.65 o                         
   3  -5   5         22.09         44.72         8.91 o                         
   4  -5   5        327.25        352.38         9.80 o                         
   5  -5   5        511.78        473.34        18.19 o                         
   6  -5   5        333.77        333.04        13.71 o                         
   7  -5   5         60.00         50.82         5.36 o                         
   8  -5   5        198.69        193.85        10.57 o                         
   9  -5   5         15.49         27.31         7.05 o                         
  10  -5   5        670.56        584.00        37.29 o                         
  11  -5   5          3.77          7.02        12.81 o                         
  12  -5   5         14.50         14.40         9.41 o                         
  13  -5   5          3.31         -8.62        12.51 o                         
  -9  -4   5          0.06          2.72         8.85 o                         
  -8  -4   5         10.11         -0.80         8.81 o                         
  -7  -4   5         70.63         47.21        12.86 o                         
  -6  -4   5        330.93        318.73        19.70 o                         
  -5  -4   5        265.79        259.83        13.37 o                         
  -4  -4   5          8.92         10.85         4.69 o                         
  -3  -4   5          0.92         -2.49         4.44 o                         
  -2  -4   5       1689.86       1542.02        54.83 o                         
  -1  -4   5        788.83        793.92        18.70 o                         
   0  -4   5        777.01        884.74        85.83 o                         
   1  -4   5         50.67         35.98         2.45 o                         
   2  -4   5        566.61        549.46        24.36 o                         
   3  -4   5         99.87         84.19         3.32 o                         
   4  -4   5        183.47        210.12         8.00 o                         
   5  -4   5        874.59        930.57        29.26 o                         
   6  -4   5          1.27         -3.03         4.57 o                         
   7  -4   5         17.25         23.89        14.25 o                         
   8  -4   5         33.12         34.74         7.59 o                         
   9  -4   5          4.71          7.29         8.02 o                         
  10  -4   5        277.30        302.89        51.39 o                         
  11  -4   5         14.38          8.47         8.63 o                         
  12  -4   5          2.65         -9.29        14.36 o                         
  13  -4   5         16.72         32.75        14.49 o                         
 -10  -3   5         29.54         37.13        29.28 o                         
  -9  -3   5          0.53         -3.36         8.18 o                         
  -8  -3   5          3.60         -2.63         9.24 o                         
  -7  -3   5        265.34        267.62        18.24 o                         
  -6  -3   5          3.94         10.63         6.22 o                         
  -5  -3   5         44.62         45.91        17.71 o                         
  -4  -3   5         15.66         22.48         5.92 o                         
  -3  -3   5        399.49        368.83        12.89 o                         
  -2  -3   5       1445.46       1160.82        26.40 o                         
  -1  -3   5       3509.28       3170.80        80.37 o                         
   0  -3   5        290.14        308.67        17.81 o                         
   1  -3   5         78.78         61.04         7.18 o                         
   2  -3   5        581.91        542.71        29.80 o                         
   3  -3   5       1550.40       1166.50        28.54 o                         
   4  -3   5        726.89        671.53        19.84 o                         
   5  -3   5        277.23        324.09        12.85 o                         
   6  -3   5          3.56          3.20         6.54 o                         
   7  -3   5         81.40        114.33        10.00 o                         
   8  -3   5          3.72         13.04         6.43 o                         
   9  -3   5          0.00          5.20         9.19 o                         
  10  -3   5        216.11        175.38        16.15 o                         
  11  -3   5         89.57         77.37        19.46 o                         
  12  -3   5          1.85         -3.54        10.61 o                         
  13  -3   5          1.88         17.10        15.20 o                         
 -11  -2   5         39.41         54.88        15.21 o                         
 -10  -2   5          0.00          1.74         9.51 o                         
  -9  -2   5          9.62         21.03        15.71 o                         
  -8  -2   5          3.43         -0.45         6.51 o                         
  -7  -2   5          2.79          1.65         6.27 o                         
  -6  -2   5         67.03         60.39         8.58 o                         
  -5  -2   5         29.66         29.58         5.04 o                         
  -4  -2   5         23.32         20.38         4.47 o                         
  -3  -2   5         69.83         82.93         4.86 o                         
  -2  -2   5       1783.26       1826.54        55.86 o                         
  -1  -2   5       2204.74       1923.81        45.76 o                         
   0  -2   5         14.29         20.58         3.49 o                         
   1  -2   5         86.64        115.00         7.81 o                         
   2  -2   5        447.39        395.41        11.63 o                         
   3  -2   5        366.91        289.48        14.10 o                         
   4  -2   5        436.43        322.49        13.96 o                         
   5  -2   5          0.81         -3.27         8.66 o                         
   6  -2   5        413.00        430.75        22.47 o                         
   7  -2   5          1.49          1.12         6.61 o                         
   8  -2   5        100.55        104.28        17.72 o                         
   9  -2   5         49.49         42.41        12.14 o                         
  10  -2   5         36.95         40.17        17.13 o                         
  11  -2   5          2.16        -11.90        11.90 o                         
  12  -2   5         10.49         28.24        18.76 o                         
 -11  -1   5         11.41         17.98        15.12 o                         
 -10  -1   5          0.24         -7.40         8.46 o                         
  -9  -1   5          0.02          3.06         9.30 o                         
  -8  -1   5          3.72         -0.65         7.18 o                         
  -7  -1   5        235.96        259.52        21.14 o                         
  -6  -1   5          2.90         -2.98         5.25 o                         
  -5  -1   5        139.29        132.69         8.39 o                         
  -4  -1   5        242.61        157.46        16.97 o                         
  -3  -1   5        461.10        314.95        35.01 o                         
  -2  -1   5       1703.47       1648.52       115.77 o                         
  -1  -1   5        260.17        286.14        14.51 o                         
   0  -1   5      19028.23      21355.01      1476.28 o                         
   1  -1   5        742.30       2160.01       150.84 o                         
   2  -1   5         70.58         42.11         7.98 o                         
   3  -1   5        333.26        357.22        27.25 o                         
   4  -1   5       1310.31       1218.00        47.34 o                         
   5  -1   5        186.75        144.53        14.99 o                         
   6  -1   5          0.14          0.65         5.51 o                         
   7  -1   5         20.87         31.57         7.44 o                         
   8  -1   5        207.05        221.93        15.51 o                         
   9  -1   5          6.01          4.02         9.77 o                         
  10  -1   5        231.16        244.15        21.63 o                         
  11  -1   5         18.11         27.70        18.19 o                         
  12  -1   5          1.31        -10.10        18.86 o                         
 -12   0   5          0.23        -15.34        15.34 o                         
 -11   0   5          0.12         15.48        19.14 o                         
 -10   0   5          1.27          4.46         6.63 o                         
  -9   0   5          7.76         11.20         6.69 o                         
  -8   0   5        542.84        543.14        20.56 o                         
  -7   0   5          8.01          8.04         4.55 o                         
  -6   0   5         85.27        111.78         7.46 o                         
  -5   0   5         25.13         15.89         5.18 o                         
  -4   0   5        165.59        155.40         9.48 o                         
  -3   0   5         62.01         65.59         7.01 o                         
  -2   0   5          7.57         11.61         2.60 o                         
  -1   0   5      20731.11      19852.29      1364.34 o                         
   0   0   5          1.63          7.99         8.67 o                         
   1   0   5        878.24       2629.02        97.27 o                         
   2   0   5         16.56         12.57         7.69 o                         
   3   0   5        993.68        813.79        29.90 o                         
   4   0   5        471.80        611.18        22.42 o                         
   5   0   5         44.04         53.21         9.17 o                         
   6   0   5         12.66         -0.36         7.15 o                         
   7   0   5         45.76         55.98        14.55 o                         
   8   0   5         88.27         84.86        18.96 o                         
   9   0   5          0.10         -6.53        14.97 o                         
  10   0   5          7.35          2.64        11.96 o                         
  11   0   5         11.28         -6.03        15.91 o                         
  12   0   5          0.18         27.31        14.26 o                         
 -12   1   5          0.19          9.12        12.88 o                         
 -11   1   5          0.25          8.20         7.66 o                         
 -10   1   5          0.31         -3.30        18.95 o                         
  -9   1   5         20.88         19.06        20.33 o                         
  -8   1   5         18.28          6.89         9.82 o                         
  -7   1   5          0.27          6.67         9.03 o                         
  -6   1   5        417.85        462.61        36.45 o                         
  -5   1   5          0.46         57.75        46.45 o                         
  -4   1   5         13.45         18.71         3.65 o                         
  -3   1   5       1478.12       1148.49       288.90 o                         
  -2   1   5       1990.47       1839.32       220.92 o                         
  -1   1   5          1.59         63.38        12.90 o                         
   0   1   5       1570.91        852.25        67.83 o                         
   1   1   5         41.17        182.48        12.42 o                         
   2   1   5       1090.38        980.52        33.45 o                         
   3   1   5        459.14        270.52        19.85 o                         
   4   1   5       2372.29       2093.59        82.90 o                         
   5   1   5        190.12        249.50        28.39 o                         
   6   1   5         16.44          3.97        10.74 o                         
   7   1   5          1.11          7.06         9.72 o                         
   8   1   5         23.13         42.38        11.19 o                         
   9   1   5          2.03          5.29        11.32 o                         
  10   1   5         20.86         22.75        15.66 o                         
  11   1   5          4.37         32.06        49.42 o                         
 -13   2   5          1.21          3.88         8.73 o                         
 -12   2   5         12.67         41.55        20.31 o                         
 -11   2   5          1.72        -25.60        25.60 o                         
 -10   2   5          3.43         12.29        19.51 o                         
  -9   2   5         50.16         43.41        20.99 o                         
  -8   2   5        232.62        321.02        27.01 o                         
  -7   2   5       1352.91       1407.32        89.51 o                         
  -6   2   5        736.81        766.36        48.28 o                         
  -5   2   5        460.10        457.89        23.16 o                         
  -4   2   5         65.62         35.95        12.45 o                         
  -3   2   5        503.31        411.68        36.93 o                         
  -2   2   5         61.06         29.40        11.49 o                         
  -1   2   5       3404.63       3379.98       146.30 o                         
   0   2   5        463.19        469.60        21.71 o                         
   1   2   5         36.13         79.87         8.35 o                         
   2   2   5        118.35         68.84        10.25 o                         
   3   2   5        128.84        183.09        17.78 o                         
   4   2   5        123.89        143.14        11.57 o                         
   5   2   5          7.66         -2.14         7.41 o                         
   6   2   5        126.81        167.80        16.63 o                         
   7   2   5         26.11         34.07        16.15 o                         
   8   2   5        165.40        173.78        20.63 o                         
   9   2   5          5.35         16.83        24.20 o                         
  10   2   5         23.92         12.79        37.05 o                         
  11   2   5          4.96        -23.37        23.37 o                         
 -13   3   5          9.00         56.49        22.03 o                         
 -12   3   5          6.40          3.06        21.51 o                         
 -11   3   5          3.21         66.63        26.98 o                         
 -10   3   5          4.76         24.42        19.26 o                         
  -9   3   5         10.82         -9.17        10.89 o                         
  -8   3   5         51.07         80.09        13.55 o                         
  -7   3   5         25.45         35.79        14.43 o                         
  -6   3   5         55.35         76.91         9.75 o                         
  -5   3   5        278.65        275.50        19.96 o                         
  -4   3   5       1050.74        949.80        63.79 o                         
  -3   3   5         38.38         61.68         5.45 o                         
  -2   3   5       5689.44       5223.37       164.31 o                         
  -1   3   5        520.70       1082.22        44.12 o                         
   0   3   5        180.65        113.91        17.08 o                         
   1   3   5         69.69        115.37        11.56 o                         
   2   3   5         12.89         17.96         6.77 o                         
   3   3   5        150.83        119.90        12.38 o                         
   4   3   5        142.73        185.01        16.56 o                         
   5   3   5         53.79         56.33        15.25 o                         
   6   3   5         12.14          7.87        14.82 o                         
   7   3   5          0.57         -4.42         9.75 o                         
   8   3   5         27.97         31.02        16.28 o                         
   9   3   5        150.18        190.54        30.22 o                         
  10   3   5          0.80        -12.36        15.94 o                         
 -13   4   5         14.93         52.73        30.92 o                         
 -12   4   5         11.72         23.66        23.47 o                         
 -11   4   5         11.67         15.67        13.02 o                         
 -10   4   5          2.05         -3.45        10.68 o                         
  -9   4   5         21.02         22.69        10.78 o                         
  -8   4   5          5.58         13.76         8.49 o                         
  -7   4   5        309.02        300.45        27.86 o                         
  -6   4   5          0.13         -0.66         2.18 o                         
  -5   4   5          0.33         -0.24         8.85 o                         
  -4   4   5         24.25         24.11         8.69 o                         
  -3   4   5         89.86        127.38        19.48 o                         
  -2   4   5       1401.63       1459.11        40.16 o                         
  -1   4   5       1870.93       1893.79        75.30 o                         
   0   4   5        213.13        175.83        17.05 o                         
   1   4   5         38.11         31.95         9.19 o                         
   2   4   5        432.08        288.83        22.04 o                         
   3   4   5         33.02         52.27        10.04 o                         
   4   4   5         22.86         33.34        13.07 o                         
   5   4   5          0.98         -0.23        20.73 o                         
   6   4   5          0.39          0.20        13.45 o                         
   7   4   5          1.64         12.05        12.85 o                         
   8   4   5          9.66         11.38        13.73 o                         
   9   4   5          9.73         27.95        27.20 o                         
 -13   5   5          2.24         34.62        17.45 o                         
 -12   5   5         19.29         29.68        14.18 o                         
 -11   5   5         13.78         26.59        13.53 o                         
 -10   5   5          0.08         -9.90        10.64 o                         
  -9   5   5          3.85          6.43        10.06 o                         
  -8   5   5         18.69         17.56         4.46 o                         
  -7   5   5          0.00          2.16         4.15 o                         
  -6   5   5        104.17        111.25        20.61 o                         
  -5   5   5         18.79         40.28        17.05 o                         
  -4   5   5          8.76          7.24         4.09 o                         
  -3   5   5        102.42         88.80         7.46 o                         
  -2   5   5        484.08        425.27        18.36 o                         
  -1   5   5        854.69        897.88        30.49 o                         
   0   5   5        388.00        243.41        19.29 o                         
   1   5   5         44.33         59.95        11.64 o                         
   2   5   5          0.03         -5.58         6.53 o                         
   3   5   5         15.13         27.68        10.29 o                         
   4   5   5        748.38        757.81        49.24 o                         
   5   5   5          2.39         -1.05         9.42 o                         
   6   5   5          6.42         -8.13        15.50 o                         
   7   5   5          0.68         16.54        17.90 o                         
   8   5   5         39.31         59.28        24.16 o                         
 -13   6   5          1.73          0.25        13.43 o                         
 -12   6   5         25.02         10.88        21.54 o                         
 -11   6   5          7.65         17.26         6.88 o                         
 -10   6   5          0.21         -3.92         4.65 o                         
  -9   6   5         18.76         26.16         8.76 o                         
  -8   6   5         25.83         24.25         6.47 o                         
  -7   6   5          0.63          1.31        16.13 o                         
  -6   6   5         93.39         92.52         8.41 o                         
  -5   6   5         19.37         12.92         4.98 o                         
  -4   6   5          5.73          1.61         4.97 o                         
  -3   6   5          0.01         -2.91         6.15 o                         
  -2   6   5         64.29         62.07         8.32 o                         
  -1   6   5        149.23        168.03        13.21 o                         
   0   6   5          3.73         10.65         6.56 o                         
   1   6   5         34.18         29.60         7.10 o                         
   2   6   5          0.29          0.49         6.55 o                         
   3   6   5        111.82        104.32        19.01 o                         
   4   6   5         71.62         75.47        12.69 o                         
   5   6   5         29.73         22.06        12.22 o                         
   6   6   5          3.26          6.11        11.11 o                         
   7   6   5          1.20         11.55        21.78 o                         
   8   6   5          7.18          1.61        11.09 o                         
 -13   7   5          9.65          6.81         8.65 o                         
 -12   7   5          9.05          4.48         5.73 o                         
 -11   7   5         10.26         17.64        10.49 o                         
 -10   7   5          2.19          0.84         4.72 o                         
  -9   7   5         40.73         35.22         5.90 o                         
  -8   7   5         12.10         26.31         8.62 o                         
  -7   7   5        298.30        342.08        30.60 o                         
  -6   7   5         27.34         78.82        10.03 o                         
  -5   7   5          2.71         -3.30         3.30 o                         
  -4   7   5         16.62         24.87         6.19 o                         
  -3   7   5        975.43        835.64        44.05 o                         
  -2   7   5        104.35        108.31         8.77 o                         
  -1   7   5          3.86          3.97         6.29 o                         
   0   7   5          9.54         16.46         5.97 o                         
   1   7   5          7.48          2.32         8.98 o                         
   2   7   5         86.90         93.36        11.93 o                         
   3   7   5         25.01         19.68         8.87 o                         
   4   7   5         37.70         37.86        12.70 o                         
   5   7   5         10.81         14.72         9.22 o                         
   6   7   5          3.76         17.98        19.49 o                         
   7   7   5          1.47         31.34        14.47 o                         
 -13   8   5         17.72         17.57        19.37 o                         
 -12   8   5          0.27          0.52         6.04 o                         
 -11   8   5          0.12          0.36         6.91 o                         
 -10   8   5          2.72          5.09         5.61 o                         
  -9   8   5          4.70         10.21         5.46 o                         
  -8   8   5        624.82        862.10        38.30 o                         
  -7   8   5        230.62        225.86        21.01 o                         
  -6   8   5        162.66        125.16         8.97 o                         
  -5   8   5          1.58         15.34        13.03 o                         
  -4   8   5         58.94         61.25        10.23 o                         
  -3   8   5       1516.90       1460.60        55.80 o                         
  -2   8   5        278.88        295.23        17.37 o                         
  -1   8   5         13.03          5.55        10.47 o                         
   0   8   5          2.60          1.82         6.13 o                         
   1   8   5          8.99          8.65         7.75 o                         
   2   8   5          0.64         -1.93         9.04 o                         
   3   8   5        136.96        109.11        16.93 o                         
   4   8   5         90.96         81.58        15.37 o                         
   5   8   5          4.67         -2.78        22.96 o                         
   6   8   5          2.05        -13.93        25.28 o                         
 -13   9   5         23.68         11.26         7.66 o                         
 -12   9   5          0.78          4.79         5.68 o                         
 -11   9   5          8.15         11.42         9.21 o                         
 -10   9   5          3.85          7.67         6.14 o                         
  -9   9   5         32.40         29.73        12.09 o                         
  -8   9   5          3.56          8.47         8.09 o                         
  -7   9   5         52.39         69.99        27.04 o                         
  -6   9   5          0.02         -2.11         6.83 o                         
  -5   9   5         24.06         17.44        15.99 o                         
  -4   9   5        202.45        171.92        49.54 o                         
  -3   9   5          2.18          7.59         6.34 o                         
  -2   9   5          1.61          9.92         6.76 o                         
  -1   9   5          2.69         -2.00         6.32 o                         
   0   9   5          1.39          2.03         9.52 o                         
   1   9   5         34.95         35.97        10.00 o                         
   2   9   5         28.93         12.32         9.35 o                         
   3   9   5          0.02          5.59         9.09 o                         
   4   9   5         24.34         42.34        14.08 o                         
 -13  10   5          6.90         -1.85         6.80 o                         
 -12  10   5          0.47          2.68         6.36 o                         
 -11  10   5          5.54         11.00         6.84 o                         
 -10  10   5         11.54         20.57        11.24 o                         
  -9  10   5        129.66        154.90        11.14 o                         
  -8  10   5        180.56        146.88        29.83 o                         
  -7  10   5        133.68        156.96        20.58 o                         
  -6  10   5         28.37         13.82         8.24 o                         
  -5  10   5         49.15         61.87        26.75 o                         
  -4  10   5        187.46        199.02        61.75 o                         
  -3  10   5         13.98         13.09         8.19 o                         
  -2  10   5         10.52          6.79         9.83 o                         
  -1  10   5         14.00         23.81         8.79 o                         
   0  10   5         13.53          8.88         8.34 o                         
   1  10   5          8.00         15.28        11.18 o                         
   2  10   5         38.56         38.77        13.66 o                         
   3  10   5         28.27         59.16        25.04 o                         
 -12  11   5          0.02         -1.03         6.34 o                         
 -11  11   5         21.91         11.02         7.25 o                         
 -10  11   5         77.08         87.18        18.66 o                         
  -9  11   5          4.97         -7.92         8.86 o                         
  -8  11   5         26.75         37.53        10.43 o                         
  -7  11   5         12.60         16.29         7.08 o                         
  -6  11   5         25.20         15.76         8.15 o                         
  -5  11   5          1.22          2.34         9.10 o                         
  -4  11   5          2.08         -1.92         9.57 o                         
  -3  11   5        107.51         76.27        28.25 o                         
  -2  11   5          5.92         15.58         9.31 o                         
  -1  11   5          7.00         -8.32         8.84 o                         
   0  11   5          0.00          5.21         8.18 o                         
   1  11   5          1.69          7.66        14.13 o                         
   2  11   5          4.25         23.15        12.33 o                         
 -12  12   5          0.05          7.10         8.93 o                         
 -11  12   5          0.01          6.12         8.01 o                         
 -10  12   5          5.99          5.97         7.66 o                         
  -9  12   5          3.04         -1.59         8.21 o                         
  -8  12   5          0.41          2.06         7.08 o                         
  -7  12   5         36.45         41.77        13.65 o                         
  -6  12   5          7.82          1.97         6.43 o                         
  -5  12   5          3.14         -0.21         7.83 o                         
  -4  12   5         11.59          8.80         8.25 o                         
  -3  12   5         22.30         18.03         9.27 o                         
  -2  12   5         14.43          7.29        11.04 o                         
  -1  12   5          0.02          0.38         7.68 o                         
   0  12   5          0.04         12.81        16.45 o                         
 -10  13   5          0.34          6.32         6.13 o                         
  -9  13   5          0.80          3.93         8.73 o                         
  -8  13   5         40.05         36.00        20.72 o                         
  -7  13   5         26.68         36.98         9.75 o                         
  -6  13   5         21.87         28.04         9.55 o                         
  -5  13   5          0.06          5.91         9.16 o                         
  -4  13   5         10.76         10.01        13.89 o                         
  -3  13   5          1.78         12.52        21.02 o                         
  -2  13   5          7.57         27.67        15.54 o                         
  -7  14   5          1.75         -5.95        10.35 o                         
  -6  14   5          7.60         -4.56        23.80 o                         
   6 -14   6          1.98         -3.27        16.58 o                         
   7 -14   6          0.07         10.59        25.20 o                         
   2 -13   6          1.83        -14.92        24.10 o                         
   3 -13   6          4.73          6.12        13.66 o                         
   4 -13   6         55.75         92.44        23.81 o                         
   5 -13   6         37.51         39.83        19.01 o                         
   6 -13   6         14.08         20.86        16.28 o                         
   7 -13   6          4.81          6.87        21.89 o                         
   8 -13   6          0.51         13.35        23.56 o                         
   9 -13   6          0.11          9.40        14.96 o                         
  10 -13   6          0.91        -12.09        22.61 o                         
   0 -12   6          0.82         41.80        21.83 o                         
   1 -12   6          3.90         39.58        16.09 o                         
   2 -12   6          4.08          5.34        12.47 o                         
   3 -12   6          0.35          8.09        12.54 o                         
   4 -12   6          3.94         -2.57        11.92 o                         
   5 -12   6          4.10          1.45        12.68 o                         
   6 -12   6          3.09          1.39        18.62 o                         
   7 -12   6         12.91         -3.56        19.81 o                         
   8 -12   6          0.26        -20.83        22.90 o                         
   9 -12   6          0.83          5.54        13.51 o                         
  10 -12   6          0.92          1.45        21.02 o                         
  11 -12   6          0.13        -16.16        16.16 o                         
  12 -12   6          2.61        -24.84        24.84 o                         
  -2 -11   6          7.25         12.29         9.82 o                         
  -1 -11   6         46.88         51.67        12.83 o                         
   0 -11   6         17.77         17.36         6.06 o                         
   1 -11   6          0.00         -0.76         3.57 o                         
   2 -11   6          3.53          9.52         9.73 o                         
   3 -11   6          4.01          1.10         8.46 o                         
   4 -11   6          5.38         14.61        10.59 o                         
   5 -11   6          2.27        -12.89        12.89 o                         
   6 -11   6         22.97         25.62        21.89 o                         
   7 -11   6          5.78         10.26        18.76 o                         
   8 -11   6          4.72         -8.06        19.02 o                         
   9 -11   6          1.90          1.49         3.77 o                         
  10 -11   6         21.57         15.93         8.16 o                         
  11 -11   6          1.29         -0.94         6.44 o                         
  12 -11   6          6.01          8.24         7.65 o                         
  -3 -10   6          0.81          0.06         8.39 o                         
  -2 -10   6         14.62         13.23        11.64 o                         
  -1 -10   6          0.03          7.77         6.46 o                         
   0 -10   6         89.63         81.66         8.17 o                         
   1 -10   6         10.96          5.12         3.63 o                         
   2 -10   6          1.73         14.00        14.47 o                         
   3 -10   6         11.15          5.72         7.99 o                         
   4 -10   6         40.92         40.00        12.77 o                         
   5 -10   6         86.53         75.55        16.19 o                         
   6 -10   6        374.01        541.83        39.47 o                         
   7 -10   6          0.00         -8.28        18.28 o                         
   8 -10   6          1.52          5.23         3.37 o                         
   9 -10   6         31.26         39.28         8.31 o                         
  10 -10   6         15.30          5.71         4.57 o                         
  11 -10   6          0.14          1.37        12.96 o                         
  12 -10   6         17.79         17.62        18.84 o                         
  13 -10   6          0.01         -6.89         9.20 o                         
  -5  -9   6          3.78         21.56        14.46 o                         
  -4  -9   6          0.76         11.64        16.69 o                         
  -3  -9   6          0.01         -2.49        10.66 o                         
  -2  -9   6          0.79         -4.64         5.50 o                         
  -1  -9   6          1.31         10.18         5.47 o                         
   0  -9   6         10.56          8.72         4.96 o                         
   1  -9   6         37.87         28.77         5.89 o                         
   2  -9   6         43.96         26.20        13.58 o                         
   3  -9   6          0.27          0.73         7.62 o                         
   4  -9   6        329.84        306.03        25.79 o                         
   5  -9   6         66.84         60.89        14.05 o                         
   6  -9   6        108.29        153.84        19.78 o                         
   7  -9   6         17.21         10.63         3.05 o                         
   8  -9   6          4.47         10.70         6.93 o                         
   9  -9   6          1.77          4.02         8.28 o                         
  10  -9   6          0.19          4.62         7.21 o                         
  11  -9   6          1.28         -7.45        11.39 o                         
  12  -9   6          8.83         25.20        27.63 o                         
  13  -9   6          3.33          1.82        10.80 o                         
  -6  -8   6          0.19          0.31         7.34 o                         
  -5  -8   6         46.65         35.67        11.00 o                         
  -4  -8   6         10.89         12.79         8.31 o                         
  -3  -8   6          1.86          0.53         6.68 o                         
  -2  -8   6          0.37         -6.54         6.54 o                         
  -1  -8   6          0.86         -0.33         4.09 o                         
   0  -8   6          9.38         10.27         3.93 o                         
   1  -8   6          3.50          5.74         5.98 o                         
   2  -8   6         25.70         22.06        10.66 o                         
   3  -8   6         18.36         29.00         9.53 o                         
   4  -8   6         63.10         63.27        12.69 o                         
   5  -8   6        358.34        405.43        27.96 o                         
   6  -8   6        115.58        120.04        21.70 o                         
   7  -8   6         11.85          5.99         5.72 o                         
   8  -8   6         10.26         10.90         6.56 o                         
   9  -8   6          0.01         -3.70         6.82 o                         
  10  -8   6        128.30        152.16        20.71 o                         
  11  -8   6        246.43        245.59        30.23 o                         
  12  -8   6         13.25         14.14        11.26 o                         
  13  -8   6          0.59         -8.15        12.60 o                         
  -7  -7   6          2.14          3.75         8.52 o                         
  -6  -7   6         19.76         24.21        12.94 o                         
  -5  -7   6          3.29          7.02         7.40 o                         
  -4  -7   6          0.74          8.22         7.61 o                         
  -3  -7   6          7.25         14.25         7.84 o                         
  -2  -7   6          2.21         -2.18         5.17 o                         
  -1  -7   6         10.82         10.74         4.60 o                         
   0  -7   6          8.03          5.10         3.50 o                         
   1  -7   6         58.19         54.32         4.85 o                         
   2  -7   6        110.56        101.71        10.79 o                         
   3  -7   6          0.33         -3.42         7.45 o                         
   4  -7   6        110.88        161.28        23.25 o                         
   5  -7   6        389.68        525.61        41.78 o                         
   6  -7   6        264.31        259.22        28.79 o                         
   7  -7   6          0.05         -0.77         4.72 o                         
   8  -7   6          0.00          4.59         4.49 o                         
   9  -7   6         52.48         49.57         9.76 o                         
  10  -7   6         12.12         10.44         9.57 o                         
  11  -7   6         40.85         38.21         8.60 o                         
  12  -7   6          7.84          8.36        10.88 o                         
  13  -7   6          0.92          1.83        13.26 o                         
  -8  -6   6          0.10         11.84        11.20 o                         
  -7  -6   6         16.42         24.59         8.60 o                         
  -6  -6   6          6.00          0.36         6.84 o                         
  -5  -6   6         56.08         55.44        12.37 o                         
  -4  -6   6         19.28         14.44         7.46 o                         
  -3  -6   6         17.85         24.43         7.70 o                         
  -2  -6   6         55.27         50.31         5.84 o                         
  -1  -6   6         41.95         43.26         4.81 o                         
   0  -6   6       1753.34       1723.17        46.30 o                         
   1  -6   6         40.19         39.34         3.40 o                         
   2  -6   6         14.36         14.82         7.03 o                         
   3  -6   6        366.57        430.59        34.71 o                         
   4  -6   6        174.87        172.89        14.38 o                         
   5  -6   6       1740.48       1741.68        50.55 o                         
   6  -6   6          0.05          2.35         3.78 o                         
   7  -6   6         11.84         14.54         4.40 o                         
   8  -6   6        150.10        127.19         9.18 o                         
   9  -6   6          0.24          4.72         6.40 o                         
  10  -6   6        405.83        459.87        22.32 o                         
  11  -6   6         10.18         15.05         7.95 o                         
  12  -6   6          0.70         10.17        13.28 o                         
  13  -6   6          0.48         -5.64        14.31 o                         
  -8  -5   6         11.21          3.56        11.26 o                         
  -7  -5   6         44.70         56.15        10.35 o                         
  -6  -5   6        212.84        225.69        15.32 o                         
  -5  -5   6          1.74          6.44         7.35 o                         
  -4  -5   6         15.32         12.60         6.35 o                         
  -3  -5   6         10.20         15.31         5.16 o                         
  -2  -5   6        447.69        416.34        14.66 o                         
  -1  -5   6        243.94        229.50         9.55 o                         
   0  -5   6        414.34        450.55        16.18 o                         
   1  -5   6          2.86          7.02         2.13 o                         
   2  -5   6          0.78         -0.69         9.72 o                         
   3  -5   6         52.08         60.35         9.69 o                         
   4  -5   6        592.60        580.59        19.44 o                         
   5  -5   6         60.87         75.32         5.56 o                         
   6  -5   6         21.69         25.45         5.69 o                         
   7  -5   6         26.37         33.16         5.76 o                         
   8  -5   6          0.35         -7.65         7.65 o                         
   9  -5   6       1551.66       1485.06        64.09 o                         
  10  -5   6          2.77          3.25         7.83 o                         
  11  -5   6        155.02        151.63        21.08 o                         
  12  -5   6          2.21         -7.82        13.42 o                         
  13  -5   6          4.61          2.03        12.11 o                         
  -9  -4   6          0.47         12.76         9.11 o                         
  -8  -4   6          0.00         -7.36         8.97 o                         
  -7  -4   6          0.67          0.46         6.92 o                         
  -6  -4   6          0.01          1.81         7.37 o                         
  -5  -4   6          1.04          7.95         5.05 o                         
  -4  -4   6         67.59         52.54         7.20 o                         
  -3  -4   6         15.03         14.84         4.55 o                         
  -2  -4   6        515.80        497.80        19.11 o                         
  -1  -4   6        945.45       1090.50        58.40 o                         
   0  -4   6        193.18        155.11        20.70 o                         
   1  -4   6         38.50         58.19         4.38 o                         
   2  -4   6        227.76        265.31        18.85 o                         
   3  -4   6        730.67        666.72        12.41 o                         
   4  -4   6        188.61        244.95        12.20 o                         
   5  -4   6         21.76         23.59         5.70 o                         
   6  -4   6        209.88        152.74         8.63 o                         
   7  -4   6         22.61         30.76         8.32 o                         
   8  -4   6         82.95         75.64         9.72 o                         
   9  -4   6        297.52        301.68        27.63 o                         
  10  -4   6        108.77         85.77        13.98 o                         
  11  -4   6         34.39         35.53        14.84 o                         
  12  -4   6          0.41        -10.14        10.14 o                         
  13  -4   6          0.70         15.40        14.06 o                         
 -10  -3   6          1.53         -7.24        19.35 o                         
  -9  -3   6          1.18         10.86         9.71 o                         
  -8  -3   6          0.53         -6.71         9.76 o                         
  -7  -3   6        257.21        319.07        19.36 o                         
  -6  -3   6        700.91        724.00        30.51 o                         
  -5  -3   6         63.73         67.00        18.02 o                         
  -4  -3   6         29.46         31.14         5.91 o                         
  -3  -3   6       1013.66        928.68        31.08 o                         
  -2  -3   6       2920.98       2732.28       180.89 o                         
  -1  -3   6        826.30        988.78        24.24 o                         
   0  -3   6        273.91        290.30        36.89 o                         
   1  -3   6         89.76         88.17         6.44 o                         
   2  -3   6        876.95        757.52        19.96 o                         
   3  -3   6       4892.08       4502.50       152.86 o                         
   4  -3   6        674.96        662.74        22.35 o                         
   5  -3   6        710.20        649.90        24.96 o                         
   6  -3   6          6.51         -1.42         6.51 o                         
   7  -3   6          3.21          3.70         5.90 o                         
   8  -3   6       1683.04       1398.97        59.56 o                         
   9  -3   6         15.81         14.83         8.87 o                         
  10  -3   6         88.48         75.78        14.98 o                         
  11  -3   6         28.71         25.11        10.48 o                         
  12  -3   6          3.37         -1.50        14.33 o                         
  13  -3   6          5.95         16.07        22.07 o                         
 -11  -2   6          7.44         -0.70        12.49 o                         
 -10  -2   6          0.00         -4.25        15.41 o                         
  -9  -2   6         11.44         13.34         7.25 o                         
  -8  -2   6          1.63          1.44         6.35 o                         
  -7  -2   6          7.52         16.26         7.93 o                         
  -6  -2   6          0.91         -1.34         5.46 o                         
  -5  -2   6         34.50         42.06         7.17 o                         
  -4  -2   6          4.15         -4.28         4.28 o                         
  -3  -2   6          0.29         -3.49         3.49 o                         
  -2  -2   6         55.07         43.86         5.79 o                         
  -1  -2   6         47.72         42.87         3.71 o                         
   0  -2   6          1.27         -3.64         3.64 o                         
   1  -2   6        152.14        131.78        22.67 o                         
   2  -2   6        723.87        634.86        21.08 o                         
   3  -2   6        616.63        457.50        15.50 o                         
   4  -2   6        190.05        143.05        11.20 o                         
   5  -2   6         41.51         36.13         8.20 o                         
   6  -2   6         57.71         51.20         7.79 o                         
   7  -2   6         57.68         59.36         9.14 o                         
   8  -2   6          3.39        -11.26        11.26 o                         
   9  -2   6       1141.61       1034.97        62.16 o                         
  10  -2   6         18.49         12.26        11.21 o                         
  11  -2   6         66.53         66.09        20.39 o                         
  12  -2   6          1.17        -10.08        13.50 o                         
 -11  -1   6          4.76         -1.55        31.28 o                         
 -10  -1   6          4.02        -10.12        14.78 o                         
  -9  -1   6         18.13         18.47        10.17 o                         
  -8  -1   6        102.69        117.40        12.29 o                         
  -7  -1   6        115.30        101.56        13.89 o                         
  -6  -1   6        112.19        116.05        12.37 o                         
  -5  -1   6         16.44         17.14         5.13 o                         
  -4  -1   6          8.46          7.78         6.68 o                         
  -3  -1   6         12.40         15.74         3.64 o                         
  -2  -1   6        880.57        591.16        70.22 o                         
  -1  -1   6       3106.73       2824.06        86.87 o                         
   0  -1   6         40.82         40.43         6.54 o                         
   1  -1   6        666.15        575.12        37.85 o                         
   2  -1   6        968.29       1125.63        37.49 o                         
   3  -1   6         49.98         41.46         9.09 o                         
   4  -1   6       1018.48        838.01        34.91 o                         
   5  -1   6          1.56         13.75         6.18 o                         
   6  -1   6         33.96         39.60         8.62 o                         
   7  -1   6         35.36         33.62         9.64 o                         
   8  -1   6         83.86        105.97        14.84 o                         
   9  -1   6        136.69        143.66        23.19 o                         
  10  -1   6         84.06         67.92        25.44 o                         
  11  -1   6          3.18         10.65        13.75 o                         
  12  -1   6          0.34          6.67        11.77 o                         
 -12   0   6          0.47         10.39        21.46 o                         
 -11   0   6          0.00          2.56         8.47 o                         
 -10   0   6          0.03         -9.51         9.78 o                         
  -9   0   6        105.31         92.72        12.38 o                         
  -8   0   6         32.17         25.29         9.48 o                         
  -7   0   6        302.03        329.91        19.48 o                         
  -6   0   6          2.75          6.94         6.38 o                         
  -5   0   6         71.91         57.35         8.62 o                         
  -4   0   6          0.73         -4.38         4.38 o                         
  -3   0   6        969.44       1053.01        52.34 o                         
  -2   0   6        198.86        111.62        30.64 o                         
  -1   0   6         48.18        234.54        39.70 o                         
   0   0   6          6.20          7.62         5.10 o                         
   1   0   6       5871.70       5160.45       199.32 o                         
   2   0   6        956.69        871.92        28.23 o                         
   3   0   6       4081.14       3656.10       142.67 o                         
   4   0   6        326.12        342.32        17.86 o                         
   5   0   6        584.14        475.01        20.95 o                         
   6   0   6        244.47        233.28        22.81 o                         
   7   0   6        109.95         84.02        13.72 o                         
   8   0   6        215.49        190.43        17.74 o                         
   9   0   6         82.07        110.47        18.17 o                         
  10   0   6         26.80         19.44        13.82 o                         
  11   0   6          9.00         -7.71        14.62 o                         
 -12   1   6          0.53        -12.11        12.11 o                         
 -11   1   6          0.42          8.50        11.29 o                         
 -10   1   6          2.61         -8.21         8.66 o                         
  -9   1   6          2.20          1.68         5.41 o                         
  -8   1   6          4.72          1.52         6.61 o                         
  -7   1   6          0.15          0.60         5.21 o                         
  -6   1   6        115.61        122.27         7.71 o                         
  -5   1   6          0.11         -4.06         4.81 o                         
  -4   1   6        245.42        220.53         6.78 o                         
  -3   1   6        253.85        314.13        31.08 o                         
  -2   1   6       3815.17       4262.03       264.25 o                         
  -1   1   6         17.83         26.22         8.16 o                         
   0   1   6         82.36         75.45        19.02 o                         
   1   1   6        444.63        719.66        25.67 o                         
   2   1   6       2068.12       1803.41        66.41 o                         
   3   1   6        266.17        422.24        25.24 o                         
   4   1   6       1081.63       1073.90        39.02 o                         
   5   1   6         83.41        115.52        16.52 o                         
   6   1   6          2.52          0.46         6.72 o                         
   7   1   6         25.63         29.57         9.98 o                         
   8   1   6         92.47         75.14        21.00 o                         
   9   1   6         21.40          6.97        15.93 o                         
  10   1   6         13.71         -1.55        16.46 o                         
  11   1   6          0.02         21.56        14.56 o                         
 -12   2   6          4.30         11.94        34.94 o                         
 -11   2   6          1.88         19.07         7.01 o                         
 -10   2   6          0.03         -4.95         7.92 o                         
  -9   2   6         21.12         10.30        16.88 o                         
  -8   2   6          0.47         -3.81         3.82 o                         
  -7   2   6        338.24        364.53        24.31 o                         
  -6   2   6         51.07         57.62         4.45 o                         
  -5   2   6        250.45        209.65         6.85 o                         
  -4   2   6         70.06         61.89        19.47 o                         
  -3   2   6       7493.84       6451.62       443.92 o                         
  -2   2   6       1629.66       1791.40        89.24 o                         
  -1   2   6         66.09         31.11         7.77 o                         
   0   2   6        473.91        382.27        24.54 o                         
   2   2   6        679.79        695.07        26.41 o                         
   3   2   6         15.19          7.75         7.47 o                         
   4   2   6        397.12        377.74        26.30 o                         
   5   2   6        300.03        307.00        21.70 o                         
   6   2   6         25.26         30.08        10.80 o                         
   7   2   6         76.37         81.70        15.95 o                         
   8   2   6         12.68          3.30        11.70 o                         
   9   2   6        152.98        144.73        23.53 o                         
  10   2   6         40.73         52.93        20.52 o                         
 -13   3   6         33.79         27.35        27.48 o                         
 -12   3   6          5.78         -3.33         8.58 o                         
 -11   3   6          7.22         -0.48        11.94 o                         
 -10   3   6          3.44          0.94        11.51 o                         
  -9   3   6         75.07         89.04        23.42 o                         
  -8   3   6         90.87         67.26        11.97 o                         
  -7   3   6         95.51        101.69        12.15 o                         
  -6   3   6         40.43         37.90        21.59 o                         
  -5   3   6        262.80        295.36        34.05 o                         
  -4   3   6        202.59        220.76        20.60 o                         
  -3   3   6        628.15        654.44        27.82 o                         
  -2   3   6       2240.38       2653.36       119.79 o                         
  -1   3   6       2313.92       2094.20        83.96 o                         
   0   3   6          9.20         70.74        26.44 o                         
   1   3   6        941.38       1050.91        51.71 o                         
   2   3   6        743.98        619.85        29.13 o                         
   3   3   6        157.88        215.10        30.58 o                         
   4   3   6        554.67        445.33        26.18 o                         
   5   3   6          5.32          6.22         9.01 o                         
   6   3   6          0.84         -7.91         9.83 o                         
   7   3   6          0.58          1.64         9.60 o                         
   8   3   6          0.39         -6.09        25.90 o                         
   9   3   6          3.56         17.60        21.46 o                         
  10   3   6         12.60         20.82        39.57 o                         
 -13   4   6         46.13         73.62        22.34 o                         
 -12   4   6          2.33         12.76        14.03 o                         
 -11   4   6          6.00         -7.07        18.16 o                         
 -10   4   6          0.48          2.58        15.19 o                         
  -9   4   6          0.38         14.54        14.48 o                         
  -8   4   6         13.69         11.26        13.99 o                         
  -7   4   6         25.04         28.46         7.50 o                         
  -6   4   6        415.23        340.90        38.48 o                         
  -5   4   6         11.90         -3.66        10.14 o                         
  -4   4   6        210.85        228.27         7.76 o                         
  -3   4   6        109.18        101.16         6.93 o                         
  -2   4   6        202.81        269.64        20.23 o                         
  -1   4   6        110.22        107.85        15.45 o                         
   0   4   6         89.44         67.45         8.62 o                         
   1   4   6        210.63        136.83        13.59 o                         
   2   4   6        195.41        193.03        20.34 o                         
   3   4   6        143.92        172.08        16.11 o                         
   4   4   6        252.45        233.68        18.97 o                         
   5   4   6          4.70         -2.32         8.24 o                         
   6   4   6          7.44         20.14        11.70 o                         
   7   4   6          7.84          3.02        12.08 o                         
   8   4   6         28.20         29.73        13.71 o                         
   9   4   6          0.00          4.27        27.90 o                         
 -13   5   6          0.40          8.46        21.94 o                         
 -12   5   6          0.71          0.90        18.25 o                         
 -11   5   6          1.25         -7.23        18.31 o                         
 -10   5   6          0.73         -2.33        15.50 o                         
  -9   5   6        227.34        197.00        36.01 o                         
  -8   5   6         18.80         16.76         4.86 o                         
  -7   5   6         32.52         50.66         6.75 o                         
  -6   5   6         13.07         18.07         4.14 o                         
  -5   5   6        109.19         72.04        19.09 o                         
  -4   5   6         13.70         29.93         5.18 o                         
  -3   5   6         13.99         12.70         5.83 o                         
  -2   5   6        675.85        429.75        20.12 o                         
  -1   5   6        425.07        415.10        19.55 o                         
   0   5   6         45.54         38.87         8.06 o                         
   1   5   6        178.76        215.71        20.29 o                         
   2   5   6         12.45         13.74        11.36 o                         
   3   5   6         77.44         58.87        12.01 o                         
   4   5   6         77.17        100.09        13.40 o                         
   5   5   6         54.79         28.20        12.47 o                         
   6   5   6          1.32          5.67         9.56 o                         
   7   5   6          4.82         -3.42        25.36 o                         
   8   5   6          3.96         11.86        35.32 o                         
 -13   6   6          6.97        -15.45        15.45 o                         
 -12   6   6          3.46         -0.37         5.23 o                         
 -11   6   6          3.46         13.13         4.54 o                         
 -10   6   6         19.69         20.58         4.14 o                         
  -9   6   6          0.68          3.30         4.45 o                         
  -8   6   6         84.83         85.97         9.16 o                         
  -7   6   6         54.55         55.37         6.87 o                         
  -6   6   6         27.80         28.50         6.75 o                         
  -5   6   6         80.79        138.95        10.53 o                         
  -4   6   6        174.42        200.85        19.36 o                         
  -3   6   6         11.35         13.59         5.89 o                         
  -2   6   6         33.95         53.11         9.64 o                         
  -1   6   6         54.02         38.16         7.50 o                         
   0   6   6         32.41         27.30         5.99 o                         
   1   6   6         11.93         12.15         9.40 o                         
   2   6   6        809.27        730.45        40.16 o                         
   3   6   6         34.25         49.00        16.45 o                         
   4   6   6         29.90         42.50        17.28 o                         
   5   6   6          3.64         -4.61        11.60 o                         
   6   6   6          0.12         27.89        18.43 o                         
   7   6   6          0.27          8.17        45.73 o                         
 -13   7   6          0.05          6.47         5.39 o                         
 -12   7   6          2.92          3.83         6.03 o                         
 -11   7   6          0.15          6.82         4.87 o                         
 -10   7   6          0.74         -0.69         8.62 o                         
  -9   7   6          6.15          8.05         4.92 o                         
  -8   7   6         66.92        103.13         7.37 o                         
  -7   7   6         12.29         14.03        16.02 o                         
  -6   7   6          0.59         -1.93         4.33 o                         
  -5   7   6        395.85        358.13        21.98 o                         
  -4   7   6        163.18        185.72        12.10 o                         
  -3   7   6         43.11         69.24        13.85 o                         
  -2   7   6          0.01         10.65         8.62 o                         
  -1   7   6         13.22          3.25         6.36 o                         
   0   7   6         21.20         22.43         9.75 o                         
   1   7   6         57.85         73.51         9.46 o                         
   2   7   6        239.17        291.54        20.18 o                         
   3   7   6         79.58        101.89        15.70 o                         
   4   7   6         10.62          3.27         8.10 o                         
   5   7   6          0.39         25.98        21.71 o                         
   6   7   6          2.90         24.23        12.48 o                         
 -13   8   6         29.21         15.06        14.02 o                         
 -12   8   6          0.93          3.05         7.59 o                         
 -11   8   6          5.46          2.80         8.06 o                         
 -10   8   6          0.01         -2.09         4.49 o                         
  -9   8   6          4.94         -0.61         6.84 o                         
  -8   8   6        162.92        129.96        12.19 o                         
  -7   8   6          0.79         -2.09         7.83 o                         
  -6   8   6         29.91         12.73        17.42 o                         
  -5   8   6         36.03         28.31         7.33 o                         
  -4   8   6        185.76        190.30        18.31 o                         
  -3   8   6         67.78         88.14         8.88 o                         
  -2   8   6        614.76        599.08        26.19 o                         
  -1   8   6         28.49         26.16         7.51 o                         
   0   8   6         26.93         28.31        11.43 o                         
   1   8   6        177.88        162.33        14.59 o                         
   2   8   6         52.89         28.56        11.40 o                         
   3   8   6         17.82         10.93         9.78 o                         
   4   8   6          7.75         22.81        15.25 o                         
   5   8   6          4.88          5.80        10.44 o                         
 -13   9   6          3.16         -8.12        24.38 o                         
 -12   9   6          0.64          7.86         7.69 o                         
 -11   9   6          4.38          1.63         5.62 o                         
 -10   9   6         48.91         14.68        12.16 o                         
  -9   9   6         30.95         23.57        13.20 o                         
  -8   9   6        219.18        288.77        36.16 o                         
  -7   9   6         68.01         13.50        15.19 o                         
  -6   9   6          2.71          4.99         7.01 o                         
  -5   9   6         74.07         49.52        32.00 o                         
  -4   9   6         11.31         18.48         6.84 o                         
  -3   9   6        113.32         68.88        41.30 o                         
  -2   9   6          0.01         -7.02         9.22 o                         
  -1   9   6          2.31          9.18         6.48 o                         
   0   9   6          6.32         -0.36         6.62 o                         
   1   9   6         25.91         40.53        10.96 o                         
   2   9   6          2.10          7.33        10.86 o                         
   3   9   6         15.65         66.08        32.74 o                         
   4   9   6          0.09        -10.66        11.07 o                         
 -13  10   6         16.96         22.86        29.16 o                         
 -12  10   6          0.83          1.34         6.05 o                         
 -11  10   6          5.39          2.21         6.11 o                         
 -10  10   6         31.50         39.17         9.22 o                         
  -9  10   6        209.36        231.19        52.48 o                         
  -8  10   6         23.32         28.19         8.82 o                         
  -7  10   6        156.26        174.41        27.25 o                         
  -6  10   6          0.61          1.87         5.57 o                         
  -5  10   6        117.38        112.94        40.18 o                         
  -4  10   6        465.65        466.32        23.27 o                         
  -3  10   6         53.28         68.00        19.82 o                         
  -2  10   6         24.89         23.04         9.27 o                         
  -1  10   6          0.34         -3.54         8.95 o                         
   0  10   6          9.14          2.15         7.18 o                         
   1  10   6         73.99        108.20        16.43 o                         
   2  10   6         17.70         27.45        13.72 o                         
   3  10   6         18.14         38.88        13.53 o                         
 -12  11   6          2.22         -4.53         6.92 o                         
 -11  11   6          0.45         -3.79         5.31 o                         
 -10  11   6         20.80          8.88         8.34 o                         
  -9  11   6         10.49          9.83         6.99 o                         
  -8  11   6          8.07         -0.18        15.65 o                         
  -7  11   6          5.01          5.66         9.14 o                         
  -6  11   6          8.19          0.63         8.21 o                         
  -5  11   6         62.96         42.60        16.73 o                         
  -4  11   6         41.49         37.88        19.61 o                         
  -3  11   6          4.73          8.15         9.43 o                         
  -2  11   6          9.82          9.38        11.09 o                         
  -1  11   6          2.79          0.96         8.22 o                         
   0  11   6          0.59        -12.43        12.78 o                         
   1  11   6          1.17          9.58        10.24 o                         
 -11  12   6         10.83          0.56         7.36 o                         
 -10  12   6          0.82          2.49         5.68 o                         
  -9  12   6         14.87          7.16        11.39 o                         
  -8  12   6         55.17         50.81        15.88 o                         
  -7  12   6          0.19          3.18         8.16 o                         
  -6  12   6          1.63          5.63         8.09 o                         
  -5  12   6          7.74         -7.02        10.84 o                         
  -4  12   6          5.89         -6.31        11.27 o                         
  -3  12   6          3.68         -6.07         8.71 o                         
  -2  12   6          0.88         -3.85         8.16 o                         
  -1  12   6          2.19          5.97        12.44 o                         
   0  12   6          0.28          9.43        10.41 o                         
 -10  13   6          6.70         -3.07         8.30 o                         
  -9  13   6          6.44         13.91        18.10 o                         
  -8  13   6          0.14         -7.61        18.92 o                         
  -7  13   6         29.04         34.87        11.32 o                         
  -6  13   6          2.35          9.39         8.93 o                         
  -5  13   6         23.64         24.26        13.16 o                         
  -4  13   6          0.01         12.20        10.89 o                         
  -3  13   6          0.01          3.76         8.34 o                         
   2 -13   7          0.01        -19.83        19.83 o                         
   3 -13   7          0.18        -29.57        29.57 o                         
   4 -13   7         28.41         71.14        18.92 o                         
   5 -13   7         69.68         52.19        32.71 o                         
   6 -13   7         26.42         48.77        20.03 o                         
   7 -13   7         18.28          5.77        14.58 o                         
   8 -13   7          0.11         -5.35        22.11 o                         
   9 -13   7          0.69         -1.06        14.56 o                         
  10 -13   7          0.01          6.38        15.38 o                         
   0 -12   7          0.30        -18.29        31.03 o                         
   1 -12   7          5.70        -11.55        19.40 o                         
   2 -12   7          0.23         30.34        37.64 o                         
   3 -12   7          3.02         -4.15        15.00 o                         
   4 -12   7          1.52         -1.94        12.48 o                         
   5 -12   7         66.59        128.05        23.83 o                         
   6 -12   7         11.64         21.70        14.86 o                         
   7 -12   7          6.72          1.97        13.01 o                         
   8 -12   7          0.64         -5.37        20.37 o                         
   9 -12   7         30.62         41.43        16.62 o                         
  10 -12   7         11.80          1.30        14.30 o                         
  11 -12   7          0.09         35.72        27.38 o                         
  -2 -11   7         14.45          9.91        13.77 o                         
  -1 -11   7         19.61         33.40        10.39 o                         
   0 -11   7         26.70         27.61        13.98 o                         
   1 -11   7          6.61          9.04        11.16 o                         
   2 -11   7          6.83          2.66        10.43 o                         
   3 -11   7          8.38         19.59        12.63 o                         
   4 -11   7         28.07         20.04        13.72 o                         
   5 -11   7        132.56        162.14        23.36 o                         
   6 -11   7         76.78         71.59        17.78 o                         
   7 -11   7          0.19         -3.18        12.13 o                         
   8 -11   7          0.00          3.31        18.99 o                         
   9 -11   7          3.09          8.35        20.60 o                         
  10 -11   7         18.73          8.57         4.77 o                         
  11 -11   7         18.46          7.06         5.75 o                         
  12 -11   7          3.91         31.96        17.32 o                         
  -3 -10   7          5.47          4.32         8.11 o                         
  -2 -10   7          0.69          9.72         6.35 o                         
  -1 -10   7         47.78         44.90         6.04 o                         
   0 -10   7          5.69         13.52        21.40 o                         
   1 -10   7         23.39         12.10         5.43 o                         
   2 -10   7          0.00          1.93         8.23 o                         
   3 -10   7         14.56          9.30         9.91 o                         
   4 -10   7          1.97         -6.80        11.27 o                         
   5 -10   7        167.88        224.77        24.03 o                         
   6 -10   7        163.34        197.09        22.79 o                         
   7 -10   7         14.74          6.15        11.89 o                         
   8 -10   7         38.31         54.61        15.33 o                         
   9 -10   7        254.99        270.72        35.52 o                         
  10 -10   7         13.18          9.55         4.87 o                         
  11 -10   7          0.94         12.77         9.67 o                         
  12 -10   7          3.27         -0.64         6.71 o                         
  13 -10   7          1.80         22.40        26.07 o                         
  -4  -9   7          1.71         -0.76         7.57 o                         
  -3  -9   7          0.59          1.48         6.29 o                         
  -2  -9   7         41.82         32.11        14.78 o                         
  -1  -9   7         14.19         10.97         5.63 o                         
   0  -9   7          3.44          4.64         5.93 o                         
   1  -9   7         91.37        109.24         7.50 o                         
   2  -9   7          2.72         -2.10         7.12 o                         
   3  -9   7        113.67         96.88        12.13 o                         
   4  -9   7         14.68         11.29        11.35 o                         
   5  -9   7         12.70          7.48        11.22 o                         
   6  -9   7        104.80        171.74        30.22 o                         
   7  -9   7          0.41         -2.31         9.91 o                         
   8  -9   7          2.21          0.27         3.49 o                         
   9  -9   7         14.45         17.67         7.79 o                         
  10  -9   7         46.26         24.52        25.98 o                         
  11  -9   7         11.10         -0.16         8.03 o                         
  12  -9   7         11.99         12.05        14.98 o                         
  13  -9   7          3.50          0.83        10.89 o                         
  -5  -8   7          6.17          8.40         9.50 o                         
  -4  -8   7         11.35         16.42         8.91 o                         
  -3  -8   7          0.22          0.14         7.32 o                         
  -2  -8   7          0.16         -3.39         5.01 o                         
  -1  -8   7          0.07         -3.12         5.92 o                         
   0  -8   7         17.63         11.81         5.73 o                         
   1  -8   7         11.86          8.59         5.22 o                         
   2  -8   7         52.24         46.64         8.03 o                         
   3  -8   7        217.09        250.89        20.86 o                         
   4  -8   7         58.58         75.13        20.51 o                         
   5  -8   7         22.53         14.59        14.94 o                         
   6  -8   7        193.91        199.94        27.90 o                         
   7  -8   7          3.21          4.62         4.48 o                         
   8  -8   7          0.13          1.25         6.06 o                         
   9  -8   7        149.06        206.48        31.15 o                         
  10  -8   7        323.58        339.90        30.66 o                         
  11  -8   7         36.21         42.07         9.28 o                         
  12  -8   7         16.91         32.55        10.42 o                         
  13  -8   7          2.80          3.81         8.38 o                         
  -6  -7   7          1.32         -0.12        10.11 o                         
  -5  -7   7         20.96         12.04        10.12 o                         
  -4  -7   7          0.29         -1.61         7.19 o                         
  -3  -7   7          1.88         -1.33         6.92 o                         
  -2  -7   7          2.37          6.54         4.96 o                         
  -1  -7   7          2.47          7.25         5.43 o                         
   0  -7   7         22.70         25.83         7.27 o                         
   1  -7   7          0.54         -1.06         3.00 o                         
   2  -7   7         34.36         27.57         7.98 o                         
   3  -7   7         72.52         70.15        17.15 o                         
   4  -7   7        177.36        233.19        25.84 o                         
   5  -7   7         15.85          8.16         8.64 o                         
   6  -7   7         14.07         14.14         4.11 o                         
   7  -7   7         75.73        100.55         8.50 o                         
   8  -7   7         15.44         12.49         4.73 o                         
   9  -7   7         26.92         25.35         6.69 o                         
  10  -7   7         24.28         38.09        11.08 o                         
  11  -7   7        109.71        106.93        16.60 o                         
  12  -7   7          0.13          2.35         7.59 o                         
  13  -7   7         10.10         27.31        12.66 o                         
  -7  -6   7          1.30          4.50        10.90 o                         
  -6  -6   7         31.49         42.97        11.80 o                         
  -5  -6   7         12.57         10.60         7.10 o                         
  -4  -6   7          5.64         10.84         8.04 o                         
  -3  -6   7          1.96          5.75         5.91 o                         
  -2  -6   7          4.85         11.17         5.64 o                         
  -1  -6   7         29.07         34.08         6.66 o                         
   0  -6   7          7.67          9.59         3.75 o                         
   1  -6   7        609.54        632.34        17.45 o                         
   2  -6   7          0.05         13.22         7.60 o                         
   3  -6   7        790.15        932.58        43.80 o                         
   4  -6   7         54.13         81.96        11.71 o                         
   5  -6   7         80.31         79.13         5.58 o                         
   6  -6   7         85.68         92.07         8.04 o                         
   7  -6   7         31.50         43.61         4.52 o                         
   8  -6   7        177.38        181.01        10.72 o                         
   9  -6   7        128.00        128.57         9.56 o                         
  10  -6   7         81.57         84.36        11.63 o                         
  11  -6   7         18.09         13.82        13.04 o                         
  12  -6   7          2.08          8.58         8.49 o                         
  13  -6   7          3.63         13.68        15.28 o                         
  -8  -5   7          0.03         17.64        11.85 o                         
  -7  -5   7         16.68         15.76         9.02 o                         
  -6  -5   7          8.81          9.29         8.10 o                         
  -5  -5   7          2.85         -7.37         7.37 o                         
  -4  -5   7          5.15         -2.43         6.81 o                         
  -3  -5   7         64.27         60.08         5.46 o                         
  -2  -5   7         87.11         87.33         8.27 o                         
  -1  -5   7        810.88        890.16        53.31 o                         
   0  -5   7         28.20         14.82         4.19 o                         
   1  -5   7          2.34          0.92         2.15 o                         
   2  -5   7         59.00         54.19         9.10 o                         
   3  -5   7        440.90        418.15        29.73 o                         
   4  -5   7       1078.15       1112.78        37.72 o                         
   5  -5   7          6.30          1.98         3.78 o                         
   6  -5   7        444.01        396.40        16.06 o                         
   7  -5   7          7.97          8.83         4.40 o                         
   8  -5   7         18.45         17.80         8.38 o                         
   9  -5   7          4.46          2.05         5.96 o                         
  10  -5   7        273.34        230.99        19.23 o                         
  11  -5   7          0.14          7.07         9.48 o                         
  12  -5   7          0.07        -16.01        16.01 o                         
  13  -5   7          0.00          6.81        14.85 o                         
  -9  -4   7          0.13          9.66        18.74 o                         
  -8  -4   7         14.52         23.72         8.09 o                         
  -7  -4   7         33.92         40.92         8.81 o                         
  -6  -4   7        170.34        167.78        15.26 o                         
  -5  -4   7         18.43         17.68         7.09 o                         
  -4  -4   7         58.87         65.48        13.36 o                         
  -3  -4   7         34.69         44.07        12.55 o                         
  -2  -4   7       2357.23       2446.60        95.90 o                         
  -1  -4   7        606.76        747.27        22.08 o                         
   0  -4   7        248.40        252.23        11.55 o                         
   1  -4   7        260.37        214.55         8.55 o                         
   2  -4   7        106.17         93.22        13.23 o                         
   3  -4   7        350.79        234.57         7.85 o                         
   4  -4   7        219.27        179.07         7.85 o                         
   5  -4   7        374.94        369.41        11.49 o                         
   6  -4   7        200.54        213.28        10.58 o                         
   7  -4   7          5.55          3.37         4.51 o                         
   8  -4   7         15.92         25.08        13.86 o                         
   9  -4   7        227.87        201.01        17.33 o                         
  10  -4   7        748.46        629.25        58.85 o                         
  11  -4   7          0.50         -2.89        12.45 o                         
  12  -4   7          1.92         -6.01        14.14 o                         
  13  -4   7          0.13         12.61        12.83 o                         
 -10  -3   7          0.08         18.01        12.65 o                         
  -9  -3   7          0.02         10.73        13.09 o                         
  -8  -3   7         28.90         38.30        11.29 o                         
  -7  -3   7         63.38         63.58        10.39 o                         
  -6  -3   7        123.26        113.97        12.70 o                         
  -5  -3   7        115.21         90.21        10.13 o                         
  -4  -3   7          3.62          4.63         5.53 o                         
  -3  -3   7       1827.06       1840.03        90.96 o                         
  -2  -3   7       2169.92       2117.69        67.97 o                         
  -1  -3   7       3082.06       3112.24       104.64 o                         
   0  -3   7          0.86         -3.51         4.41 o                         
   1  -3   7          7.84          8.22         3.93 o                         
   2  -3   7         70.56         86.10         6.14 o                         
   3  -3   7        573.04        456.14        15.68 o                         
   4  -3   7       3411.43       3155.87       111.38 o                         
   5  -3   7        580.60        581.45        23.12 o                         
   6  -3   7         63.87         54.71         7.39 o                         
   7  -3   7         17.69         20.94         6.18 o                         
   8  -3   7         20.40         30.03         9.80 o                         
   9  -3   7       5158.13       5124.34       311.05 o                         
  10  -3   7         32.32         15.84        12.97 o                         
  11  -3   7          8.73          7.65        14.49 o                         
  12  -3   7          2.85         -0.63         9.73 o                         
 -10  -2   7          0.26         -1.34         9.45 o                         
  -9  -2   7          0.06          8.82        28.67 o                         
  -8  -2   7          2.26          5.43         7.14 o                         
  -7  -2   7        188.37        184.63        15.99 o                         
  -6  -2   7        113.74        122.64        24.95 o                         
  -5  -2   7         13.18         10.02         7.51 o                         
  -4  -2   7          2.80         -6.47         6.47 o                         
  -3  -2   7        104.65         84.55         5.24 o                         
  -2  -2   7        743.49        809.11        68.37 o                         
  -1  -2   7       4576.10       5105.88       308.89 o                         
   0  -2   7          1.73         -0.28         3.35 o                         
   1  -2   7        219.60        212.45        12.70 o                         
   2  -2   7        455.55        411.71        20.47 o                         
   3  -2   7         48.77         85.40         6.70 o                         
   4  -2   7        662.73        661.38        23.70 o                         
   5  -2   7          3.23         -2.88         5.54 o                         
   6  -2   7         43.85         29.87         6.37 o                         
   7  -2   7         70.79         97.39        11.34 o                         
   8  -2   7         64.59         83.42        11.50 o                         
   9  -2   7         62.33         56.42        11.34 o                         
  10  -2   7         61.57         54.67        14.95 o                         
  11  -2   7          4.01         -5.27        13.01 o                         
  12  -2   7         15.30         12.73        13.45 o                         
 -11  -1   7          0.00          0.18        23.81 o                         
 -10  -1   7          0.89         -1.12        10.71 o                         
  -9  -1   7         53.79         34.71        13.17 o                         
  -8  -1   7        102.72         89.03        12.01 o                         
  -7  -1   7        501.65        545.35        22.51 o                         
  -6  -1   7         38.84         55.12         9.47 o                         
  -5  -1   7          4.08          9.54         5.11 o                         
  -4  -1   7         27.82         32.63         8.07 o                         
  -3  -1   7         91.16         59.23         9.02 o                         
  -2  -1   7       4419.14       4406.44       197.41 o                         
  -1  -1   7        721.78        553.16        31.33 o                         
   0  -1   7         86.65         82.05        10.99 o                         
   1  -1   7          0.30         13.00         7.31 o                         
   2  -1   7        582.95        482.27        17.41 o                         
   3  -1   7       3883.94       3661.13       138.81 o                         
   4  -1   7          0.17         -1.78         4.95 o                         
   5  -1   7         11.92         10.93         6.92 o                         
   6  -1   7         44.04         79.54        10.91 o                         
   7  -1   7         22.68         16.49         9.62 o                         
   8  -1   7          5.86        -13.63        13.63 o                         
   9  -1   7          7.60         17.77        16.45 o                         
  10  -1   7         27.39         25.65        13.70 o                         
  11  -1   7          0.69         13.74        14.49 o                         
  12  -1   7          0.61         34.89        24.14 o                         
 -11   0   7          0.15         11.56         8.10 o                         
 -10   0   7          9.17         -9.82        22.99 o                         
  -9   0   7          2.77         -2.02         6.74 o                         
  -8   0   7        439.38        548.53        29.80 o                         
  -7   0   7        527.27        584.31        27.00 o                         
  -6   0   7         52.07         70.17         8.22 o                         
  -5   0   7          2.12          2.13         4.49 o                         
  -4   0   7          4.89          0.23         3.44 o                         
  -3   0   7        396.89        534.78        14.00 o                         
  -2   0   7       2410.55       2327.29       494.48 o                         
  -1   0   7         24.38         32.77         7.92 o                         
   0   0   7        234.91        246.42        14.85 o                         
   1   0   7        754.12        624.39        26.00 o                         
   2   0   7        448.71        563.70        32.38 o                         
   3   0   7       3911.54       3491.08       138.79 o                         
   4   0   7          1.83         11.65         7.34 o                         
   5   0   7        352.65        321.19        16.77 o                         
   6   0   7          1.36          6.55        10.85 o                         
   7   0   7        416.84        415.11        27.77 o                         
   8   0   7         75.18         88.98        17.04 o                         
   9   0   7          7.25        -10.37        10.37 o                         
  10   0   7          2.91         10.43        10.92 o                         
  11   0   7          0.20          4.70        22.29 o                         
 -12   1   7          0.00         -0.19         9.65 o                         
 -11   1   7          2.83        -14.75        14.75 o                         
 -10   1   7          1.02          7.27        16.43 o                         
  -9   1   7          1.61          1.87         7.65 o                         
  -8   1   7        114.71        112.48        11.63 o                         
  -7   1   7         10.01         28.21         6.78 o                         
  -6   1   7         10.39         10.90         4.37 o                         
  -5   1   7         42.92         53.84         7.68 o                         
  -4   1   7        166.41        197.54        21.13 o                         
  -3   1   7        217.51        293.85        25.57 o                         
  -2   1   7        203.19        239.88        21.17 o                         
  -1   1   7        431.60        346.39        24.71 o                         
   0   1   7        231.12        208.81        18.59 o                         
   1   1   7        902.85        776.89        33.69 o                         
   2   1   7         20.86         52.92         8.06 o                         
   3   1   7        325.96        256.48        14.36 o                         
   4   1   7        810.79        748.14        48.77 o                         
   5   1   7         14.53          9.96        11.85 o                         
   6   1   7          0.14         -3.80         9.01 o                         
   7   1   7        171.36        174.23        24.61 o                         
   8   1   7        159.37        153.53        27.04 o                         
   9   1   7         11.92         -3.70        10.77 o                         
  10   1   7          4.67          9.31        11.85 o                         
  11   1   7          0.15        -24.17        25.85 o                         
 -12   2   7          7.72         20.51        11.13 o                         
 -11   2   7          0.08          6.32        12.01 o                         
 -10   2   7          5.58          5.40         7.26 o                         
  -9   2   7          0.03         -3.44         6.75 o                         
  -8   2   7        480.64        450.89        20.67 o                         
  -7   2   7        175.07        193.36         8.76 o                         
  -6   2   7         42.98         39.69         5.79 o                         
  -5   2   7          5.48         29.61        13.64 o                         
  -4   2   7        217.88        264.04        32.25 o                         
  -3   2   7       4835.30       3706.62       290.48 o                         
  -2   2   7        338.59        370.45        29.90 o                         
  -1   2   7         92.24         50.15         9.55 o                         
   0   2   7        146.50        156.59        17.16 o                         
   1   2   7         68.37        474.60        22.98 o                         
   2   2   7         11.17         20.10        10.75 o                         
   3   2   7        234.85        222.09        16.30 o                         
   4   2   7        142.25        126.12        13.02 o                         
   5   2   7          7.42          8.61         9.27 o                         
   6   2   7          0.71         -5.76        10.30 o                         
   7   2   7          2.95         -5.62        11.62 o                         
   8   2   7          4.30         10.55        11.38 o                         
   9   2   7         12.85          1.89        12.72 o                         
  10   2   7          4.68         11.01        15.53 o                         
 -13   3   7          2.47         -0.21         8.02 o                         
 -12   3   7         17.93          2.24         8.44 o                         
 -11   3   7          3.98         -3.50         7.55 o                         
 -10   3   7         15.86          3.79         6.08 o                         
  -9   3   7          2.62          6.25         5.98 o                         
  -8   3   7         40.96         43.38         4.29 o                         
  -7   3   7         21.80         21.57         2.71 o                         
  -6   3   7         38.73         47.43         8.86 o                         
  -5   3   7          0.78         -1.05         9.32 o                         
  -4   3   7       1085.12       1092.44        57.79 o                         
  -3   3   7        192.20        261.60        15.26 o                         
  -2   3   7       7307.00       7480.89       393.70 o                         
  -1   3   7        295.24        750.35        40.44 o                         
   0   3   7       1230.69        913.01        34.16 o                         
   1   3   7          0.48        103.50        21.65 o                         
   2   3   7        102.65         96.55        25.21 o                         
   3   3   7        532.56        554.22        34.47 o                         
   4   3   7         81.67         89.80        12.44 o                         
   5   3   7        106.83        106.24        16.03 o                         
   6   3   7         12.93         12.01        14.58 o                         
   7   3   7         11.52         -5.08        14.79 o                         
   8   3   7          1.69        -15.21        15.21 o                         
   9   3   7          5.98         44.65        14.71 o                         
  10   3   7         15.52         57.93        17.44 o                         
 -13   4   7          4.29          4.89        22.38 o                         
 -12   4   7          4.24          4.02         6.26 o                         
 -11   4   7          3.46          0.06         4.52 o                         
 -10   4   7          9.73         18.70        10.99 o                         
  -9   4   7        194.48        213.71        20.55 o                         
  -8   4   7        342.39        243.91        43.00 o                         
  -7   4   7         87.01        124.58        22.51 o                         
  -6   4   7         81.52         53.24        22.10 o                         
  -5   4   7          1.00        -16.33        16.83 o                         
  -4   4   7       2476.88       2452.45       155.06 o                         
  -3   4   7       2189.36       2289.90        65.28 o                         
  -2   4   7         13.29         13.90         8.82 o                         
  -1   4   7        104.21        241.18        21.32 o                         
   0   4   7        270.15        393.00        28.15 o                         
   1   4   7        913.78        838.90        39.50 o                         
   2   4   7        118.88        142.36        20.23 o                         
   3   4   7         93.88        135.35        12.56 o                         
   4   4   7          0.29         -5.37         9.82 o                         
   5   4   7         36.94         48.39        18.38 o                         
   6   4   7          0.47          8.48        12.70 o                         
   7   4   7          3.24          5.90        13.74 o                         
   8   4   7         24.99         34.50        22.16 o                         
   9   4   7          4.23         45.02        31.75 o                         
 -13   5   7          2.28         -9.65        14.60 o                         
 -12   5   7          1.20         21.75        14.51 o                         
 -11   5   7          1.48          3.35        17.84 o                         
 -10   5   7          0.86          4.60         2.69 o                         
  -9   5   7          2.31         -2.44         3.11 o                         
  -8   5   7        491.59        598.23        58.52 o                         
  -7   5   7        298.11        384.45        47.42 o                         
  -6   5   7         31.36          8.10        16.63 o                         
  -5   5   7         15.20         13.67         9.97 o                         
  -4   5   7        102.55         98.17        14.33 o                         
  -3   5   7        237.68        171.76        10.22 o                         
  -2   5   7        567.07        375.43        16.15 o                         
  -1   5   7        171.53        107.85        16.66 o                         
   0   5   7        172.92        138.00        17.81 o                         
   1   5   7        280.35        331.85        22.08 o                         
   2   5   7        803.59        783.30        36.57 o                         
   3   5   7         71.71         83.12        14.49 o                         
   4   5   7         23.46          4.85        13.46 o                         
   5   5   7         13.12         31.15        11.26 o                         
   6   5   7          6.59         25.95        37.18 o                         
   7   5   7          0.88         -6.86        18.24 o                         
   8   5   7          0.15         36.98        20.92 o                         
 -13   6   7          6.40          2.47        16.23 o                         
 -12   6   7          5.49          2.90         4.33 o                         
 -11   6   7          1.56          2.70         3.02 o                         
 -10   6   7          0.08          1.40         3.08 o                         
  -9   6   7        144.44        204.37        21.19 o                         
  -8   6   7        247.89        298.50         8.33 o                         
  -7   6   7         19.04         33.12        21.94 o                         
  -6   6   7         48.45         44.20        12.79 o                         
  -5   6   7         39.12         39.28        10.27 o                         
  -4   6   7        748.73        773.75        62.37 o                         
  -3   6   7          9.16          8.29         5.89 o                         
  -2   6   7         64.62         82.23        21.47 o                         
  -1   6   7         63.17         66.28         7.37 o                         
   0   6   7          4.89          9.10         6.51 o                         
   1   6   7        201.50        183.63        29.42 o                         
   2   6   7          2.99         11.77        10.67 o                         
   3   6   7        409.80        345.06        27.52 o                         
   4   6   7         41.80         46.39        12.01 o                         
   5   6   7          0.20        -10.67        16.03 o                         
   6   6   7          3.85          1.06        10.65 o                         
   7   6   7          0.80          4.20        41.74 o                         
 -13   7   7          0.05        -17.15        17.15 o                         
 -12   7   7          0.07          5.34         4.89 o                         
 -11   7   7          0.69         -2.56         3.15 o                         
 -10   7   7         60.22         69.72        16.26 o                         
  -9   7   7         75.37         88.30         5.71 o                         
  -8   7   7         61.55         90.34         7.01 o                         
  -7   7   7        143.29        112.99        18.85 o                         
  -6   7   7         10.57          0.01         9.45 o                         
  -5   7   7         25.58         10.84         6.05 o                         
  -4   7   7        345.51        345.11        17.58 o                         
  -3   7   7        108.86        143.36        10.65 o                         
  -2   7   7          0.10          2.16         5.09 o                         
  -1   7   7          0.14          1.80         5.40 o                         
   0   7   7         58.12         56.00        11.90 o                         
   1   7   7         91.27         98.33        13.08 o                         
   2   7   7        214.40        233.05        23.31 o                         
   3   7   7        441.48        506.03        37.18 o                         
   4   7   7         28.64         17.18        11.76 o                         
   5   7   7          5.72         10.52        12.84 o                         
   6   7   7          0.67         -4.82        15.30 o                         
 -13   8   7          1.53        -12.59        24.45 o                         
 -12   8   7          4.09         -0.52         3.41 o                         
 -11   8   7          2.40          4.20         4.04 o                         
 -10   8   7          6.07          1.48         9.80 o                         
  -9   8   7         53.79         72.38        13.07 o                         
  -8   8   7         43.09          9.26        10.51 o                         
  -7   8   7         24.07         23.88        13.20 o                         
  -6   8   7          7.44          2.89         6.19 o                         
  -5   8   7         56.52         71.81         9.30 o                         
  -4   8   7          4.32         -3.98         7.79 o                         
  -3   8   7        306.34        287.51        17.45 o                         
  -2   8   7         11.62         10.21         7.70 o                         
  -1   8   7         31.12         33.15         9.64 o                         
   0   8   7         18.50         18.69         7.27 o                         
   1   8   7        250.17        290.89        23.09 o                         
   2   8   7        218.97        258.21        23.59 o                         
   3   8   7         86.21         92.53        14.75 o                         
   4   8   7          1.46          8.13         9.53 o                         
   5   8   7          4.70          7.00        10.27 o                         
 -13   9   7         26.52         36.56        16.24 o                         
 -12   9   7          1.38         12.59        13.66 o                         
 -11   9   7          1.21         -0.44         5.02 o                         
 -10   9   7         10.11          7.83         8.17 o                         
  -9   9   7         62.56         70.00         7.37 o                         
  -8   9   7        104.27        130.08        32.15 o                         
  -7   9   7        245.90         19.76        21.83 o                         
  -6   9   7          7.44          7.80         5.60 o                         
  -5   9   7          5.54         -3.80         6.00 o                         
  -4   9   7          3.29          1.94         7.61 o                         
  -3   9   7         65.14         -0.18        12.51 o                         
  -2   9   7        187.22        199.15        14.04 o                         
  -1   9   7          3.79          7.71         8.93 o                         
   0   9   7          2.04          5.95         7.29 o                         
   1   9   7        129.34        176.78        24.40 o                         
   2   9   7          3.78         -2.34        10.44 o                         
   3   9   7          4.22          6.86        10.49 o                         
   4   9   7          4.63          3.73        11.97 o                         
 -12  10   7          0.64          7.97        13.39 o                         
 -11  10   7          3.89          6.42         6.25 o                         
 -10  10   7         41.18          3.96         9.52 o                         
  -9  10   7          5.91          0.40         5.20 o                         
  -8  10   7        115.40         71.68        26.21 o                         
  -7  10   7          3.14         10.64         7.93 o                         
  -6  10   7          0.00         -1.83         7.70 o                         
  -5  10   7          2.19          4.26         7.80 o                         
  -4  10   7        167.28        174.98        14.93 o                         
  -3  10   7        136.85        122.03        41.55 o                         
  -2  10   7          0.24         -5.33         8.58 o                         
  -1  10   7          5.53          5.96         7.89 o                         
   0  10   7          0.44          0.84        10.77 o                         
   1  10   7         10.40          2.32        10.39 o                         
   2  10   7          1.27         -5.37         9.25 o                         
   3  10   7          0.00         10.30        11.01 o                         
 -12  11   7          0.86          3.88        15.04 o                         
 -11  11   7          9.28          5.64         5.69 o                         
 -10  11   7         11.19          7.84         8.19 o                         
  -9  11   7          6.18         13.01        20.46 o                         
  -8  11   7         62.98         52.00        15.46 o                         
  -7  11   7         10.15          3.14         8.46 o                         
  -6  11   7         17.98         23.15        10.20 o                         
  -5  11   7         48.58         47.11        16.99 o                         
  -4  11   7         25.08         18.43        11.86 o                         
  -3  11   7         45.13         43.83        19.00 o                         
  -2  11   7          2.42         -6.56         9.47 o                         
  -1  11   7          0.00          6.03         9.46 o                         
   0  11   7         26.37         10.67        10.40 o                         
   1  11   7         21.60         32.62        12.38 o                         
 -11  12   7         15.12         14.91        11.01 o                         
 -10  12   7          0.27          4.11         8.58 o                         
  -9  12   7          3.19          3.00        11.68 o                         
  -8  12   7          1.30         -8.02        19.34 o                         
  -7  12   7         28.34         48.37        10.98 o                         
  -6  12   7          8.89         -3.08         9.46 o                         
  -5  12   7          1.09          0.82         9.05 o                         
  -4  12   7          0.01          1.40        11.18 o                         
  -3  12   7         10.05         19.59        11.53 o                         
  -2  12   7          2.93          4.73         7.27 o                         
  -1  12   7          0.81          8.36         9.14 o                         
  -9  13   7          4.26          7.36        19.13 o                         
  -8  13   7         21.18         13.59        21.43 o                         
  -7  13   7          4.72         -3.51        12.11 o                         
  -6  13   7          9.31          8.70         9.31 o                         
  -5  13   7         11.78          2.21        11.69 o                         
  -4  13   7          0.09         -2.72        12.33 o                         
  -3  13   7          1.54          8.80         9.93 o                         
   3 -13   8          0.17         12.73        16.18 o                         
   4 -13   8          0.79         17.86        17.83 o                         
   5 -13   8          0.71        -17.40        25.46 o                         
   6 -13   8         18.80         22.50        26.70 o                         
   7 -13   8          0.72         10.89        15.82 o                         
   8 -13   8          0.01        -11.22        15.54 o                         
   9 -13   8         21.15         29.42        28.15 o                         
   1 -12   8          0.34         18.85        33.27 o                         
   2 -12   8          2.54         18.90        27.88 o                         
   3 -12   8          6.03         24.33        14.82 o                         
   4 -12   8         15.97         17.50        23.39 o                         
   5 -12   8          5.20         -5.68        22.63 o                         
   6 -12   8          0.04         -0.91        19.84 o                         
   7 -12   8         21.18         20.44        15.26 o                         
   8 -12   8          3.18          3.14        13.05 o                         
   9 -12   8         13.53         23.31        24.88 o                         
  10 -12   8         13.80         16.95        17.14 o                         
  11 -12   8          9.48          1.08        21.01 o                         
  -1 -11   8         12.22         32.42        12.52 o                         
   0 -11   8          0.15          7.76         6.29 o                         
   1 -11   8          0.34         16.74        16.89 o                         
   2 -11   8          2.01         33.06        26.30 o                         
   3 -11   8          3.05          7.68        11.34 o                         
   4 -11   8         10.83         33.86        23.81 o                         
   5 -11   8          2.10          0.90        18.28 o                         
   6 -11   8         20.80         18.83        14.39 o                         
   7 -11   8          6.78         -2.32        12.26 o                         
   8 -11   8         30.96         48.78        17.46 o                         
   9 -11   8         28.57         69.58        27.55 o                         
  10 -11   8         30.29         14.28         6.44 o                         
  11 -11   8          2.29          1.61         4.70 o                         
  12 -11   8          1.63         -3.71         5.75 o                         
  -3 -10   8          1.19         16.86        13.07 o                         
  -2 -10   8          0.03          0.90        11.35 o                         
  -1 -10   8         10.26          0.08         7.29 o                         
   0 -10   8         21.97         25.74        11.39 o                         
   1 -10   8          0.25        -26.18        26.18 o                         
   2 -10   8          2.60          1.59        12.45 o                         
   3 -10   8         48.97         42.92        13.60 o                         
   4 -10   8        485.66        642.99        63.76 o                         
   5 -10   8          7.46         18.84        20.57 o                         
   6 -10   8          1.18          0.27        16.28 o                         
   7 -10   8          9.07         -0.65        10.87 o                         
   8 -10   8         31.98         52.63        14.97 o                         
   9 -10   8          5.46          1.65         3.39 o                         
  10 -10   8         78.25         74.38        11.31 o                         
  11 -10   8          1.39         -1.58         7.62 o                         
  12 -10   8          1.07        -17.80        27.19 o                         
  -4  -9   8          2.96         27.82        23.04 o                         
  -3  -9   8          0.18         18.97        13.14 o                         
  -2  -9   8          0.00         11.44        10.55 o                         
  -1  -9   8         28.97         23.51         6.21 o                         
   0  -9   8          0.01          1.41         4.91 o                         
   1  -9   8         87.15         74.30        10.04 o                         
   2  -9   8          0.04         -1.35         8.41 o                         
   3  -9   8         79.11         67.39        22.05 o                         
   4  -9   8        626.67        771.17        66.61 o                         
   5  -9   8         16.31          2.25        16.98 o                         
   6  -9   8         86.85        101.16        24.59 o                         
   7  -9   8          0.86         22.25        17.60 o                         
   8  -9   8         56.83         72.46        12.20 o                         
   9  -9   8        240.42        283.89        16.29 o                         
  10  -9   8         57.74         33.33        20.32 o                         
  11  -9   8          0.03          0.21         6.32 o                         
  12  -9   8          2.10        -10.86        15.29 o                         
  13  -9   8          3.30          3.36        17.17 o                         
  -5  -8   8          2.88          4.12        12.97 o                         
  -4  -8   8          0.17          3.26        10.57 o                         
  -3  -8   8          1.35         10.80         9.54 o                         
  -2  -8   8          8.32          1.41         8.46 o                         
  -1  -8   8          3.97          7.42         6.27 o                         
   0  -8   8          2.29          1.80         4.28 o                         
   1  -8   8         39.53         43.12         2.61 o                         
   2  -8   8          8.11          0.24         6.33 o                         
   3  -8   8         10.89         20.13        15.35 o                         
   4  -8   8       1152.73       1385.17       101.07 o                         
   5  -8   8         27.30         44.72        11.74 o                         
   6  -8   8          6.73         27.37        11.47 o                         
   7  -8   8          0.86          5.78         6.28 o                         
   8  -8   8          0.75          3.68         6.29 o                         
   9  -8   8        360.65        343.40        13.48 o                         
  10  -8   8         27.77         31.48         7.69 o                         
  11  -8   8         64.86         49.46        12.57 o                         
  12  -8   8          0.61         10.93        11.66 o                         
  13  -8   8          0.57         -2.86        12.49 o                         
  -6  -7   8          6.45          8.74         9.21 o                         
  -5  -7   8          2.20         10.51         8.46 o                         
  -4  -7   8          1.38          5.05        11.42 o                         
  -3  -7   8          2.13          3.94         8.27 o                         
  -2  -7   8         16.44         11.58         6.89 o                         
  -1  -7   8         34.27         40.12         5.39 o                         
   0  -7   8          0.95          1.34         3.14 o                         
   1  -7   8          0.26         -0.30         2.20 o                         
   2  -7   8          0.09        -13.93        13.93 o                         
   3  -7   8         10.00         19.47        15.24 o                         
   4  -7   8         82.22         81.51        12.75 o                         
   5  -7   8         43.38         61.89        11.28 o                         
   6  -7   8         35.43         30.58         7.55 o                         
   7  -7   8         66.06         59.37         5.56 o                         
   8  -7   8        385.47        372.03        17.74 o                         
   9  -7   8          0.67          3.31         5.53 o                         
  10  -7   8         22.65         19.42         6.72 o                         
  11  -7   8         23.80         21.14        11.58 o                         
  12  -7   8          0.10         -1.20        11.43 o                         
  13  -7   8          8.98         -3.16        13.28 o                         
  -7  -6   8          0.00         37.38        22.43 o                         
  -6  -6   8          0.60          1.65         9.01 o                         
  -5  -6   8          4.24         -9.35         9.35 o                         
  -4  -6   8          0.01         12.10        10.60 o                         
  -3  -6   8         42.83         55.23        10.55 o                         
  -2  -6   8          2.90          5.40         6.78 o                         
  -1  -6   8         12.58         17.70         5.50 o                         
   0  -6   8         10.08         12.95         3.83 o                         
   1  -6   8        125.71        122.08         6.89 o                         
   2  -6   8        100.32        102.57        19.22 o                         
   3  -6   8         42.48         54.36        10.54 o                         
   4  -6   8        519.46        369.08       110.05 o                         
   5  -6   8          5.55          6.08         2.78 o                         
   6  -6   8        651.11        638.22        36.64 o                         
   7  -6   8         15.98         20.20         6.26 o                         
   8  -6   8        264.80        235.91        15.86 o                         
   9  -6   8        390.98        383.47        19.97 o                         
  10  -6   8         20.76         20.79        10.64 o                         
  11  -6   8         12.94         11.18         8.94 o                         
  12  -6   8          4.09          5.73        10.18 o                         
  13  -6   8          0.09         14.29        16.01 o                         
  -8  -5   8          7.19         24.50        26.69 o                         
  -7  -5   8          0.04          7.81         8.48 o                         
  -6  -5   8          1.26         11.14        12.08 o                         
  -5  -5   8         11.41          9.18         7.73 o                         
  -4  -5   8          6.72          9.18         9.20 o                         
  -3  -5   8          1.31         -2.62         5.37 o                         
  -2  -5   8        229.96        223.04        10.69 o                         
  -1  -5   8          1.55          5.09         4.02 o                         
   0  -5   8        236.19        263.61        13.21 o                         
   1  -5   8        154.07        142.65         4.98 o                         
   2  -5   8         17.36         11.97         4.61 o                         
   3  -5   8        478.54        433.67        30.44 o                         
   4  -5   8        609.02        679.78        24.98 o                         
   5  -5   8         14.64          6.87         7.10 o                         
   6  -5   8          7.12          8.86         5.31 o                         
   7  -5   8        136.13        139.47        11.48 o                         
   8  -5   8        258.42        244.84        14.83 o                         
   9  -5   8        679.70        697.40        33.45 o                         
  10  -5   8         12.59          7.28         7.14 o                         
  11  -5   8          0.01         -0.99         8.94 o                         
  12  -5   8          0.11         -0.70         8.13 o                         
  13  -5   8          0.07         12.84        13.02 o                         
  -9  -4   8          1.02          7.71        11.80 o                         
  -8  -4   8          0.63          1.54        11.57 o                         
  -7  -4   8          2.74          2.30        15.88 o                         
  -6  -4   8         51.26         57.08        11.03 o                         
  -5  -4   8         25.83         18.58        10.56 o                         
  -4  -4   8         29.83         42.56         7.90 o                         
  -3  -4   8        121.57        155.72         8.86 o                         
  -2  -4   8        228.49        229.37        23.51 o                         
  -1  -4   8        793.86        859.34        44.18 o                         
   0  -4   8        685.96        607.34        24.72 o                         
   1  -4   8         35.81         61.05         7.10 o                         
   2  -4   8          7.84         15.98         4.03 o                         
   3  -4   8        631.98        677.53        18.46 o                         
   4  -4   8         78.34         83.78         5.49 o                         
   5  -4   8         15.57          7.03         3.84 o                         
   6  -4   8          2.35          3.39         4.96 o                         
   7  -4   8         24.41         21.23         7.91 o                         
   8  -4   8        601.97        547.83        55.66 o                         
   9  -4   8        129.49        149.32        32.05 o                         
  10  -4   8        173.38        190.14        15.91 o                         
  11  -4   8          3.85          2.89        12.71 o                         
  12  -4   8          1.58         -0.16         8.89 o                         
  13  -4   8          0.30         -6.14        17.03 o                         
 -10  -3   8          0.01          7.83        14.16 o                         
  -9  -3   8          0.30          7.43         8.09 o                         
  -8  -3   8         65.98         59.00        15.81 o                         
  -7  -3   8         16.79         14.10         9.19 o                         
  -6  -3   8         16.64         11.45         6.62 o                         
  -5  -3   8         11.40         11.37        13.20 o                         
  -4  -3   8         23.34         18.37         7.89 o                         
  -3  -3   8       1284.90       1365.93        45.68 o                         
  -2  -3   8        229.17        204.49        15.36 o                         
  -1  -3   8       2253.98       1965.77       102.24 o                         
   0  -3   8        567.47        623.07        22.73 o                         
   1  -3   8         19.92         20.64         4.15 o                         
   2  -3   8        262.58        211.16        19.82 o                         
   3  -3   8         10.64         11.32        10.10 o                         
   4  -3   8        401.18        351.82        16.38 o                         
   5  -3   8        438.73        379.07        13.75 o                         
   6  -3   8        106.84         98.73         7.87 o                         
   7  -3   8         17.24         18.48         6.50 o                         
   8  -3   8          3.85          1.62         7.87 o                         
   9  -3   8          0.09        -11.53        11.53 o                         
  10  -3   8         40.01         35.26        16.03 o                         
  11  -3   8          0.33          0.76        13.53 o                         
  12  -3   8          4.28          6.51        12.60 o                         
 -10  -2   8          0.00        -10.72        14.37 o                         
  -9  -2   8          0.20         24.01        24.37 o                         
  -8  -2   8        100.85         75.48        32.03 o                         
  -7  -2   8         62.77         82.21        13.96 o                         
  -6  -2   8         87.96         90.45        18.83 o                         
  -5  -2   8          5.00          5.53        11.35 o                         
  -4  -2   8         16.14         15.65         5.21 o                         
  -3  -2   8         78.44         86.63        10.24 o                         
  -2  -2   8        736.19        618.80        25.45 o                         
  -1  -2   8        170.03        221.95        23.38 o                         
   0  -2   8        488.45        567.77        15.62 o                         
   1  -2   8          7.62         15.03         5.42 o                         
   2  -2   8        855.43        668.67        26.48 o                         
   3  -2   8       2970.83       2998.14       112.44 o                         
   4  -2   8       2111.47       2101.04        78.80 o                         
   5  -2   8        339.89        384.92        21.30 o                         
   6  -2   8          0.75         -2.80         9.66 o                         
   7  -2   8          8.97         13.78        11.05 o                         
   8  -2   8        765.94        667.65        37.98 o                         
   9  -2   8        278.21        263.95        29.94 o                         
  10  -2   8         51.71         57.24        14.69 o                         
  11  -2   8          1.03        -13.82        13.82 o                         
  12  -2   8         10.53         30.27        16.96 o                         
 -11  -1   8          0.28          9.79        28.02 o                         
 -10  -1   8          1.34          1.76         9.23 o                         
  -9  -1   8         35.53         31.61        10.63 o                         
  -8  -1   8         28.00         30.95        15.89 o                         
  -7  -1   8         17.73          7.17         8.15 o                         
  -6  -1   8          4.66          5.44         4.96 o                         
  -5  -1   8         13.46         16.12         6.17 o                         
  -4  -1   8        133.91        132.76         7.75 o                         
  -3  -1   8          1.90          3.74         3.36 o                         
  -2  -1   8         27.40         35.83         6.39 o                         
  -1  -1   8         97.11        150.42        41.24 o                         
   0  -1   8        399.74        239.25        17.67 o                         
   1  -1   8        402.53        378.25        18.14 o                         
   2  -1   8         45.94         51.95         7.88 o                         
   3  -1   8        137.27        133.48        11.99 o                         
   4  -1   8         39.77         20.48         6.06 o                         
   5  -1   8        249.09        251.09        13.65 o                         
   6  -1   8         38.21         73.45         9.22 o                         
   7  -1   8        547.95        528.76        29.56 o                         
   8  -1   8          6.77         13.61         9.51 o                         
   9  -1   8         20.70         33.29        11.69 o                         
  10  -1   8          1.55         -6.13        10.31 o                         
  11  -1   8          1.31          5.00        20.20 o                         
  12  -1   8          0.64         -5.80        13.17 o                         
 -11   0   8          1.62         20.96        18.14 o                         
 -10   0   8          0.26         -2.10         6.66 o                         
  -9   0   8         45.11         38.59         9.62 o                         
  -8   0   8         54.46         59.82        10.21 o                         
  -7   0   8         27.42         35.21         8.07 o                         
  -6   0   8         46.93         59.19        11.08 o                         
  -5   0   8         25.30         33.69         4.98 o                         
  -4   0   8         34.37         32.38         5.51 o                         
  -3   0   8       4474.55       4437.41       157.78 o                         
  -2   0   8        731.34        795.95        21.90 o                         
  -1   0   8        939.37        923.34        60.87 o                         
   0   0   8          6.03          3.34         8.35 o                         
   1   0   8        111.01        113.42        21.23 o                         
   2   0   8        324.84        306.30        14.58 o                         
   3   0   8        640.87        734.29        41.70 o                         
   4   0   8        704.96        732.16        27.60 o                         
   5   0   8        191.73        210.86        16.03 o                         
   6   0   8          0.55         -2.26         8.28 o                         
   7   0   8          0.69         -2.73         7.80 o                         
   8   0   8        394.20        456.19        34.97 o                         
   9   0   8          3.42         15.19        15.47 o                         
  10   0   8          3.89        -13.13        30.65 o                         
  11   0   8          0.26        -14.26        19.99 o                         
 -12   1   8          2.08         10.09        12.42 o                         
 -11   1   8          1.56         13.39        23.21 o                         
 -10   1   8         18.61        -12.62        19.50 o                         
  -9   1   8         60.19         40.55         8.76 o                         
  -8   1   8          1.53          8.27         5.97 o                         
  -7   1   8          6.99          1.77         4.21 o                         
  -6   1   8        107.32        110.36         7.77 o                         
  -5   1   8         76.15         54.63        16.06 o                         
  -4   1   8       2201.28       2334.46       128.21 o                         
  -3   1   8        266.99        280.21         9.13 o                         
  -2   1   8        336.48        316.46        34.54 o                         
  -1   1   8        259.82        223.04        16.64 o                         
   0   1   8         74.84         82.34        10.98 o                         
   1   1   8        285.75        284.75        16.34 o                         
   2   1   8        691.87        599.80        32.47 o                         
   3   1   8          0.80        189.48        15.33 o                         
   4   1   8        266.30        316.88        17.55 o                         
   5   1   8         45.15         27.94         9.77 o                         
   6   1   8        202.58        193.38        21.96 o                         
   7   1   8          4.55          7.72        13.50 o                         
   8   1   8        196.33        175.87        19.87 o                         
   9   1   8          0.21        -12.64        17.28 o                         
  10   1   8          0.27         18.93        15.24 o                         
  11   1   8          0.45         47.52        33.49 o                         
 -12   2   8          1.17         -8.13         8.13 o                         
 -11   2   8          0.24          0.08         6.66 o                         
 -10   2   8          5.32          9.67         8.04 o                         
  -9   2   8         52.74         46.65         7.89 o                         
  -8   2   8        108.38        109.22         6.85 o                         
  -7   2   8         86.58         80.17         4.86 o                         
  -6   2   8         55.37         77.64         9.16 o                         
  -5   2   8         10.63         12.68        11.73 o                         
  -4   2   8        679.53        814.06        48.40 o                         
  -3   2   8          7.81          6.84         7.02 o                         
  -2   2   8       1096.01       1287.50        85.60 o                         
  -1   2   8        158.32        136.17        15.16 o                         
   0   2   8         64.01        119.97        13.00 o                         
   1   2   8        528.15        285.24        15.66 o                         
   2   2   8        204.97        234.03        16.24 o                         
   3   2   8        870.19        802.09        32.27 o                         
   4   2   8         11.75         -3.03         8.36 o                         
   5   2   8         54.69         44.95        11.91 o                         
   6   2   8         20.31         26.61        10.17 o                         
   7   2   8         28.31         44.92        17.09 o                         
   8   2   8          2.35         -1.26        11.92 o                         
   9   2   8          0.87         -8.07        14.26 o                         
  10   2   8          0.19          2.53        12.69 o                         
 -12   3   8          0.64         -2.32         6.25 o                         
 -11   3   8         10.32         15.56         9.01 o                         
 -10   3   8         20.50         12.60         6.31 o                         
  -9   3   8         66.79         80.43         8.58 o                         
  -8   3   8        327.87        279.16       163.86 o                         
  -7   3   8        224.44        247.65        17.05 o                         
  -6   3   8         23.95          6.06        11.96 o                         
  -5   3   8         25.98         38.26        14.62 o                         
  -4   3   8        226.77        182.34        26.86 o                         
  -3   3   8       2505.29       2481.58       101.47 o                         
  -2   3   8        110.92        157.54        13.72 o                         
  -1   3   8        424.61        325.44        25.97 o                         
   0   3   8        568.84        644.59        39.67 o                         
   1   3   8        129.94        188.79        16.24 o                         
   2   3   8          1.73          6.76        11.12 o                         
   3   3   8        510.65        449.83        23.53 o                         
   4   3   8          0.01         13.31        13.06 o                         
   5   3   8          4.46         -1.73        15.90 o                         
   6   3   8         18.25         15.20        10.39 o                         
   7   3   8         26.41         27.53        12.12 o                         
   8   3   8          0.56         -5.17        13.64 o                         
   9   3   8          2.20         43.33        23.76 o                         
 -13   4   8          5.84          4.69        21.46 o                         
 -12   4   8         15.32          2.78         6.21 o                         
 -11   4   8          1.78         -2.21         6.58 o                         
 -10   4   8          0.71          5.13         4.24 o                         
  -9   4   8         12.96         18.33        12.53 o                         
  -8   4   8        411.80        444.66        32.51 o                         
  -7   4   8       1551.30       1758.42       102.33 o                         
  -6   4   8         19.89          8.22        13.47 o                         
  -5   4   8         33.06         29.05        12.18 o                         
  -4   4   8        423.17        432.95        15.72 o                         
  -3   4   8       2002.14       1936.07        57.67 o                         
  -2   4   8        110.62        116.34        13.91 o                         
  -1   4   8        404.46        547.10        29.83 o                         
   0   4   8       1427.23       1186.10        51.86 o                         
   1   4   8        242.31        232.04        22.51 o                         
   2   4   8        189.80        229.25        18.56 o                         
   3   4   8        474.75        591.11        39.40 o                         
   4   4   8         41.03         42.62        12.54 o                         
   5   4   8         10.69         13.99        10.62 o                         
   6   4   8         15.61         14.11        12.55 o                         
   7   4   8         20.68          7.01        13.36 o                         
   8   4   8         34.03         51.40        16.80 o                         
   9   4   8          2.41          6.48        16.96 o                         
 -13   5   8          0.01          7.37        23.02 o                         
 -12   5   8          0.04          2.78         2.95 o                         
 -11   5   8          3.69         -2.31        11.99 o                         
 -10   5   8          4.19          1.87         8.93 o                         
  -9   5   8        118.41        142.38        17.74 o                         
  -8   5   8         34.15         18.23        11.62 o                         
  -7   5   8         11.10         20.13        15.28 o                         
  -6   5   8         10.12          4.20        11.05 o                         
  -5   5   8          2.74         14.45        16.20 o                         
  -4   5   8       2945.92       2562.31       132.50 o                         
  -3   5   8        262.60        341.68        24.01 o                         
  -2   5   8         43.35         57.81        14.46 o                         
  -1   5   8        105.26        318.75        25.95 o                         
   0   5   8          5.77         11.25         9.06 o                         
   1   5   8          7.04         15.42         9.33 o                         
   2   5   8          7.95         19.76        13.84 o                         
   3   5   8        100.68        108.70        15.54 o                         
   4   5   8          2.67         -2.20         8.76 o                         
   5   5   8         12.41          9.73        15.56 o                         
   6   5   8          1.71         20.48        14.83 o                         
   7   5   8          1.06         13.97        58.89 o                         
   8   5   8          1.57          2.38        15.64 o                         
 -13   6   8          0.58         -2.00        27.67 o                         
 -12   6   8          0.83         12.96        11.73 o                         
 -11   6   8          4.13        -16.47        16.47 o                         
 -10   6   8         25.90         14.02        11.43 o                         
  -9   6   8        150.30        233.10        22.37 o                         
  -8   6   8         25.41         18.44         9.80 o                         
  -7   6   8        250.44        237.02        28.56 o                         
  -6   6   8          0.24         -4.20        16.54 o                         
  -5   6   8         79.93         71.74         5.76 o                         
  -4   6   8        280.51        336.82        46.31 o                         
  -3   6   8         70.98         74.31         8.78 o                         
  -2   6   8         35.55         43.50        11.25 o                         
  -1   6   8         10.49          6.55         5.24 o                         
   0   6   8         20.80         19.00         8.64 o                         
   1   6   8         22.45         37.39        10.29 o                         
   2   6   8        111.26        132.99        19.62 o                         
   3   6   8         23.08         24.32        13.23 o                         
   4   6   8          0.41        -12.22        15.55 o                         
   5   6   8          0.87          0.49        12.13 o                         
   6   6   8          0.08          4.44        29.35 o                         
   7   6   8          2.28         -5.67        19.48 o                         
 -13   7   8          0.70         -1.22        18.40 o                         
 -12   7   8          9.28         -1.94        14.05 o                         
 -11   7   8         11.86         15.48        14.06 o                         
 -10   7   8          0.68          1.33        12.48 o                         
  -9   7   8        561.71        786.38        58.84 o                         
  -8   7   8         66.86         72.80        30.37 o                         
  -7   7   8          2.59          5.97        18.32 o                         
  -6   7   8         19.70         13.64         4.92 o                         
  -5   7   8         26.34         42.21         7.02 o                         
  -4   7   8          0.46         12.10         6.80 o                         
  -3   7   8          0.79         -0.39         5.64 o                         
  -2   7   8          3.37         -2.32         6.33 o                         
  -1   7   8          1.64         -0.82         7.14 o                         
   0   7   8         19.99         16.41         6.61 o                         
   1   7   8        321.15        287.36        26.95 o                         
   2   7   8          0.09         39.61        14.98 o                         
   3   7   8         51.49         52.89        16.24 o                         
   4   7   8         19.60         13.04        15.26 o                         
   5   7   8          3.88          0.56        12.50 o                         
   6   7   8          1.66         17.71        46.81 o                         
 -13   8   8          0.87          8.28        13.21 o                         
 -12   8   8          9.97          7.32        12.66 o                         
 -11   8   8          0.00         -8.28        11.11 o                         
 -10   8   8          0.34        -10.35        10.35 o                         
  -9   8   8          8.87          2.29        10.42 o                         
  -7   8   8         12.22         -4.10        19.00 o                         
  -6   8   8          2.73          3.16         5.34 o                         
  -5   8   8         18.26         28.15         7.70 o                         
  -4   8   8         13.37         18.89         8.75 o                         
  -3   8   8         69.21         93.35        11.70 o                         
  -2   8   8          1.04         -2.44         5.89 o                         
  -1   8   8          4.56         10.41         9.04 o                         
   0   8   8         30.87         37.07         8.32 o                         
   1   8   8          8.19          3.12         8.75 o                         
   2   8   8         89.69         88.33        16.08 o                         
   3   8   8         25.35         43.27        26.16 o                         
   4   8   8          2.75         -8.89        10.78 o                         
   5   8   8          0.25         20.73        12.30 o                         
 -13   9   8          4.63          2.86        21.86 o                         
 -12   9   8          2.73         37.32        20.06 o                         
 -11   9   8          6.75         10.66        13.68 o                         
 -10   9   8          7.80          6.06        12.19 o                         
  -9   9   8         27.39          7.95        22.69 o                         
  -8   9   8          1.15         -8.43        20.89 o                         
  -7   9   8         13.10         28.16        21.90 o                         
  -6   9   8          6.83          2.06         8.28 o                         
  -5   9   8          0.10         -0.88         8.43 o                         
  -4   9   8         54.69         86.24        11.42 o                         
  -3   9   8          6.60         14.32         7.17 o                         
  -2   9   8          0.25          5.14         6.53 o                         
  -1   9   8          0.02         -3.40         6.54 o                         
   0   9   8         16.93         13.67        11.77 o                         
   1   9   8        105.91        123.92        35.46 o                         
   2   9   8         20.82         26.72        10.39 o                         
   3   9   8          6.18         12.68        10.08 o                         
   4   9   8          1.09          9.80        17.94 o                         
 -12  10   8          2.82         -2.41        15.72 o                         
 -11  10   8         11.33          0.92        12.45 o                         
 -10  10   8         17.01         35.06        11.86 o                         
  -9  10   8         43.08         66.19        29.63 o                         
  -8  10   8         38.82         23.81        14.99 o                         
  -7  10   8          0.29          4.31         7.11 o                         
  -6  10   8          4.39          1.99         8.95 o                         
  -5  10   8         56.54         39.96        15.48 o                         
  -4  10   8         35.47         46.15        20.86 o                         
  -3  10   8          0.63          6.62         9.44 o                         
  -2  10   8          1.90         -3.20         8.45 o                         
  -1  10   8         19.60         21.70         7.90 o                         
   0  10   8          0.39          0.10        11.33 o                         
   1  10   8         16.48         11.90        10.61 o                         
   2  10   8          0.56         -3.19        14.27 o                         
 -12  11   8          5.92         -8.38        14.64 o                         
 -11  11   8          9.86          5.47        10.39 o                         
 -10  11   8         32.81         35.83        18.76 o                         
  -9  11   8         22.12         15.86        14.96 o                         
  -8  11   8          0.43          5.44        12.74 o                         
  -7  11   8         11.49         13.63        13.72 o                         
  -6  11   8         16.78         17.71        11.03 o                         
  -5  11   8         10.71         10.38         8.09 o                         
  -4  11   8         69.71         78.21        28.64 o                         
  -3  11   8          6.99          8.62        10.26 o                         
  -2  11   8          0.01          0.12         7.07 o                         
  -1  11   8         28.45         23.26        10.13 o                         
   0  11   8          3.75          1.03        11.20 o                         
   1  11   8         23.43         26.12        13.59 o                         
 -11  12   8          0.00          0.02        14.45 o                         
 -10  12   8         24.52         29.92        16.83 o                         
  -9  12   8          0.41         15.09        13.60 o                         
  -8  12   8          6.77        -11.16        20.42 o                         
  -7  12   8          5.41         13.41        12.00 o                         
  -6  12   8          7.09          8.49        11.43 o                         
  -5  12   8          0.84          2.63         8.29 o                         
  -4  12   8          5.23         14.66        10.37 o                         
  -3  12   8          0.01          0.68         8.62 o                         
  -2  12   8          1.04         -0.56         9.12 o                         
  -1  12   8          0.89          3.17        15.56 o                         
  -9  13   8          5.68         27.75        23.21 o                         
  -8  13   8          0.00         -1.26        12.53 o                         
  -7  13   8         10.32          5.12        12.53 o                         
  -6  13   8          0.01         -2.25         9.57 o                         
  -5  13   8          1.23          1.49        10.08 o                         
  -4  13   8          4.58         -1.09        12.28 o                         
   4 -13   9          3.05         32.46        19.96 o                         
   5 -13   9         10.83         20.84        18.22 o                         
   6 -13   9         12.69         28.58        26.93 o                         
   7 -13   9          0.98         -3.44        23.05 o                         
   8 -13   9          8.45          8.42        16.33 o                         
   9 -13   9         44.68         59.21        30.82 o                         
   1 -12   9          0.04          8.79        11.61 o                         
   2 -12   9          0.01         17.29        13.54 o                         
   3 -12   9          2.04         -2.39        11.12 o                         
   4 -12   9          0.20        -14.13        15.63 o                         
   5 -12   9          0.72         29.25        23.96 o                         
   7 -12   9          2.21          4.36        14.17 o                         
   8 -12   9         68.80         99.89        21.30 o                         
   9 -12   9          8.85          2.39        22.33 o                         
  10 -12   9         38.67         41.97        20.05 o                         
  -1 -11   9          0.72         29.90        20.72 o                         
   0 -11   9          0.02          2.66        31.91 o                         
   1 -11   9          5.32         16.02        10.76 o                         
   2 -11   9         14.04         35.33        20.63 o                         
   3 -11   9          5.25         -2.21        12.52 o                         
   4 -11   9         15.22         13.99        20.41 o                         
   5 -11   9         10.29         15.56        21.73 o                         
   6 -11   9          5.39         16.86        22.15 o                         
   7 -11   9          2.46          7.01        19.42 o                         
   8 -11   9         44.75         45.06        17.26 o                         
   9 -11   9         32.25         42.13        24.59 o                         
  10 -11   9          8.61         15.76        22.41 o                         
  11 -11   9          5.99          1.28        14.08 o                         
  -2 -10   9          0.91          7.62        10.06 o                         
  -1 -10   9          4.01          2.60         8.20 o                         
   0 -10   9          2.32         -0.71         5.16 o                         
   1 -10   9          2.04        -10.04        11.51 o                         
   2 -10   9          4.86        -11.51        11.51 o                         
   3 -10   9          8.08         24.48        20.26 o                         
   4 -10   9          2.12        -14.39        19.77 o                         
   5 -10   9        397.41        519.89        56.40 o                         
   6 -10   9         53.61         82.14        28.09 o                         
   7 -10   9          0.56          8.32        19.13 o                         
   8 -10   9         44.20         59.72        16.01 o                         
   9 -10   9        120.77        140.92        12.12 o                         
  10 -10   9         33.21         25.73         8.73 o                         
  11 -10   9          0.76          1.25         7.60 o                         
  12 -10   9          2.97          3.96        10.62 o                         
  -4  -9   9          0.98        -19.08        19.08 o                         
  -3  -9   9          0.34         12.25        10.17 o                         
  -2  -9   9         27.21         35.53        11.94 o                         
  -1  -9   9         10.33         11.39         6.49 o                         
   0  -9   9          2.71          0.78         3.97 o                         
   1  -9   9          6.42         -5.26         9.87 o                         
   2  -9   9          0.93          5.06         9.82 o                         
   3  -9   9          8.64          0.55        15.59 o                         
   4  -9   9         35.51         56.48        21.44 o                         
   5  -9   9        321.21        410.53        33.67 o                         
   6  -9   9         11.03         19.31        17.80 o                         
   7  -9   9          0.23          9.32        17.37 o                         
   8  -9   9         33.24         29.92         5.78 o                         
   9  -9   9          6.56         -1.37         6.17 o                         
  10  -9   9        139.95        124.01        20.39 o                         
  11  -9   9          5.14          9.24         9.05 o                         
  12  -9   9          1.67         -3.22        14.41 o                         
  -5  -8   9          7.08         10.19        11.54 o                         
  -4  -8   9          1.46          7.08        20.53 o                         
  -3  -8   9         10.93         14.04        12.50 o                         
  -2  -8   9         35.53         35.98        13.78 o                         
  -1  -8   9          3.83         -1.73         5.77 o                         
   0  -8   9         45.13         24.50        10.59 o                         
   1  -8   9          9.42          6.38         1.65 o                         
   3  -8   9         60.79         53.25        19.67 o                         
   4  -8   9        636.41        836.33        52.55 o                         
   5  -8   9          5.06          5.50        10.04 o                         
   6  -8   9          1.34         -6.49         9.68 o                         
   7  -8   9          0.95         -1.39         5.19 o                         
   8  -8   9        237.73        257.04        16.23 o                         
   9  -8   9        141.56        176.69        11.48 o                         
  10  -8   9         55.68         39.66        20.33 o                         
  11  -8   9          1.15         16.86        13.63 o                         
  12  -8   9          1.14         12.39         9.10 o                         
  13  -8   9          5.46         -4.84        19.58 o                         
  -6  -7   9         22.83         30.30        16.52 o                         
  -5  -7   9          1.14          3.05         9.99 o                         
  -4  -7   9          2.58          3.26         9.14 o                         
  -3  -7   9          0.27         -4.23         6.89 o                         
  -2  -7   9          0.02          0.74         6.23 o                         
  -1  -7   9          8.51          8.94         5.75 o                         
   0  -7   9          5.25          9.94         3.62 o                         
   1  -7   9          0.68          0.29         1.75 o                         
   2  -7   9         18.66         21.44        14.50 o                         
   3  -7   9        389.41        444.66        30.87 o                         
   4  -7   9        802.96        753.50        43.16 o                         
   5  -7   9          3.68          3.82        13.64 o                         
   6  -7   9         20.60         28.52         5.47 o                         
   7  -7   9         14.27         15.91         4.46 o                         
   8  -7   9        183.24        211.19        13.13 o                         
   9  -7   9        147.22        152.53        13.69 o                         
  10  -7   9          0.21         11.44         7.59 o                         
  11  -7   9          1.35         10.17        10.87 o                         
  12  -7   9          0.57         10.25        10.26 o                         
  13  -7   9          0.60         15.43        14.75 o                         
  -7  -6   9          7.69         14.40         9.78 o                         
  -6  -6   9          2.03          0.46        11.70 o                         
  -5  -6   9          0.00         10.16         8.88 o                         
  -4  -6   9          2.09          6.50        13.87 o                         
  -3  -6   9        110.01        133.22        14.73 o                         
  -2  -6   9         28.93         33.15         8.55 o                         
  -1  -6   9          9.21          4.57         4.19 o                         
   0  -6   9          4.63          1.38         3.42 o                         
   1  -6   9         21.12         18.03         3.95 o                         
   2  -6   9         60.54         48.00        11.07 o                         
   3  -6   9         50.02         62.24        16.54 o                         
   4  -6   9         28.95         28.73         2.78 o                         
   5  -6   9         49.83         54.08         4.12 o                         
   6  -6   9         10.43          7.68         4.83 o                         
   7  -6   9        117.33        131.18         9.85 o                         
   8  -6   9         11.59          4.24         9.97 o                         
   9  -6   9        132.49        155.83        12.43 o                         
  10  -6   9          9.83         -0.73         9.37 o                         
  11  -6   9          0.37          0.80        10.62 o                         
  12  -6   9          3.47          0.57         8.84 o                         
  13  -6   9          5.80          5.21        21.21 o                         
  -8  -5   9         10.02         10.37        14.09 o                         
  -7  -5   9          0.09          8.46         9.68 o                         
  -6  -5   9          0.92          7.06         8.53 o                         
  -5  -5   9          5.65          7.99        10.40 o                         
  -4  -5   9          1.09          4.22         6.14 o                         
  -3  -5   9        192.67        180.39        10.78 o                         
  -2  -5   9         71.68         71.02         8.71 o                         
  -1  -5   9         26.55         16.12         4.41 o                         
   0  -5   9          7.28          6.11         3.13 o                         
   1  -5   9          0.96          2.45         2.57 o                         
   2  -5   9         95.21        119.33        12.85 o                         
   3  -5   9         95.89        104.53        14.39 o                         
   4  -5   9         60.08         55.70         4.16 o                         
   5  -5   9        321.52        324.28        11.10 o                         
   6  -5   9         32.81         48.00         7.28 o                         
   7  -5   9         38.97         40.13        11.26 o                         
   8  -5   9        455.52        413.01        30.87 o                         
   9  -5   9         21.33         19.42         7.58 o                         
  10  -5   9        159.23        161.25        16.27 o                         
  11  -5   9          2.00         -7.52         8.95 o                         
  12  -5   9          0.11         13.54        19.47 o                         
  13  -5   9          0.40         17.09        27.18 o                         
  -9  -4   9          5.10         11.67        14.13 o                         
  -8  -4   9          2.05         -6.29         9.55 o                         
  -7  -4   9         17.38         23.69        12.31 o                         
  -6  -4   9          0.29         -1.64         6.41 o                         
  -5  -4   9          1.24         -0.48         8.69 o                         
  -4  -4   9         32.70         17.42        10.04 o                         
  -3  -4   9        212.45        177.33        10.00 o                         
  -2  -4   9          0.61          0.42         4.34 o                         
  -1  -4   9          0.27          3.96         3.12 o                         
   0  -4   9         15.30         21.03         4.17 o                         
   1  -4   9         42.94         39.29         6.65 o                         
   2  -4   9          4.65         -1.59         4.31 o                         
   3  -4   9       1263.00       1225.75        64.61 o                         
   4  -4   9        191.71        192.82        10.10 o                         
   5  -4   9        107.92         91.96         6.76 o                         
   6  -4   9         58.19         68.48        12.10 o                         
   7  -4   9          1.17          1.74         7.81 o                         
   8  -4   9        754.47        697.07        40.89 o                         
   9  -4   9        188.50        179.09        14.17 o                         
  10  -4   9         22.58          4.46         9.62 o                         
  11  -4   9          0.15          3.88        10.82 o                         
  12  -4   9          0.00        -15.14        16.89 o                         
  -9  -3   9          5.61         31.40        21.80 o                         
  -8  -3   9          4.39         -5.69         9.40 o                         
  -7  -3   9          4.12          7.87        10.35 o                         
  -6  -3   9        109.03        126.93        11.94 o                         
  -5  -3   9         19.88         28.88         9.60 o                         
  -4  -3   9          1.40          2.92         6.69 o                         
  -3  -3   9        206.69        190.45         9.38 o                         
  -2  -3   9       1070.67       1172.90        66.54 o                         
  -1  -3   9         46.94         36.94         5.52 o                         
   0  -3   9        205.92        241.44        12.99 o                         
   1  -3   9         18.83         15.79         3.85 o                         
   2  -3   9         90.35         87.31         8.19 o                         
   3  -3   9        689.49        738.96        23.35 o                         
   4  -3   9         95.55        126.52         8.76 o                         
   5  -3   9        290.94        303.07        14.96 o                         
   6  -3   9          0.29          0.82         5.86 o                         
   7  -3   9        203.45        206.64        15.95 o                         
   8  -3   9        176.86        136.47        19.30 o                         
   9  -3   9        125.27        107.69        20.32 o                         
  10  -3   9          3.89         -4.16         8.61 o                         
  11  -3   9          0.72         -3.05         9.80 o                         
  12  -3   9          0.01        -11.26        18.50 o                         
 -10  -2   9          2.05          3.41        11.67 o                         
  -9  -2   9          4.63         31.35        12.85 o                         
  -8  -2   9         93.67         75.57        10.14 o                         
  -7  -2   9         56.81         64.34        10.55 o                         
  -6  -2   9          3.91          8.46         5.94 o                         
  -5  -2   9          0.69          0.06         4.98 o                         
  -4  -2   9          6.45          6.45         3.69 o                         
  -3  -2   9       1321.90       1481.87        67.71 o                         
  -2  -2   9          2.69          3.80         5.91 o                         
  -1  -2   9         45.93         42.85         7.95 o                         
   0  -2   9        748.65        693.06        20.81 o                         
   1  -2   9        563.01        607.55        27.06 o                         
   2  -2   9       1187.71       1113.44        35.03 o                         
   3  -2   9         40.97         39.09         8.64 o                         
   4  -2   9        277.58        248.11        17.15 o                         
   5  -2   9        208.93        184.18        13.37 o                         
   6  -2   9         15.34         19.03         6.72 o                         
   7  -2   9          0.99          4.48         9.29 o                         
   8  -2   9        471.17        512.03        33.55 o                         
   9  -2   9        111.60        132.67        25.71 o                         
  10  -2   9          1.63          5.30        11.12 o                         
  11  -2   9          6.46          1.62        15.84 o                         
  12  -2   9         18.74         22.75        16.46 o                         
 -11  -1   9          0.18          0.26        13.76 o                         
 -10  -1   9          0.57         20.58        11.47 o                         
  -9  -1   9         58.70         83.13        20.84 o                         
  -8  -1   9         70.67         79.49        18.20 o                         
  -7  -1   9         73.87         51.32         8.94 o                         
  -6  -1   9          0.32          4.51         5.57 o                         
  -5  -1   9         48.45         67.47         6.70 o                         
  -4  -1   9         64.05         84.29        18.52 o                         
  -3  -1   9          5.44          7.99         4.04 o                         
  -2  -1   9       1235.50       1110.40        52.02 o                         
  -1  -1   9        359.90        430.83        27.22 o                         
   0  -1   9        672.27        686.62        52.12 o                         
   1  -1   9        418.86        400.71        23.60 o                         
   2  -1   9         79.25         75.31        11.46 o                         
   3  -1   9        108.07        115.45        13.65 o                         
   4  -1   9        279.38        263.84        15.81 o                         
   5  -1   9         94.82        111.35        14.97 o                         
   6  -1   9          0.70          5.86        11.32 o                         
   7  -1   9        142.54        115.06        14.53 o                         
   8  -1   9        176.61        162.69        22.71 o                         
   9  -1   9          9.55         17.03        15.71 o                         
  10  -1   9         28.17         25.33        18.47 o                         
  11  -1   9          2.29        -14.81        14.83 o                         
 -11   0   9          1.82         29.46        10.89 o                         
 -10   0   9         17.57         23.69        13.16 o                         
  -9   0   9        106.21        151.02        12.60 o                         
  -8   0   9         77.56         63.71        10.55 o                         
  -7   0   9        185.28        205.55        11.54 o                         
  -6   0   9          1.10         -1.85         4.95 o                         
  -5   0   9        106.19        112.32        17.34 o                         
  -4   0   9       1566.67       1504.11        71.29 o                         
  -3   0   9       2582.33       3147.74       108.78 o                         
  -2   0   9       4807.06       4680.21       214.66 o                         
  -1   0   9         16.50          4.44         7.29 o                         
   0   0   9         26.83         23.81        10.41 o                         
   1   0   9         18.48          9.84         7.73 o                         
   2   0   9       1196.93       1414.32        53.96 o                         
   3   0   9         87.27        179.21        21.71 o                         
   4   0   9          0.22          2.31        13.37 o                         
   5   0   9          6.09          1.62         7.50 o                         
   6   0   9          2.22         10.84         9.60 o                         
   7   0   9         45.33         27.88        19.46 o                         
   8   0   9         20.68         12.57        12.69 o                         
   9   0   9         31.94         23.83        14.18 o                         
  10   0   9          0.04         -4.77        13.73 o                         
  11   0   9          0.05         -4.11        15.22 o                         
 -11   1   9          0.49         -6.00        10.72 o                         
 -10   1   9          5.63          4.64         7.71 o                         
  -9   1   9         92.57         98.32         9.29 o                         
  -8   1   9          2.22          2.50         4.72 o                         
  -7   1   9         56.07         77.58        12.76 o                         
  -6   1   9        107.36        101.75         6.19 o                         
  -5   1   9         33.67         25.49         7.55 o                         
  -4   1   9        821.64        795.12        69.00 o                         
  -3   1   9       1795.04       1817.06        49.53 o                         
  -2   1   9        280.01        362.25        21.04 o                         
  -1   1   9          0.10         -0.13         8.24 o                         
   0   1   9         92.75         89.80        14.27 o                         
   1   1   9        377.58        327.36        16.59 o                         
   2   1   9        853.21       1101.71        52.09 o                         
   3   1   9         97.22        119.21        15.01 o                         
   4   1   9         30.44         37.23         9.50 o                         
   5   1   9         54.91         53.55        10.00 o                         
   6   1   9         34.36         48.05        12.90 o                         
   7   1   9         40.43         57.03        15.08 o                         
   8   1   9        138.24        135.41        26.60 o                         
   9   1   9          1.02          6.48        17.82 o                         
  10   1   9          0.86         23.59        19.19 o                         
 -12   2   9          0.61        -29.45        29.45 o                         
 -11   2   9          1.08         13.36        19.33 o                         
 -10   2   9          0.00          4.37         7.23 o                         
  -9   2   9        317.73        326.19        12.72 o                         
  -8   2   9        114.88        134.54        14.69 o                         
  -7   2   9          0.37         -8.04        10.24 o                         
  -6   2   9         10.47         25.54        12.11 o                         
  -5   2   9         88.09         88.19        25.21 o                         
  -4   2   9          0.21         -3.74         9.05 o                         
  -3   2   9          1.11          4.31         8.87 o                         
  -2   2   9        181.28        135.41        30.42 o                         
  -1   2   9          2.80          6.49        10.31 o                         
   0   2   9        151.42        144.04        17.83 o                         
   1   2   9        317.28        219.63        16.08 o                         
   2   2   9        637.34        590.85        25.81 o                         
   3   2   9        187.66        214.27        18.67 o                         
   4   2   9        147.81        137.86        13.01 o                         
   5   2   9          1.37         -4.11         9.93 o                         
   6   2   9         21.50          3.24        14.09 o                         
   7   2   9        169.52        189.43        31.98 o                         
   8   2   9          2.82          1.97        12.89 o                         
   9   2   9          0.15        -20.72        20.72 o                         
  10   2   9          0.13          6.92        20.20 o                         
 -12   3   9         16.04        -14.25        15.23 o                         
 -11   3   9          0.41          9.62        12.75 o                         
 -10   3   9          0.09         -0.71         3.95 o                         
  -9   3   9          3.79         17.15         9.85 o                         
  -8   3   9          0.11         -4.98         8.45 o                         
  -7   3   9         34.68         55.70        15.37 o                         
  -6   3   9         79.68         87.07        28.25 o                         
  -5   3   9        105.61         79.55        25.17 o                         
  -4   3   9         16.65         32.40        10.51 o                         
  -3   3   9          4.22         -5.55         8.93 o                         
  -2   3   9         19.59         34.98        11.08 o                         
  -1   3   9        756.92        573.54        31.13 o                         
   0   3   9         36.47         32.80        10.18 o                         
   1   3   9         38.06         31.19        12.34 o                         
   2   3   9        376.67        342.80        19.57 o                         
   3   3   9        103.21        142.25        13.86 o                         
   4   3   9         99.45        110.40        13.21 o                         
   5   3   9         28.49         26.63        15.92 o                         
   6   3   9        101.75        102.32        23.31 o                         
   7   3   9          0.10         15.72        17.55 o                         
   8   3   9         14.36         55.67        24.98 o                         
   9   3   9          0.81        -11.46        17.97 o                         
 -12   4   9          0.25         31.20        22.62 o                         
 -11   4   9          0.58          4.52        10.54 o
[truncated: 299,377 more chars]
